# Supplementary material for: Multi-omics analysis in human retina uncovers ultraconserved cis-regulatory elements at rare eye disease loci
Source: Nat Commun. 2024 Feb 21;15:1600. doi: 10.1038/s41467-024-45381-1 (PMC10881467; doi:10.1038/s41467-024-45381-1)
Supplement: Supplementary file 4 — Supplementary Data 1 [file 41467_2024_45381_MOESM4_ESM.xlsx]

## Sheet: Supplementary_Data_1
UCNE ID	g.coordinates (hg38)	Type	Overlapping_gene	Distance to TSS of target gene (bp)	Target gene	Bulk RNA-seq (target gene mean expression)	Bulk RNA-seq (target gene expression rank)	Bulk RNA-seq (target gene maximum expression)	Bulk RNA-seq (stage of maximum target gene expression)	scRNA-seq target gene expression	DNase-seq (stage)	scATAC-seq	Retinal TAD Support	ChIP-seq	VISTA (Element ID)	VISTA (Assay result)	VISTA (Expression pattern)
AFF3_Vladimir	chr2:99881087-99881327	intronic	AFF3	224921	AFF3	55.22	0.741	104.07	D59C.2	Amacrine Precursor Cells, Developing Amacrine Cells, Developing Horizontal Cells, Mature Ganglion Cells	-	Mature Ganglion Cells	Yes	H3K4ME1	-	-	-
AFF3_Vladimir	chr2:99881087-99881327	intronic	AFF3	391172	REV1	85.74	0.838	112.12	D53	Developing Cone Cells, Mature Amacrine Cells, Mature Bipolar Cells, Mature Horizontal Cells	-	Mature Ganglion Cells	No	H3K4ME1	-	-	-
ANXA1_Lucy	chr9:73569213-73569521	intergenic		927998	RORB	1161.31	0.998	1861.97	D94	AC/HC/GC Precursors, Amacrine Precursor Cells, Developing Horizontal Cells, Late Retinal Progenitor Cells	-	AC HC GC Precursors Cells, Developing Ganglion Cells	Yes	H3K27AC, H3K4ME2	hs811	negative	-
ANXA1_Scout	chr9:73577947-73578209	intergenic		919287	RORB	1161.31	0.998	1861.97	D94	AC/HC/GC Precursors, Amacrine Precursor Cells, Developing Horizontal Cells, Late Retinal Progenitor Cells	-	AC HC GC Precursors Cells, Amacrine Precursor Cells, Cone Precursor Cells, Developing Amacrine Cells, Developing Cone Cells, Developing Ganglion Cells, Ganglion Precursor Cells, Mature Amacrine Cells, Mature Bipolar Cells, Mature Ganglion Cells, Mature Horizontal Cells, Photoreceptor Bipolar Precursor Cells	Yes	H3K4ME2	-	-	-
ANXA1_Wagner	chr9:73617708-73617917	intergenic		879552	RORB	1161.31	0.998	1861.97	D94	AC/HC/GC Precursors, Amacrine Precursor Cells, Developing Horizontal Cells, Late Retinal Progenitor Cells	-	Early Progenitor Cells	Yes	-	-	-	-
ARID1B_Leopold	chr6:155403043-155403243	intronic	NOX3	88659	TFB1M	11.14	0.395	15.13	D80	Developing Amacrine Cells, Developing Ganglion Cells, Developing Horizontal Cells, Mature Horizontal Cells	-	Mature Muller Cells	Yes	-	-	-	-
ARX_Figaro	chrX:24928268-24928776	intronic	POLA1	234603	POLA1	60.15	0.76	90.31	D52.54	AC/HC/GC Precursors, Early Progenitor Cells, Late Retinal Progenitor Cells, Mature Rod Cells	-	Late Retinal Progenitor Cells	Undefined	-	hs120	negative	-
ARX_Napoleon	chrX:24990147-24991164	intronic	POLA1	296737	POLA1	60.15	0.76	90.31	D52.54	AC/HC/GC Precursors, Early Progenitor Cells, Late Retinal Progenitor Cells, Mature Rod Cells	-	Developing Ganglion Cells	Undefined	-	hs121	positive	forebrain[6/6]
AUTS2_Ariel	chr7:70071747-70071961	intronic	AUTS2	472521	AUTS2	83.6	0.832	107.93	D132	Amacrine Precursor Cells, Developing Amacrine Cells, Developing Horizontal Cells, Mature Horizontal Cells	-	Developing Horizontal Cells, Ganglion Precursor Cells	Yes	-	-	-	-
AUTS2_Arthur	chr7:70098162-70098415	intronic	AUTS2	498956	AUTS2	83.6	0.832	107.93	D132	Amacrine Precursor Cells, Developing Amacrine Cells, Developing Horizontal Cells, Mature Horizontal Cells	-	Ganglion Precursor Cells	Yes	-	-	-	-
AUTS2_Brooklyn	chr7:70132359-70132642	intronic	AUTS2	533168	AUTS2	83.6	0.832	107.93	D132	Amacrine Precursor Cells, Developing Amacrine Cells, Developing Horizontal Cells, Mature Horizontal Cells	74-85, 89, 103-125	AC HC GC Precursors Cells, Amacrine Precursor Cells, Developing Amacrine Cells, Developing Horizontal Cells, Early Progenitor Cells, Ganglion Precursor Cells, Late Retinal Progenitor Cells, Mature Amacrine Cells, Mature Horizontal Cells	Yes	H3K4ME1, H3K4ME2	hs1425	positive	midbrain (mesencephalon)[4/6]
AUTS2_Bryan	chr7:70134202-70134413	intronic	AUTS2	534975	AUTS2	83.6	0.832	107.93	D132	Amacrine Precursor Cells, Developing Amacrine Cells, Developing Horizontal Cells, Mature Horizontal Cells	74-85, 89	Developing Amacrine Cells, Ganglion Precursor Cells, Mature Horizontal Cells	Yes	H3K4ME1	-	-	-
AUTS2_Carmen	chr7:70153928-70154236	intronic	AUTS2	554749	AUTS2	83.6	0.832	107.93	D132	Amacrine Precursor Cells, Developing Amacrine Cells, Developing Horizontal Cells, Mature Horizontal Cells	-	Mature Bipolar Cells, Mature Horizontal Cells	Yes	-	-	-	-
AUTS2_Charlie	chr7:70237480-70238276	intronic	AUTS2	638545	AUTS2	83.6	0.832	107.93	D132	Amacrine Precursor Cells, Developing Amacrine Cells, Developing Horizontal Cells, Mature Horizontal Cells	89	AC HC GC Precursors Cells, Developing Cone Cells	Yes	H3K4ME1	hs658	positive	neural tube[9/15], midbrain (mesencephalon)[11/15]
AUTS2_Daniel	chr7:70267668-70267869	intronic	AUTS2	668436	AUTS2	83.6	0.832	107.93	D132	Amacrine Precursor Cells, Developing Amacrine Cells, Developing Horizontal Cells, Mature Horizontal Cells	74-85, 89	Early Progenitor Cells, Late Retinal Progenitor Cells	Yes	H3K4ME1, H3K4ME2	hs2318	positive	neural tube[4/4], hindbrain (rhombencephalon)[4/4], midbrain (mesencephalon)[4/4], forebrain[4/4]
AUTS2_Derek	chr7:70271674-70271957	intronic	AUTS2	672483	AUTS2	83.6	0.832	107.93	D132	Amacrine Precursor Cells, Developing Amacrine Cells, Developing Horizontal Cells, Mature Horizontal Cells	-	Cone Precursor Cells, Mature Cone Cells, Mature Rod Cells	Yes	-	-	-	-
AUTS2_Eros	chr7:70337989-70338345	intronic	AUTS2	738834	AUTS2	83.6	0.832	107.93	D132	Amacrine Precursor Cells, Developing Amacrine Cells, Developing Horizontal Cells, Mature Horizontal Cells	89	Photoreceptor Bipolar Precursor Cells	Yes	-	-	-	-
AUTS2_Evelyn_1	chr7:70405266-70405485	intronic	AUTS2	806043	AUTS2	83.6	0.832	107.93	D132	Amacrine Precursor Cells, Developing Amacrine Cells, Developing Horizontal Cells, Mature Horizontal Cells	-	Mature Ganglion Cells	Yes	-	-	-	-
AUTS2_Hamlet	chr7:70426369-70426891	intronic	AUTS2	827297	AUTS2	83.6	0.832	107.93	D132	Amacrine Precursor Cells, Developing Amacrine Cells, Developing Horizontal Cells, Mature Horizontal Cells	-	Early Progenitor Cells	Yes	-	hs846	negative	-
AUTS2_Johanna	chr7:70436817-70437023	intronic	AUTS2	837587	AUTS2	83.6	0.832	107.93	D132	Amacrine Precursor Cells, Developing Amacrine Cells, Developing Horizontal Cells, Mature Horizontal Cells	-	Developing Amacrine Cells, Developing Ganglion Cells	Yes	-	-	-	-
AUTS2_Julia	chr7:70446442-70446729	intronic	AUTS2	847253	AUTS2	83.6	0.832	107.93	D132	Amacrine Precursor Cells, Developing Amacrine Cells, Developing Horizontal Cells, Mature Horizontal Cells	-	Developing Amacrine Cells, Developing Ganglion Cells, Ganglion Precursor Cells, Mature Amacrine Cells, Mature Ganglion Cells	Yes	H3K4ME1	-	-	-
AUTS2_Maxwell	chr7:70487290-70487612	intronic	AUTS2	888118	AUTS2	83.6	0.832	107.93	D132	Amacrine Precursor Cells, Developing Amacrine Cells, Developing Horizontal Cells, Mature Horizontal Cells	-	Mature Ganglion Cells	Yes	-	-	-	-
AUTS2_Patricia	chr7:70557454-70557725	intronic	AUTS2	958257	AUTS2	83.6	0.832	107.93	D132	Amacrine Precursor Cells, Developing Amacrine Cells, Developing Horizontal Cells, Mature Horizontal Cells	74-85	Developing Ganglion Cells, Ganglion Precursor Cells, Mature Ganglion Cells, Mature Horizontal Cells	Yes	-	-	-	-
AUTS2_Penelope	chr7:70566856-70567077	intronic	AUTS2	967634	AUTS2	83.6	0.832	107.93	D132	Amacrine Precursor Cells, Developing Amacrine Cells, Developing Horizontal Cells, Mature Horizontal Cells	-	Developing Amacrine Cells, Developing Ganglion Cells, Mature Amacrine Cells, Mature Ganglion Cells	Yes	-	-	-	-
AUTS2_Roman	chr7:70569571-70569819	intronic	AUTS2	970362	AUTS2	83.6	0.832	107.93	D132	Amacrine Precursor Cells, Developing Amacrine Cells, Developing Horizontal Cells, Mature Horizontal Cells	74-85, 89, 103-125	AC HC GC Precursors Cells, Amacrine Precursor Cells, Cone Precursor Cells, Developing Amacrine Cells, Developing Cone Cells, Developing Ganglion Cells, Developing Horizontal Cells, Early Progenitor Cells, Ganglion Precursor Cells, Late Retinal Progenitor Cells, Mature Amacrine Cells, Mature Bipolar Cells, Mature Cone Cells, Mature Horizontal Cells, Photoreceptor Bipolar Precursor Cells	Yes	H3K4ME1	-	-	-
AUTS2_Ruby	chr7:70572709-70573769	intronic	AUTS2	973906	AUTS2	83.6	0.832	107.93	D132	Amacrine Precursor Cells, Developing Amacrine Cells, Developing Horizontal Cells, Mature Horizontal Cells	74-85, 89, 103-125	AC HC GC Precursors Cells, Amacrine Precursor Cells, Early Progenitor Cells, Ganglion Precursor Cells, Late Retinal Progenitor Cells, Mature Horizontal Cells, Mature Muller Cells	Yes	H3K4ME1, RNAPOLII	-	-	-
BARHL1_Juan	chr9:132744699-132744961	intronic	C9orf98	74429	DDX31	15.28	0.452	20.83	D132NC	AC/HC/GC Precursors, Developing Amacrine Cells, Early Progenitor Cells, Mature Cone Cells	74-85, 89, 103-125	AC HC GC Precursors Cells, Cone Precursor Cells, Developing Cone Cells, Ganglion Precursor Cells	Yes	H3K4ME1, H3K4ME2	-	-	-
BARHL1_Lincoln	chr9:132806130-132806331	intronic	C9orf98	135830	DDX31	15.28	0.452	20.83	D132NC	AC/HC/GC Precursors, Developing Amacrine Cells, Early Progenitor Cells, Mature Cone Cells	-	Ganglion Precursor Cells	Yes	H3K4ME1	-	-	-
BARHL2_Alice_2	chr1:90102212-90102411	intergenic		614925	BARHL2	30.6	0.597	74.13	D73M	Amacrine Precursor Cells, Developing Amacrine Cells, Developing Horizontal Cells, Ganglion Precursor Cells	-	Amacrine Precursor Cells, Developing Horizontal Cells, Ganglion Precursor Cells	Yes	-	-	-	-
BARHL2_Alice_2	chr1:90102212-90102411	intergenic		107197	ZNF326	153.34	0.925	202.51	D80	Cone Precursor Cells, Mature Bipolar Cells, Mature Cone Cells, Mature Rod Cells	-	Amacrine Precursor Cells, Developing Horizontal Cells, Ganglion Precursor Cells	No	-	-	-	-
BARHL2_Aurore	chr1:90105159-90105550	intergenic		611882	BARHL2	30.6	0.597	74.13	D73M	Amacrine Precursor Cells, Developing Amacrine Cells, Developing Horizontal Cells, Ganglion Precursor Cells	74-85, 89, 103-125	Developing Amacrine Cells, Developing Ganglion Cells, Early Progenitor Cells, Ganglion Precursor Cells	Yes	H3K4ME2, H3K4ME3, H3K9-14AC	-	-	-
BARHL2_Aurore	chr1:90105159-90105550	intergenic		110240	ZNF326	153.34	0.925	202.51	D80	Cone Precursor Cells, Mature Bipolar Cells, Mature Cone Cells, Mature Rod Cells	74-85, 89, 103-125	Developing Amacrine Cells, Developing Ganglion Cells, Early Progenitor Cells, Ganglion Precursor Cells	No	H3K4ME2, H3K4ME3, H3K9-14AC	-	-	-
BARHL2_Ava	chr1:90134816-90135097	intergenic		582280	BARHL2	30.6	0.597	74.13	D73M	Amacrine Precursor Cells, Developing Amacrine Cells, Developing Horizontal Cells, Ganglion Precursor Cells	89	-	Yes	H3K4ME2	-	-	-
BARHL2_Ava	chr1:90134816-90135097	intergenic		139842	ZNF326	153.34	0.925	202.51	D80	Cone Precursor Cells, Mature Bipolar Cells, Mature Cone Cells, Mature Rod Cells	89	-	No	H3K4ME2	-	-	-
BARHL2_Felix	chr1:90387226-90387660	intergenic		329794	BARHL2	30.6	0.597	74.13	D73M	Amacrine Precursor Cells, Developing Amacrine Cells, Developing Horizontal Cells, Ganglion Precursor Cells	89	Developing Ganglion Cells, Mature Amacrine Cells, Mature Ganglion Cells	Yes	-	-	-	-
BARHL2_Felix	chr1:90387226-90387660	intergenic		392328	ZNF326	153.34	0.925	202.51	D80	Cone Precursor Cells, Mature Bipolar Cells, Mature Cone Cells, Mature Rod Cells	89	Developing Ganglion Cells, Mature Amacrine Cells, Mature Ganglion Cells	No	-	-	-	-
BARHL2_Jan	chr1:90622690-90622981	intergenic		94401	BARHL2	30.6	0.597	74.13	D73M	Amacrine Precursor Cells, Developing Amacrine Cells, Developing Horizontal Cells, Ganglion Precursor Cells	-	Cone Precursor Cells, Developing Cone Cells, Mature Cone Cells	Yes	-	-	-	-
BARHL2_Jan	chr1:90622690-90622981	intergenic		627721	ZNF326	153.34	0.925	202.51	D80	Cone Precursor Cells, Mature Bipolar Cells, Mature Cone Cells, Mature Rod Cells	-	Cone Precursor Cells, Developing Cone Cells, Mature Cone Cells	No	-	-	-	-
BARHL2_Lucifer	chr1:90728007-90728735	intergenic		11134	BARHL2	30.6	0.597	74.13	D73M	Amacrine Precursor Cells, Developing Amacrine Cells, Developing Horizontal Cells, Ganglion Precursor Cells	74-85, 89, 103-125	Amacrine Precursor Cells, Developing Amacrine Cells, Developing Ganglion Cells, Developing Horizontal Cells, Early Progenitor Cells, Ganglion Precursor Cells, Late Retinal Progenitor Cells, Mature Amacrine Cells, Mature Ganglion Cells, Mature Horizontal Cells	Yes	H3K27ME3, H3K4ME1, H3K4ME2	-	-	-
BARHL2_Lucifer	chr1:90728007-90728735	intergenic		293884	ZNF644	136.57	0.913	201.99	D94.2	Developing Horizontal Cells, Early Progenitor Cells, Late Retinal Progenitor Cells, Mature Muller Cells	74-85, 89, 103-125	Amacrine Precursor Cells, Developing Amacrine Cells, Developing Ganglion Cells, Developing Horizontal Cells, Early Progenitor Cells, Ganglion Precursor Cells, Late Retinal Progenitor Cells, Mature Amacrine Cells, Mature Ganglion Cells, Mature Horizontal Cells	Yes	H3K27ME3, H3K4ME1, H3K4ME2	-	-	-
BARHL2_Lukas_1	chr1:90731432-90731656	intergenic		14307	BARHL2	30.6	0.597	74.13	D73M	Amacrine Precursor Cells, Developing Amacrine Cells, Developing Horizontal Cells, Ganglion Precursor Cells	74-85, 89, 103-125	Developing Amacrine Cells	Yes	H3K4ME2	-	-	-
BARHL2_Lukas_1	chr1:90731432-90731656	intergenic		290711	ZNF644	136.57	0.913	201.99	D94.2	Developing Horizontal Cells, Early Progenitor Cells, Late Retinal Progenitor Cells, Mature Muller Cells	74-85, 89, 103-125	Developing Amacrine Cells	Yes	H3K4ME2	-	-	-
BARHL2_Lukas_2	chr1:90731658-90732198	intergenic		14691	BARHL2	30.6	0.597	74.13	D73M	Amacrine Precursor Cells, Developing Amacrine Cells, Developing Horizontal Cells, Ganglion Precursor Cells	74-85, 89, 103-125	Developing Amacrine Cells, Late Retinal Progenitor Cells, Mature Amacrine Cells	Yes	H3K4ME2	-	-	-
BARHL2_Lukas_2	chr1:90731658-90732198	intergenic		290327	ZNF644	136.57	0.913	201.99	D94.2	Developing Horizontal Cells, Early Progenitor Cells, Late Retinal Progenitor Cells, Mature Muller Cells	74-85, 89, 103-125	Developing Amacrine Cells, Late Retinal Progenitor Cells, Mature Amacrine Cells	Yes	H3K4ME2	-	-	-
BARHL2_Theodore	chr1:90833764-90834003	intergenic		116647	BARHL2	30.6	0.597	74.13	D73M	Amacrine Precursor Cells, Developing Amacrine Cells, Developing Horizontal Cells, Ganglion Precursor Cells	74-85, 89	Mature Horizontal Cells	Yes	H3K27ME3	-	-	-
BARHL2_Theodore	chr1:90833764-90834003	intergenic		188371	ZNF644	136.57	0.913	201.99	D94.2	Developing Horizontal Cells, Early Progenitor Cells, Late Retinal Progenitor Cells, Mature Muller Cells	74-85, 89	Mature Horizontal Cells	Yes	H3K27ME3	-	-	-
BARHL2_Vincent	chr1:90835042-90835320	intergenic		117944	BARHL2	30.6	0.597	74.13	D73M	Amacrine Precursor Cells, Developing Amacrine Cells, Developing Horizontal Cells, Ganglion Precursor Cells	74-85, 89, 103-125	Developing Horizontal Cells	Yes	H3K27AC, H3K27ME3, H3K4ME1, H3K4ME2, H3K4ME3, H3K9ME3, RNAPOLII	-	-	-
BARHL2_Vincent	chr1:90835042-90835320	intergenic		187074	ZNF644	136.57	0.913	201.99	D94.2	Developing Horizontal Cells, Early Progenitor Cells, Late Retinal Progenitor Cells, Mature Muller Cells	74-85, 89, 103-125	Developing Horizontal Cells	Yes	H3K27AC, H3K27ME3, H3K4ME1, H3K4ME2, H3K4ME3, H3K9ME3, RNAPOLII	-	-	-
BCL11A_Adam	chr2:57740887-57741354	intergenic		166530	VRK2	6.49	0.316	18.92	D52.54	AC/HC/GC Precursors, Early Progenitor Cells, Late Retinal Progenitor Cells, Mature Muller Cells	74-85, 89	Developing Ganglion Cells, Mature Ganglion Cells	Yes	-	-	-	-
BCL11A_Agamemnon	chr2:57759450-57759845	intergenic		148003	VRK2	6.49	0.316	18.92	D52.54	AC/HC/GC Precursors, Early Progenitor Cells, Late Retinal Progenitor Cells, Mature Muller Cells	74-85, 89, 103-125	-	Yes	CTCF, H3K4ME1, H3K4ME2, H3K4ME3, H3K9-14AC	-	-	-
BCL11A_Amadeus	chr2:57878331-57878590	intergenic		29190	VRK2	6.49	0.316	18.92	D52.54	AC/HC/GC Precursors, Early Progenitor Cells, Late Retinal Progenitor Cells, Mature Muller Cells	74-85, 89	Ganglion Precursor Cells	Yes	H3K4ME1, H3K4ME2	-	-	-
BCL11A_Andrew	chr2:57878906-57879133	intergenic		28631	VRK2	6.49	0.316	18.92	D52.54	AC/HC/GC Precursors, Early Progenitor Cells, Late Retinal Progenitor Cells, Mature Muller Cells	74-85, 89, 103-125	Early Progenitor Cells	Yes	H3K4ME1, H3K4ME2	-	-	-
BCL11A_Atsuko	chr2:57959404-57959738	intergenic		281779	FANCL	56.96	0.747	95.94	D52.54	Cone Precursor Cells, Early Progenitor Cells, Late Retinal Progenitor Cells, Photoreceptor/Bipolar Precursor Cells	-	Ganglion Precursor Cells	Yes	-	-	-	-
BCL11A_Atsuko	chr2:57959404-57959738	intergenic		51920	VRK2	6.49	0.316	18.92	D52.54	AC/HC/GC Precursors, Early Progenitor Cells, Late Retinal Progenitor Cells, Mature Muller Cells	-	Ganglion Precursor Cells	Yes	-	-	-	-
BCL11A_Cameron	chr2:58522293-58522686	intergenic		281140	FANCL	56.96	0.747	95.94	D52.54	Cone Precursor Cells, Early Progenitor Cells, Late Retinal Progenitor Cells, Photoreceptor/Bipolar Precursor Cells	74-85, 89, 103-125	-	Yes	H3K4ME1, H3K4ME2, H3K9-14AC	hs1174	positive	dorsal root ganglion[6/6]
BCL11A_Doris	chr2:58664359-58664634	intergenic		423147	FANCL	56.96	0.747	95.94	D52.54	Cone Precursor Cells, Early Progenitor Cells, Late Retinal Progenitor Cells, Photoreceptor/Bipolar Precursor Cells	89	-	Yes	-	hs1232	negative	-
BCL11A_Florentino	chr2:58812760-58813059	intergenic		571560	FANCL	56.96	0.747	95.94	D52.54	Cone Precursor Cells, Early Progenitor Cells, Late Retinal Progenitor Cells, Photoreceptor/Bipolar Precursor Cells	-	Developing Ganglion Cells, Ganglion Precursor Cells	Yes	-	-	-	-
BCL11A_Gabriel	chr2:58906171-58906547	intergenic		665009	FANCL	56.96	0.747	95.94	D52.54	Cone Precursor Cells, Early Progenitor Cells, Late Retinal Progenitor Cells, Photoreceptor/Bipolar Precursor Cells	-	Developing Horizontal Cells, Mature Horizontal Cells	Yes	-	hs392	negative	-
BCL11A_Haruki	chr2:58913217-58913435	intergenic		671976	FANCL	56.96	0.747	95.94	D52.54	Cone Precursor Cells, Early Progenitor Cells, Late Retinal Progenitor Cells, Photoreceptor/Bipolar Precursor Cells	-	Early Progenitor Cells, Late Retinal Progenitor Cells	Yes	H3K4ME2	-	-	-
BCL11A_Hector	chr2:58914698-58914975	intergenic		673487	FANCL	56.96	0.747	95.94	D52.54	Cone Precursor Cells, Early Progenitor Cells, Late Retinal Progenitor Cells, Photoreceptor/Bipolar Precursor Cells	89	Cone Precursor Cells, Developing Cone Cells, Developing Horizontal Cells, Early Progenitor Cells	Yes	-	-	-	-
BCL11A_Jacob	chr2:58936269-58936604	intergenic		695087	FANCL	56.96	0.747	95.94	D52.54	Cone Precursor Cells, Early Progenitor Cells, Late Retinal Progenitor Cells, Photoreceptor/Bipolar Precursor Cells	-	Mature Horizontal Cells	Yes	-	hs1196	negative	-
BCL11A_Lolita	chr2:59047438-59047740	intergenic		806239	FANCL	56.96	0.747	95.94	D52.54	Cone Precursor Cells, Early Progenitor Cells, Late Retinal Progenitor Cells, Photoreceptor/Bipolar Precursor Cells	74-85, 89	Early Progenitor Cells	Yes	-	-	-	-
BCL11A_Roman	chr2:59879571-59879833	intergenic		673796	BCL11A	26.99	0.568	45.32	D67	Amacrine Precursor Cells, Developing Horizontal Cells, Early Progenitor Cells, Ganglion Precursor Cells	89	-	Yes	H3K4ME1	-	-	-
BCL11A_Sebastian	chr2:59947205-59947418	intergenic		606186	BCL11A	26.99	0.568	45.32	D67	Amacrine Precursor Cells, Developing Horizontal Cells, Early Progenitor Cells, Ganglion Precursor Cells	-	Mature Horizontal Cells	Yes	-	-	-	-
BCL11A_Theodore	chr2:60064790-60065160	intergenic		488523	BCL11A	26.99	0.568	45.32	D67	Amacrine Precursor Cells, Developing Horizontal Cells, Early Progenitor Cells, Ganglion Precursor Cells	89, 103-125	Cone Precursor Cells, Developing Cone Cells, Mature Bipolar Cells	Yes	H3K4ME1	-	-	-
BCL11A_Ursula	chr2:60214483-60215005	intergenic		338754	BCL11A	26.99	0.568	45.32	D67	Amacrine Precursor Cells, Developing Horizontal Cells, Early Progenitor Cells, Ganglion Precursor Cells	-	AC HC GC Precursors Cells, Ganglion Precursor Cells	Yes	H3K4ME1, H3K4ME2	hs399	positive	forebrain[5/7]
BCL11A_Zeus	chr2:60568107-60568309	intergenic		14710	BCL11A	26.99	0.568	45.32	D67	Amacrine Precursor Cells, Developing Horizontal Cells, Early Progenitor Cells, Ganglion Precursor Cells	-	Amacrine Precursor Cells, Cone Precursor Cells, Developing Cone Cells, Ganglion Precursor Cells	Yes	H3K4ME1, H3K4ME2	hs1176	negative	-
BCL11A_Zeus	chr2:60568107-60568309	intergenic		188022	PAPOLG	69.83	0.792	96.65	D132NC	Cone Precursor Cells, Developing Cone Cells, Ganglion Precursor Cells, Photoreceptor/Bipolar Precursor Cells	-	Amacrine Precursor Cells, Cone Precursor Cells, Developing Cone Cells, Ganglion Precursor Cells	No	H3K4ME1, H3K4ME2	hs1176	negative	-
BCL11B_Wei	chr14:99235412-99235614	intronic	BCL11B	35715	BCL11B	8.58	0.354	16.76	D94	Amacrine Precursor Cells, Developing Ganglion Cells, Ganglion Precursor Cells, Mature Ganglion Cells	74-85, 89, 103-125	-	Yes	H3K4ME1, H3K4ME2, H3K4ME3	-	-	-
BCL11B_Xenia	chr14:99272146-99272350	intergenic		1020	BCL11B	8.58	0.354	16.76	D94	Amacrine Precursor Cells, Developing Ganglion Cells, Ganglion Precursor Cells, Mature Ganglion Cells	74-85, 89, 103-125	AC HC GC Precursors Cells, Amacrine Precursor Cells, Cone Precursor Cells, Developing Amacrine Cells, Developing Cone Cells, Developing Ganglion Cells, Developing Horizontal Cells, Early Progenitor Cells, Ganglion Precursor Cells, Late Retinal Progenitor Cells, Mature Amacrine Cells, Mature Ganglion Cells, Photoreceptor Bipolar Precursor Cells	Yes	CTCF, H3K27AC, H3K27ME3, H3K4ME1, H3K4ME2, H3K4ME3, H3K9-14AC	-	-	-
BHLHE22_Adela	chr8:63606599-63606806	intergenic		973664	BHLHE22	51.67	0.727	91.46	D105	Developing Amacrine Cells, Early Progenitor Cells, Late Retinal Progenitor Cells, Mature Ganglion Cells	89	Amacrine Precursor Cells, Developing Horizontal Cells, Ganglion Precursor Cells, Mature Horizontal Cells	No	-	-	-	-
BHLHE22_Adela	chr8:63606599-63606806	intergenic		438042	YTHDF3	113.87	0.888	158.8	D94.2	AC/HC/GC Precursors, Developing Cone Cells, Early Progenitor Cells, Late Retinal Progenitor Cells	89	Amacrine Precursor Cells, Developing Horizontal Cells, Ganglion Precursor Cells, Mature Horizontal Cells	No	-	-	-	-
BHLHE22_Ariane	chr8:63652090-63652353	intergenic		928145	BHLHE22	51.67	0.727	91.46	D105	Developing Amacrine Cells, Early Progenitor Cells, Late Retinal Progenitor Cells, Mature Ganglion Cells	74-85, 89, 103-125	AC HC GC Precursors Cells, Amacrine Precursor Cells, Developing Ganglion Cells, Developing Horizontal Cells, Early Progenitor Cells, Ganglion Precursor Cells, Late Retinal Progenitor Cells, Mature Ganglion Cells, Mature Horizontal Cells	No	H3K4ME1	hs1239	positive	neural tube[5/7]
BHLHE22_Ariane	chr8:63652090-63652353	intergenic		483561	YTHDF3	113.87	0.888	158.8	D94.2	AC/HC/GC Precursors, Developing Cone Cells, Early Progenitor Cells, Late Retinal Progenitor Cells	74-85, 89, 103-125	AC HC GC Precursors Cells, Amacrine Precursor Cells, Developing Ganglion Cells, Developing Horizontal Cells, Early Progenitor Cells, Ganglion Precursor Cells, Late Retinal Progenitor Cells, Mature Ganglion Cells, Mature Horizontal Cells	No	H3K4ME1	hs1239	positive	neural tube[5/7]
BHLHE22_Boris	chr8:63966424-63966753	intergenic		613778	BHLHE22	51.67	0.727	91.46	D105	Developing Amacrine Cells, Early Progenitor Cells, Late Retinal Progenitor Cells, Mature Ganglion Cells	-	Late Retinal Progenitor Cells, Mature Ganglion Cells, Mature Horizontal Cells, Mature Muller Cells	No	H3K4ME1	-	-	-
BHLHE22_Boris	chr8:63966424-63966753	intergenic		797928	YTHDF3	113.87	0.888	158.8	D94.2	AC/HC/GC Precursors, Developing Cone Cells, Early Progenitor Cells, Late Retinal Progenitor Cells	-	Late Retinal Progenitor Cells, Mature Ganglion Cells, Mature Horizontal Cells, Mature Muller Cells	No	H3K4ME1	-	-	-
BHLHE22_Dorian	chr8:63974184-63974441	intergenic		606054	BHLHE22	51.67	0.727	91.46	D105	Developing Amacrine Cells, Early Progenitor Cells, Late Retinal Progenitor Cells, Mature Ganglion Cells	89, 103-125	AC HC GC Precursors Cells, Cone Precursor Cells, Developing Cone Cells, Mature Bipolar Cells, Mature Cone Cells, Mature Rod Cells, Photoreceptor Bipolar Precursor Cells	No	-	-	-	-
BHLHE22_Dorian	chr8:63974184-63974441	intergenic		805652	YTHDF3	113.87	0.888	158.8	D94.2	AC/HC/GC Precursors, Developing Cone Cells, Early Progenitor Cells, Late Retinal Progenitor Cells	89, 103-125	AC HC GC Precursors Cells, Cone Precursor Cells, Developing Cone Cells, Mature Bipolar Cells, Mature Cone Cells, Mature Rod Cells, Photoreceptor Bipolar Precursor Cells	No	-	-	-	-
BHLHE22_Emi	chr8:64266687-64267146	intergenic		313450	BHLHE22	51.67	0.727	91.46	D105	Developing Amacrine Cells, Early Progenitor Cells, Late Retinal Progenitor Cells, Mature Ganglion Cells	89	Late Retinal Progenitor Cells, Mature Amacrine Cells, Mature Horizontal Cells	No	-	-	-	-
BHLHE22_Frodo	chr8:64578892-64579118	intergenic		1362	BHLHE22	51.67	0.727	91.46	D105	Developing Amacrine Cells, Early Progenitor Cells, Late Retinal Progenitor Cells, Mature Ganglion Cells	-	Mature Ganglion Cells	Yes	H3K27AC, H3K27ME3, H3K4ME1, H3K4ME2, H3K4ME3	-	-	-
BHLHE22_Haruki	chr8:64700970-64701201	intronic	CYP7B1	120719	BHLHE22	51.67	0.727	91.46	D105	Developing Amacrine Cells, Early Progenitor Cells, Late Retinal Progenitor Cells, Mature Ganglion Cells	-	Late Retinal Progenitor Cells	Yes	-	-	-	-
BHLHE22_Haruki	chr8:64700970-64701201	intronic	CYP7B1	97675	CYP7B1	8.65	0.355	14.05	D94	AC/HC/GC Precursors, Developing Horizontal Cells, Early Progenitor Cells, Late Retinal Progenitor Cells	-	Late Retinal Progenitor Cells	Yes	-	-	-	-
BHLHE22_Lily	chr8:64722790-64723001	intronic	CYP7B1	142529	BHLHE22	51.67	0.727	91.46	D105	Developing Amacrine Cells, Early Progenitor Cells, Late Retinal Progenitor Cells, Mature Ganglion Cells	-	AC HC GC Precursors Cells, Early Progenitor Cells, Ganglion Precursor Cells, Late Retinal Progenitor Cells, Mature Muller Cells	Yes	-	-	-	-
BHLHE22_Lily	chr8:64722790-64723001	intronic	CYP7B1	75865	CYP7B1	8.65	0.355	14.05	D94	AC/HC/GC Precursors, Developing Horizontal Cells, Early Progenitor Cells, Late Retinal Progenitor Cells	-	AC HC GC Precursors Cells, Early Progenitor Cells, Ganglion Precursor Cells, Late Retinal Progenitor Cells, Mature Muller Cells	Yes	-	-	-	-
BHLHE22_Mustafa	chr8:64872081-64872692	intergenic		761820	ARMC1	59.93	0.759	80.25	D94.2	Developing Horizontal Cells, Early Progenitor Cells, Mature Amacrine Cells, Mature Cone Cells	-	Mature Amacrine Cells, Mature Bipolar Cells	No	-	hs772	negative	-
BHLHE22_Mustafa	chr8:64872081-64872692	intergenic		73626	CYP7B1	8.65	0.355	14.05	D94	AC/HC/GC Precursors, Developing Horizontal Cells, Early Progenitor Cells, Late Retinal Progenitor Cells	-	Mature Amacrine Cells, Mature Bipolar Cells	Yes	-	hs772	negative	-
BHLHE22_Norma	chr8:65145094-65145572	intergenic		488874	ARMC1	59.93	0.759	80.25	D94.2	Developing Horizontal Cells, Early Progenitor Cells, Mature Amacrine Cells, Mature Cone Cells	74-85, 89, 103-125	AC HC GC Precursors Cells, Cone Precursor Cells, Developing Cone Cells, Developing Ganglion Cells, Ganglion Precursor Cells, Mature Bipolar Cells, Photoreceptor Bipolar Precursor Cells	No	H3K4ME1, H3K4ME2	-	-	-
BHLHE22_Norma	chr8:65145094-65145572	intergenic		346572	CYP7B1	8.65	0.355	14.05	D94	AC/HC/GC Precursors, Developing Horizontal Cells, Early Progenitor Cells, Late Retinal Progenitor Cells	74-85, 89, 103-125	AC HC GC Precursors Cells, Cone Precursor Cells, Developing Cone Cells, Developing Ganglion Cells, Ganglion Precursor Cells, Mature Bipolar Cells, Photoreceptor Bipolar Precursor Cells	Yes	H3K4ME1, H3K4ME2	-	-	-
BHLHE22_Roxane	chr8:65238812-65239243	intergenic		395179	ARMC1	59.93	0.759	80.25	D94.2	Developing Horizontal Cells, Early Progenitor Cells, Mature Amacrine Cells, Mature Cone Cells	-	Mature Amacrine Cells	No	RNAPOLII	-	-	-
BHLHE22_Roxane	chr8:65238812-65239243	intergenic		440267	CYP7B1	8.65	0.355	14.05	D94	AC/HC/GC Precursors, Developing Horizontal Cells, Early Progenitor Cells, Late Retinal Progenitor Cells	-	Mature Amacrine Cells	Yes	RNAPOLII	-	-	-
BHLHE22_Sam	chr8:65274579-65274791	intergenic		359522	ARMC1	59.93	0.759	80.25	D94.2	Developing Horizontal Cells, Early Progenitor Cells, Mature Amacrine Cells, Mature Cone Cells	74-85, 89	Ganglion Precursor Cells	No	H3K4ME2	-	-	-
BHLHE22_Sam	chr8:65274579-65274791	intergenic		475924	CYP7B1	8.65	0.355	14.05	D94	AC/HC/GC Precursors, Developing Horizontal Cells, Early Progenitor Cells, Late Retinal Progenitor Cells	74-85, 89	Ganglion Precursor Cells	Yes	H3K4ME2	-	-	-
BNC2_Aladdin	chr9:15843497-15844161	intronic	C9orf93	332810	PSIP1	415.48	0.984	540.87	D52.54	Developing Cone Cells, Early Progenitor Cells, Late Retinal Progenitor Cells, Photoreceptor/Bipolar Precursor Cells	74-85	Early Progenitor Cells	No	-	-	-	-
BNC2_Ariane	chr9:15936652-15936882	intronic	C9orf93	933939	BNC2	3.05	0.224	8.06	D80	Early Progenitor Cells, Mature Amacrine Cells, Mature Bipolar Cells, Mature Muller Cells	89	-	Yes	-	-	-	-
BNC2_Ariane	chr9:15936652-15936882	intronic	C9orf93	425748	PSIP1	415.48	0.984	540.87	D52.54	Developing Cone Cells, Early Progenitor Cells, Late Retinal Progenitor Cells, Photoreceptor/Bipolar Precursor Cells	89	-	No	-	-	-	-
BNC2_Boris	chr9:15972045-15972510	intergenic		898428	BNC2	3.05	0.224	8.06	D80	Early Progenitor Cells, Mature Amacrine Cells, Mature Bipolar Cells, Mature Muller Cells	-	Mature Ganglion Cells	Yes	-	-	-	-
BNC2_Boris	chr9:15972045-15972510	intergenic		461259	PSIP1	415.48	0.984	540.87	D52.54	Developing Cone Cells, Early Progenitor Cells, Late Retinal Progenitor Cells, Photoreceptor/Bipolar Precursor Cells	-	Mature Ganglion Cells	No	-	-	-	-
BNC2_Bryan	chr9:16192610-16192881	intergenic		677960	BNC2	3.05	0.224	8.06	D80	Early Progenitor Cells, Mature Amacrine Cells, Mature Bipolar Cells, Mature Muller Cells	-	Developing Horizontal Cells	Yes	CTCF, H3K4ME2	-	-	-
BNC2_Bryan	chr9:16192610-16192881	intergenic		681727	PSIP1	415.48	0.984	540.87	D52.54	Developing Cone Cells, Early Progenitor Cells, Late Retinal Progenitor Cells, Photoreceptor/Bipolar Precursor Cells	-	Developing Horizontal Cells	No	CTCF, H3K4ME2	-	-	-
BNC2_Claudia	chr9:16268280-16268600	intergenic		602266	BNC2	3.05	0.224	8.06	D80	Early Progenitor Cells, Mature Amacrine Cells, Mature Bipolar Cells, Mature Muller Cells	74-85, 89, 103-125	AC HC GC Precursors Cells, Cone Precursor Cells, Developing Amacrine Cells, Developing Cone Cells, Developing Horizontal Cells, Early Progenitor Cells, Late Retinal Progenitor Cells, Mature Amacrine Cells, Mature Bipolar Cells, Mature Horizontal Cells, Mature Muller Cells	Yes	H3K27AC, H3K4ME1, H3K4ME2	-	-	-
BNC2_Claudia	chr9:16268280-16268600	intergenic		757421	PSIP1	415.48	0.984	540.87	D52.54	Developing Cone Cells, Early Progenitor Cells, Late Retinal Progenitor Cells, Photoreceptor/Bipolar Precursor Cells	74-85, 89, 103-125	AC HC GC Precursors Cells, Cone Precursor Cells, Developing Amacrine Cells, Developing Cone Cells, Developing Horizontal Cells, Early Progenitor Cells, Late Retinal Progenitor Cells, Mature Amacrine Cells, Mature Bipolar Cells, Mature Horizontal Cells, Mature Muller Cells	No	H3K27AC, H3K4ME1, H3K4ME2	-	-	-
BNC2_Daniel	chr9:16278435-16278698	intergenic		592139	BNC2	3.05	0.224	8.06	D80	Early Progenitor Cells, Mature Amacrine Cells, Mature Bipolar Cells, Mature Muller Cells	-	Mature Muller Cells	Yes	-	-	-	-
BNC2_Daniel	chr9:16278435-16278698	intergenic		767548	PSIP1	415.48	0.984	540.87	D52.54	Developing Cone Cells, Early Progenitor Cells, Late Retinal Progenitor Cells, Photoreceptor/Bipolar Precursor Cells	-	Mature Muller Cells	No	-	-	-	-
BNC2_Demian	chr9:16412826-16413105	5-UTR	BNC2	457740	BNC2	3.05	0.224	8.06	D80	Early Progenitor Cells, Mature Amacrine Cells, Mature Bipolar Cells, Mature Muller Cells	-	Developing Ganglion Cells, Mature Bipolar Cells	Yes	-	-	-	-
BNC2_Demian	chr9:16412826-16413105	5-UTR	BNC2	901947	PSIP1	415.48	0.984	540.87	D52.54	Developing Cone Cells, Early Progenitor Cells, Late Retinal Progenitor Cells, Photoreceptor/Bipolar Precursor Cells	-	Developing Ganglion Cells, Mature Bipolar Cells	No	-	-	-	-
BNC2_Hector	chr9:16515486-16515702	intronic	BNC2	355112	BNC2	3.05	0.224	8.06	D80	Early Progenitor Cells, Mature Amacrine Cells, Mature Bipolar Cells, Mature Muller Cells	74-85, 89, 103-125	Amacrine Precursor Cells, Developing Amacrine Cells, Developing Horizontal Cells, Mature Ganglion Cells, Mature Horizontal Cells	Yes	H3K4ME2	-	-	-
BNC2_Helen	chr9:16522204-16522541	intronic	BNC2	348333	BNC2	3.05	0.224	8.06	D80	Early Progenitor Cells, Mature Amacrine Cells, Mature Bipolar Cells, Mature Muller Cells	74-85, 89	Developing Amacrine Cells, Developing Ganglion Cells, Mature Amacrine Cells, Mature Ganglion Cells	Yes	-	-	-	-
BNC2_Jonathan	chr9:16653717-16653918	intronic	BNC2	216888	BNC2	3.05	0.224	8.06	D80	Early Progenitor Cells, Mature Amacrine Cells, Mature Bipolar Cells, Mature Muller Cells	-	Mature Ganglion Cells	Yes	-	-	-	-
BNC2_Julia	chr9:16679453-16679666	intronic	BNC2	191146	BNC2	3.05	0.224	8.06	D80	Early Progenitor Cells, Mature Amacrine Cells, Mature Bipolar Cells, Mature Muller Cells	-	Developing Ganglion Cells	Yes	-	-	-	-
BNC2_Lucifer	chr9:16705170-16705432	intronic	BNC2	165405	BNC2	3.05	0.224	8.06	D80	Early Progenitor Cells, Mature Amacrine Cells, Mature Bipolar Cells, Mature Muller Cells	74-85, 89, 103-125	Developing Ganglion Cells, Early Progenitor Cells, Late Retinal Progenitor Cells, Mature Ganglion Cells	Yes	H3K4ME1, H3K4ME2	-	-	-
BNC2_Lucy	chr9:16708795-16709034	intronic	BNC2	161791	BNC2	3.05	0.224	8.06	D80	Early Progenitor Cells, Mature Amacrine Cells, Mature Bipolar Cells, Mature Muller Cells	74-85, 89	-	Yes	H3K4ME1, H3K4ME2	-	-	-
BNC2_Mateo	chr9:16710754-16711098	intronic	BNC2	159780	BNC2	3.05	0.224	8.06	D80	Early Progenitor Cells, Mature Amacrine Cells, Mature Bipolar Cells, Mature Muller Cells	74-85, 89, 103-125	AC HC GC Precursors Cells, Early Progenitor Cells, Ganglion Precursor Cells, Late Retinal Progenitor Cells, Mature Muller Cells	Yes	-	hs307	positive	hindbrain (rhombencephalon)[13/15]
BNC2_Napoleon	chr9:16730128-16730622	intronic	BNC2	140331	BNC2	3.05	0.224	8.06	D80	Early Progenitor Cells, Mature Amacrine Cells, Mature Bipolar Cells, Mature Muller Cells	74-85, 89	Ganglion Precursor Cells	Yes	H3K27ME3, H3K4ME1	-	-	-
BNC2_Ophelia	chr9:16803479-16804042	intronic	BNC2	66945	BNC2	3.05	0.224	8.06	D80	Early Progenitor Cells, Mature Amacrine Cells, Mature Bipolar Cells, Mature Muller Cells	-	Developing Ganglion Cells	Yes	-	-	-	-
BNC2_Scheherazade	chr9:16828487-16828928	intronic	BNC2	41998	BNC2	3.05	0.224	8.06	D80	Early Progenitor Cells, Mature Amacrine Cells, Mature Bipolar Cells, Mature Muller Cells	74-85, 89	Amacrine Precursor Cells, Developing Amacrine Cells, Developing Ganglion Cells, Early Progenitor Cells, Late Retinal Progenitor Cells, Mature Ganglion Cells	Yes	H3K27AC, H3K4ME1, H3K4ME2, H3K4ME3, H3K9-14AC	-	-	-
BNC2_Siddhartha	chr9:16864792-16865033	intronic	BNC2	5793	BNC2	3.05	0.224	8.06	D80	Early Progenitor Cells, Mature Amacrine Cells, Mature Bipolar Cells, Mature Muller Cells	74-85, 89	-	Yes	-	-	-	-
BNC2_Toru	chr9:17217333-17217636	intronic	CNTLN	82503	CNTLN	38.49	0.651	57.11	D94.2	AC/HC/GC Precursors, Developing Cone Cells, Early Progenitor Cells, Late Retinal Progenitor Cells	-	Mature Amacrine Cells, Mature Horizontal Cells	Yes	-	-	-	-
BNC2_Toru	chr9:17217333-17217636	intronic	CNTLN	361638	SH3GL2	31.87	0.607	100.61	D132M	Cone Precursor Cells, Mature Amacrine Cells, Mature Bipolar Cells, Mature Cone Cells	-	Mature Amacrine Cells, Mature Horizontal Cells	No	-	-	-	-
BNC2_Trystan	chr9:17323178-17324091	intronic	CNTLN	188653	CNTLN	38.49	0.651	57.11	D94.2	AC/HC/GC Precursors, Developing Cone Cells, Early Progenitor Cells, Late Retinal Progenitor Cells	89, 103-125	AC HC GC Precursors Cells, Cone Precursor Cells, Developing Cone Cells, Mature Bipolar Cells, Photoreceptor Bipolar Precursor Cells	Yes	-	hs529	positive	hindbrain (rhombencephalon)[5/8]
BNC2_Trystan	chr9:17323178-17324091	intronic	CNTLN	255488	SH3GL2	31.87	0.607	100.61	D132M	Cone Precursor Cells, Mature Amacrine Cells, Mature Bipolar Cells, Mature Cone Cells	89, 103-125	AC HC GC Precursors Cells, Cone Precursor Cells, Developing Cone Cells, Mature Bipolar Cells, Photoreceptor Bipolar Precursor Cells	No	-	hs529	positive	hindbrain (rhombencephalon)[5/8]
BNC2_Vincent	chr9:17332048-17332331	intronic	CNTLN	197208	CNTLN	38.49	0.651	57.11	D94.2	AC/HC/GC Precursors, Developing Cone Cells, Early Progenitor Cells, Late Retinal Progenitor Cells	-	AC HC GC Precursors Cells, Late Retinal Progenitor Cells	Yes	-	hs308	negative	-
BNC2_Vincent	chr9:17332048-17332331	intronic	CNTLN	246933	SH3GL2	31.87	0.607	100.61	D132M	Cone Precursor Cells, Mature Amacrine Cells, Mature Bipolar Cells, Mature Cone Cells	-	AC HC GC Precursors Cells, Late Retinal Progenitor Cells	No	-	hs308	negative	-
BNC2_Violet	chr9:17342658-17343020	intronic	CNTLN	207857	CNTLN	38.49	0.651	57.11	D94.2	AC/HC/GC Precursors, Developing Cone Cells, Early Progenitor Cells, Late Retinal Progenitor Cells	-	AC HC GC Precursors Cells, Cone Precursor Cells, Developing Cone Cells, Early Progenitor Cells, Late Retinal Progenitor Cells, Mature Bipolar Cells, Mature Cone Cells, Mature Horizontal Cells, Mature Muller Cells, Mature Rod Cells, Photoreceptor Bipolar Precursor Cells	Yes	H3K4ME1	-	-	-
BNC2_Violet	chr9:17342658-17343020	intronic	CNTLN	236284	SH3GL2	31.87	0.607	100.61	D132M	Cone Precursor Cells, Mature Amacrine Cells, Mature Bipolar Cells, Mature Cone Cells	-	AC HC GC Precursors Cells, Cone Precursor Cells, Developing Cone Cells, Early Progenitor Cells, Late Retinal Progenitor Cells, Mature Bipolar Cells, Mature Cone Cells, Mature Horizontal Cells, Mature Muller Cells, Mature Rod Cells, Photoreceptor Bipolar Precursor Cells	No	H3K4ME1	-	-	-
CADM1_Alexander	chr11:114847802-114848077	intergenic		656625	CADM1	437.74	0.985	701.51	D53	Mature Bipolar Cells, Mature Muller Cells, Mature Rod Cells, Photoreceptor/Bipolar Precursor Cells	74-85, 89	AC HC GC Precursors Cells, Developing Cone Cells, Ganglion Precursor Cells, Photoreceptor Bipolar Precursor Cells	No	-	-	-	-
CADM1_Mateo	chr11:115660059-115660264	intergenic		155597	CADM1	437.74	0.985	701.51	D53	Mature Bipolar Cells, Mature Muller Cells, Mature Rod Cells, Photoreceptor/Bipolar Precursor Cells	74-85, 89, 103-125	AC HC GC Precursors Cells, Cone Precursor Cells, Developing Cone Cells, Early Progenitor Cells, Ganglion Precursor Cells, Late Retinal Progenitor Cells	Yes	H3K27AC, H3K4ME1, H3K4ME2, H3K4ME3, H3K9-14AC, RNAPOLII	-	-	-
CADM1_Xavier	chr11:116129497-116129738	intergenic		643370	BUD13	36.67	0.641	52.25	D59C	Developing Horizontal Cells, Early Progenitor Cells, Late Retinal Progenitor Cells, Mature Cone Cells	-	Mature Muller Cells	No	-	-	-	-
CADM1_Xavier	chr11:116129497-116129738	intergenic		625053	CADM1	437.74	0.985	701.51	D53	Mature Bipolar Cells, Mature Muller Cells, Mature Rod Cells, Photoreceptor/Bipolar Precursor Cells	-	Mature Muller Cells	Yes	-	-	-	-
CADPS_Leopold	chr3:62416152-62416357	intronic	CADPS	459124	CADPS	345.91	0.978	613.48	D132M	Cone Precursor Cells, Developing Cone Cells, Mature Bipolar Cells, Photoreceptor/Bipolar Precursor Cells	74-85, 89, 103-125	AC HC GC Precursors Cells, Early Progenitor Cells, Late Retinal Progenitor Cells	Yes	H3K4ME1, H3K4ME2	-	-	-
CADPS_Leopold	chr3:62416152-62416357	intronic	CADPS	42740	FEZF2	40.13	0.662	75.5	D59C	AC/HC/GC Precursors, Early Progenitor Cells, Late Retinal Progenitor Cells, Mature Bipolar Cells	74-85, 89, 103-125	AC HC GC Precursors Cells, Early Progenitor Cells, Late Retinal Progenitor Cells	Yes	H3K4ME1, H3K4ME2	-	-	-
CADPS_Vera	chr3:62421365-62421615	intronic	CADPS	453889	CADPS	345.91	0.978	613.48	D132M	Cone Precursor Cells, Developing Cone Cells, Mature Bipolar Cells, Photoreceptor/Bipolar Precursor Cells	89	AC HC GC Precursors Cells, Mature Bipolar Cells	Yes	-	hs1316	positive	forebrain[11/11]
CADPS_Vera	chr3:62421365-62421615	intronic	CADPS	47975	FEZF2	40.13	0.662	75.5	D59C	AC/HC/GC Precursors, Early Progenitor Cells, Late Retinal Progenitor Cells, Mature Bipolar Cells	89	AC HC GC Precursors Cells, Mature Bipolar Cells	Yes	-	hs1316	positive	forebrain[11/11]
CADPS2_Nora	chr7:122336925-122337353	intronic	CADPS2	32634	FEZF1	0.58	0.021	1.87	D96P	AC/HC/GC Precursors, Late Retinal Progenitor Cells, Mature Amacrine Cells, Mature Bipolar Cells	89	Photoreceptor Bipolar Precursor Cells	Yes	H3K4ME1	-	-	-
CADPS2_Trystan	chr7:122521116-122521334	intronic	CADPS2	216720	FEZF1	0.58	0.021	1.87	D96P	AC/HC/GC Precursors, Late Retinal Progenitor Cells, Mature Amacrine Cells, Mature Bipolar Cells	74-85	-	Yes	-	-	-	-
CASZ1_Benjamin	chr1:10513883-10514094	intronic	PEX14	282659	CASZ1	69.95	0.793	134.39	D132P	Cone Precursor Cells, Mature Cone Cells, Mature Rod Cells, Photoreceptor/Bipolar Precursor Cells	89	Amacrine Precursor Cells, Developing Horizontal Cells, Mature Cone Cells, Mature Horizontal Cells, Mature Rod Cells, Photoreceptor Bipolar Precursor Cells	Yes	CTCF, H3K4ME1, H3K4ME2	-	-	-
CASZ1_Benjamin	chr1:10513883-10514094	intronic	PEX14	39102	PEX14	8.78	0.357	19.19	D59C	Developing Horizontal Cells, Early Progenitor Cells, Ganglion Precursor Cells, Mature Rod Cells	89	Amacrine Precursor Cells, Developing Horizontal Cells, Mature Cone Cells, Mature Horizontal Cells, Mature Rod Cells, Photoreceptor Bipolar Precursor Cells	Yes	CTCF, H3K4ME1, H3K4ME2	-	-	-
CASZ1_Eduardo	chr1:10537646-10537852	intronic	PEX14	258899	CASZ1	69.95	0.793	134.39	D132P	Cone Precursor Cells, Mature Cone Cells, Mature Rod Cells, Photoreceptor/Bipolar Precursor Cells	74-85, 89, 103-125	Mature Cone Cells, Mature Rod Cells	Yes	H3K4ME1	-	-	-
CASZ1_Eduardo	chr1:10537646-10537852	intronic	PEX14	62862	PEX14	8.78	0.357	19.19	D59C	Developing Horizontal Cells, Early Progenitor Cells, Ganglion Precursor Cells, Mature Rod Cells	74-85, 89, 103-125	Mature Cone Cells, Mature Rod Cells	Yes	H3K4ME1	-	-	-
CASZ1_Eros	chr1:10540334-10540559	intronic	PEX14	256201	CASZ1	69.95	0.793	134.39	D132P	Cone Precursor Cells, Mature Cone Cells, Mature Rod Cells, Photoreceptor/Bipolar Precursor Cells	74-85, 89, 103-125	AC HC GC Precursors Cells, Amacrine Precursor Cells, Developing Horizontal Cells, Early Progenitor Cells, Ganglion Precursor Cells, Late Retinal Progenitor Cells, Mature Cone Cells, Mature Horizontal Cells, Mature Muller Cells	Yes	H3K4ME1, H3K4ME2	-	-	-
CASZ1_Eros	chr1:10540334-10540559	intronic	PEX14	65560	PEX14	8.78	0.357	19.19	D59C	Developing Horizontal Cells, Early Progenitor Cells, Ganglion Precursor Cells, Mature Rod Cells	74-85, 89, 103-125	AC HC GC Precursors Cells, Amacrine Precursor Cells, Developing Horizontal Cells, Early Progenitor Cells, Ganglion Precursor Cells, Late Retinal Progenitor Cells, Mature Cone Cells, Mature Horizontal Cells, Mature Muller Cells	Yes	H3K4ME1, H3K4ME2	-	-	-
CASZ1_Lucia	chr1:10623201-10623432	intronic	PEX14	173331	CASZ1	69.95	0.793	134.39	D132P	Cone Precursor Cells, Mature Cone Cells, Mature Rod Cells, Photoreceptor/Bipolar Precursor Cells	-	Mature Muller Cells	Yes	H3K27AC, H3K4ME1	-	-	-
CASZ1_Lucia	chr1:10623201-10623432	intronic	PEX14	148430	PEX14	8.78	0.357	19.19	D59C	Developing Horizontal Cells, Early Progenitor Cells, Ganglion Precursor Cells, Mature Rod Cells	-	Mature Muller Cells	Yes	H3K27AC, H3K4ME1	-	-	-
CASZ1_Malcolm	chr1:10672504-10672753	intronic	CASZ1	124019	CASZ1	69.95	0.793	134.39	D132P	Cone Precursor Cells, Mature Cone Cells, Mature Rod Cells, Photoreceptor/Bipolar Precursor Cells	-	Amacrine Precursor Cells, Developing Horizontal Cells, Ganglion Precursor Cells, Mature Horizontal Cells	Yes	H3K27AC, H3K4ME1, H3K4ME2	hs289	positive	neural tube[5/7]
CASZ1_Malcolm	chr1:10672504-10672753	intronic	CASZ1	197742	PEX14	8.78	0.357	19.19	D59C	Developing Horizontal Cells, Early Progenitor Cells, Ganglion Precursor Cells, Mature Rod Cells	-	Amacrine Precursor Cells, Developing Horizontal Cells, Ganglion Precursor Cells, Mature Horizontal Cells	Yes	H3K27AC, H3K4ME1, H3K4ME2	hs289	positive	neural tube[5/7]
CASZ1_Othell	chr1:10721291-10721537	3-UTR	CASZ1	75234	CASZ1	69.95	0.793	134.39	D132P	Cone Precursor Cells, Mature Cone Cells, Mature Rod Cells, Photoreceptor/Bipolar Precursor Cells	-	Late Retinal Progenitor Cells, Mature Muller Cells	Yes	H3K27AC, H3K4ME1, H3K4ME2, RNAPOLII	hs389	positive	heart[3/8]
CASZ1_Othell	chr1:10721291-10721537	3-UTR	CASZ1	246527	PEX14	8.78	0.357	19.19	D59C	Developing Horizontal Cells, Early Progenitor Cells, Ganglion Precursor Cells, Mature Rod Cells	-	Late Retinal Progenitor Cells, Mature Muller Cells	Yes	H3K27AC, H3K4ME1, H3K4ME2, RNAPOLII	hs389	positive	heart[3/8]
CASZ1_Roman	chr1:10734337-10734662	3-UTR	CASZ1	62148	CASZ1	69.95	0.793	134.39	D132P	Cone Precursor Cells, Mature Cone Cells, Mature Rod Cells, Photoreceptor/Bipolar Precursor Cells	-	AC HC GC Precursors Cells, Cone Precursor Cells, Late Retinal Progenitor Cells, Mature Muller Cells, Photoreceptor Bipolar Precursor Cells	Yes	H3K27AC, H3K4ME1, H3K4ME2	-	-	-
CASZ1_Roman	chr1:10734337-10734662	3-UTR	CASZ1	259613	PEX14	8.78	0.357	19.19	D59C	Developing Horizontal Cells, Early Progenitor Cells, Ganglion Precursor Cells, Mature Rod Cells	-	AC HC GC Precursors Cells, Cone Precursor Cells, Late Retinal Progenitor Cells, Mature Muller Cells, Photoreceptor Bipolar Precursor Cells	Yes	H3K27AC, H3K4ME1, H3K4ME2	-	-	-
CASZ1_Santiago	chr1:10735064-10735343	3-UTR	CASZ1	61444	CASZ1	69.95	0.793	134.39	D132P	Cone Precursor Cells, Mature Cone Cells, Mature Rod Cells, Photoreceptor/Bipolar Precursor Cells	74-85, 89, 103-125	AC HC GC Precursors Cells, Cone Precursor Cells, Developing Amacrine Cells, Developing Horizontal Cells, Early Progenitor Cells, Ganglion Precursor Cells, Late Retinal Progenitor Cells, Mature Muller Cells, Photoreceptor Bipolar Precursor Cells	Yes	H3K27AC, H3K4ME1, H3K4ME2, RNAPOLII	hs2094	positive	hindbrain (rhombencephalon)[5/5]
CASZ1_Santiago	chr1:10735064-10735343	3-UTR	CASZ1	260317	PEX14	8.78	0.357	19.19	D59C	Developing Horizontal Cells, Early Progenitor Cells, Ganglion Precursor Cells, Mature Rod Cells	74-85, 89, 103-125	AC HC GC Precursors Cells, Cone Precursor Cells, Developing Amacrine Cells, Developing Horizontal Cells, Early Progenitor Cells, Ganglion Precursor Cells, Late Retinal Progenitor Cells, Mature Muller Cells, Photoreceptor Bipolar Precursor Cells	Yes	H3K27AC, H3K4ME1, H3K4ME2, RNAPOLII	hs2094	positive	hindbrain (rhombencephalon)[5/5]
CASZ1_Trystan	chr1:10776039-10776323	3-UTR	CASZ1	20467	CASZ1	69.95	0.793	134.39	D132P	Cone Precursor Cells, Mature Cone Cells, Mature Rod Cells, Photoreceptor/Bipolar Precursor Cells	-	AC HC GC Precursors Cells	Yes	H3K27AC, H3K4ME1, H3K4ME2	-	-	-
CASZ1_Trystan	chr1:10776039-10776323	3-UTR	CASZ1	301294	PEX14	8.78	0.357	19.19	D59C	Developing Horizontal Cells, Early Progenitor Cells, Ganglion Precursor Cells, Mature Rod Cells	-	AC HC GC Precursors Cells	Yes	H3K27AC, H3K4ME1, H3K4ME2	-	-	-
CASZ1_Victor	chr1:10791769-10791988	3-UTR	CASZ1	4769	CASZ1	69.95	0.793	134.39	D132P	Cone Precursor Cells, Mature Cone Cells, Mature Rod Cells, Photoreceptor/Bipolar Precursor Cells	74-85, 89	-	Yes	H3K4ME2	hs408	positive	forebrain[3/4]
CASZ1_Victor	chr1:10791769-10791988	3-UTR	CASZ1	316992	PEX14	8.78	0.357	19.19	D59C	Developing Horizontal Cells, Early Progenitor Cells, Ganglion Precursor Cells, Mature Rod Cells	74-85, 89	-	Yes	H3K4ME2	hs408	positive	forebrain[3/4]
CDK14_Cassandra	chr7:91126854-91127074	3-UTR	PFTK1	530467	CDK14	89.77	0.846	144.21	D59C.2	Developing Ganglion Cells, Developing Horizontal Cells, Mature Amacrine Cells, Mature Horizontal Cells	74-85, 89, 103-125	AC HC GC Precursors Cells, Amacrine Precursor Cells, Developing Amacrine Cells, Developing Ganglion Cells, Early Progenitor Cells, Ganglion Precursor Cells, Late Retinal Progenitor Cells, Mature Amacrine Cells, Mature Ganglion Cells, Mature Horizontal Cells	No	H3K4ME1, H3K4ME2	hs1627	positive	midbrain (mesencephalon)[20/20], forebrain[11/20], limb[13/20], eye[18/20], ear[18/20]
CDK14_Cassandra	chr7:91126854-91127074	3-UTR	PFTK1	137400	FZD1	17.87	0.482	30.47	D132M	Developing Horizontal Cells, Early Progenitor Cells, Mature Amacrine Cells, Mature Horizontal Cells	74-85, 89, 103-125	AC HC GC Precursors Cells, Amacrine Precursor Cells, Developing Amacrine Cells, Developing Ganglion Cells, Early Progenitor Cells, Ganglion Precursor Cells, Late Retinal Progenitor Cells, Mature Amacrine Cells, Mature Ganglion Cells, Mature Horizontal Cells	Yes	H3K4ME1, H3K4ME2	hs1627	positive	midbrain (mesencephalon)[20/20], forebrain[11/20], limb[13/20], eye[18/20], ear[18/20]
CDK14_Mignon	chr7:91137945-91138227	3-UTR	PFTK1	541589	CDK14	89.77	0.846	144.21	D59C.2	Developing Ganglion Cells, Developing Horizontal Cells, Mature Amacrine Cells, Mature Horizontal Cells	-	Late Retinal Progenitor Cells	No	-	hs1628	positive	forebrain[8/8]
CDK14_Mignon	chr7:91137945-91138227	3-UTR	PFTK1	126278	FZD1	17.87	0.482	30.47	D132M	Developing Horizontal Cells, Early Progenitor Cells, Mature Amacrine Cells, Mature Horizontal Cells	-	Late Retinal Progenitor Cells	Yes	-	hs1628	positive	forebrain[8/8]
CDK14_Wei	chr7:91201809-91202048	3-UTR	PFTK1	605432	CDK14	89.77	0.846	144.21	D59C.2	Developing Ganglion Cells, Developing Horizontal Cells, Mature Amacrine Cells, Mature Horizontal Cells	74-85, 89, 103-125	AC HC GC Precursors Cells, Amacrine Precursor Cells, Cone Precursor Cells, Developing Cone Cells, Developing Horizontal Cells, Early Progenitor Cells, Ganglion Precursor Cells, Late Retinal Progenitor Cells, Mature Horizontal Cells	No	H3K4ME1, H3K4ME2	-	-	-
CDK14_Wei	chr7:91201809-91202048	3-UTR	PFTK1	62435	FZD1	17.87	0.482	30.47	D132M	Developing Horizontal Cells, Early Progenitor Cells, Mature Amacrine Cells, Mature Horizontal Cells	74-85, 89, 103-125	AC HC GC Precursors Cells, Amacrine Precursor Cells, Cone Precursor Cells, Developing Cone Cells, Developing Horizontal Cells, Early Progenitor Cells, Ganglion Precursor Cells, Late Retinal Progenitor Cells, Mature Horizontal Cells	Yes	H3K4ME1, H3K4ME2	-	-	-
CHD7_Boris	chr8:60583638-60583970	intronic	RAB2A	94974	CHD7	503.9	0.988	724.79	D52.54	Cone Precursor Cells, Developing Cone Cells, Late Retinal Progenitor Cells, Photoreceptor/Bipolar Precursor Cells	74-85	AC HC GC Precursors Cells, Ganglion Precursor Cells	Yes	-	-	-	-
CHD7_Boris	chr8:60583638-60583970	intronic	RAB2A	66947	RAB2A	142.19	0.918	201.58	D67	Amacrine Precursor Cells, Developing Horizontal Cells, Ganglion Precursor Cells, Mature Horizontal Cells	74-85	AC HC GC Precursors Cells, Ganglion Precursor Cells	Yes	-	-	-	-
CHD7_Bryan	chr8:60619835-60620179	intronic	RAB2A	58771	CHD7	503.9	0.988	724.79	D52.54	Cone Precursor Cells, Developing Cone Cells, Late Retinal Progenitor Cells, Photoreceptor/Bipolar Precursor Cells	74-85, 89, 103-125	Developing Amacrine Cells, Developing Ganglion Cells, Developing Horizontal Cells, Ganglion Precursor Cells, Late Retinal Progenitor Cells, Mature Horizontal Cells	Yes	H3K4ME1	-	-	-
CHD7_Bryan	chr8:60619835-60620179	intronic	RAB2A	103150	RAB2A	142.19	0.918	201.58	D67	Amacrine Precursor Cells, Developing Horizontal Cells, Ganglion Precursor Cells, Mature Horizontal Cells	74-85, 89, 103-125	Developing Amacrine Cells, Developing Ganglion Cells, Developing Horizontal Cells, Ganglion Precursor Cells, Late Retinal Progenitor Cells, Mature Horizontal Cells	Yes	H3K4ME1	-	-	-
CHD7_Laura	chr8:60847966-60848513	intronic	CHD7	169462	CHD7	503.9	0.988	724.79	D52.54	Cone Precursor Cells, Developing Cone Cells, Late Retinal Progenitor Cells, Photoreceptor/Bipolar Precursor Cells	74-85, 89, 103-125	AC HC GC Precursors Cells, Cone Precursor Cells, Developing Amacrine Cells, Developing Cone Cells, Developing Ganglion Cells, Ganglion Precursor Cells, Late Retinal Progenitor Cells, Mature Amacrine Cells, Mature Bipolar Cells, Mature Cone Cells, Photoreceptor Bipolar Precursor Cells	Yes	CTCF, H3K4ME1, H3K4ME2, RNAPOLII	-	-	-
CHD7_Laura	chr8:60847966-60848513	intronic	CHD7	439715	CLVS1	40.63	0.666	55.65	D80	AC/HC/GC Precursors, Early Progenitor Cells, Late Retinal Progenitor Cells, Mature Muller Cells	74-85, 89, 103-125	AC HC GC Precursors Cells, Cone Precursor Cells, Developing Amacrine Cells, Developing Cone Cells, Developing Ganglion Cells, Ganglion Precursor Cells, Late Retinal Progenitor Cells, Mature Amacrine Cells, Mature Bipolar Cells, Mature Cone Cells, Photoreceptor Bipolar Precursor Cells	Yes	CTCF, H3K4ME1, H3K4ME2, RNAPOLII	-	-	-
CHD7_Siddhartha	chr8:60849441-60849864	intronic	CHD7	170875	CHD7	503.9	0.988	724.79	D52.54	Cone Precursor Cells, Developing Cone Cells, Late Retinal Progenitor Cells, Photoreceptor/Bipolar Precursor Cells	74-85, 89, 103-125	Amacrine Precursor Cells, Developing Amacrine Cells, Developing Ganglion Cells, Developing Horizontal Cells, Early Progenitor Cells, Ganglion Precursor Cells, Late Retinal Progenitor Cells, Mature Amacrine Cells, Mature Ganglion Cells, Mature Horizontal Cells	Yes	H3K27AC, H3K4ME1, H3K4ME2	-	-	-
CHD7_Siddhartha	chr8:60849441-60849864	intronic	CHD7	438302	CLVS1	40.63	0.666	55.65	D80	AC/HC/GC Precursors, Early Progenitor Cells, Late Retinal Progenitor Cells, Mature Muller Cells	74-85, 89, 103-125	Amacrine Precursor Cells, Developing Amacrine Cells, Developing Ganglion Cells, Developing Horizontal Cells, Early Progenitor Cells, Ganglion Precursor Cells, Late Retinal Progenitor Cells, Mature Amacrine Cells, Mature Ganglion Cells, Mature Horizontal Cells	Yes	H3K27AC, H3K4ME1, H3K4ME2	-	-	-
chr1_Arthur	chr1:26698165-26698389	intronic	ARID1A	2244	ARID1A	296.49	0.972	353.43	D96M	AC/HC/GC Precursors, Amacrine Precursor Cells, Early Progenitor Cells, Ganglion Precursor Cells	74-85, 89, 103-125	AC HC GC Precursors Cells, Amacrine Precursor Cells, Cone Precursor Cells, Developing Amacrine Cells, Developing Cone Cells, Developing Ganglion Cells, Developing Horizontal Cells, Early Progenitor Cells, Ganglion Precursor Cells, Late Retinal Progenitor Cells, Mature Amacrine Cells, Mature Bipolar Cells, Mature Cone Cells, Mature Ganglion Cells, Mature Horizontal Cells, Mature Muller Cells, Phot…	Yes	H3K27AC, H3K4ME2, H3K4ME3, H3K9-14AC, RNAPOLII	-	-	-
chr1_Arthur	chr1:26698165-26698389	intronic	ARID1A	89918	PIGV	9.93	0.376	14.44	D132NC	Developing Cone Cells, Early Progenitor Cells, Late Retinal Progenitor Cells, Mature Rod Cells	74-85, 89, 103-125	AC HC GC Precursors Cells, Amacrine Precursor Cells, Cone Precursor Cells, Developing Amacrine Cells, Developing Cone Cells, Developing Ganglion Cells, Developing Horizontal Cells, Early Progenitor Cells, Ganglion Precursor Cells, Late Retinal Progenitor Cells, Mature Amacrine Cells, Mature Bipolar Cells, Mature Cone Cells, Mature Ganglion Cells, Mature Horizontal Cells, Mature Muller Cells, Phot…	Yes	H3K27AC, H3K4ME2, H3K4ME3, H3K9-14AC, RNAPOLII	-	-	-
chr1_Beatrice	chr1:26723809-26724046	intronic	ARID1A	27895	ARID1A	296.49	0.972	353.43	D96M	AC/HC/GC Precursors, Amacrine Precursor Cells, Early Progenitor Cells, Ganglion Precursor Cells	74-85, 89, 103-125	AC HC GC Precursors Cells, Cone Precursor Cells, Developing Cone Cells, Ganglion Precursor Cells, Late Retinal Progenitor Cells, Mature Bipolar Cells, Mature Horizontal Cells, Mature Muller Cells, Photoreceptor Bipolar Precursor Cells	Yes	H3K27AC, H3K4ME1, H3K4ME2, H3K4ME3, RNAPOLII	hs569	positive	heart[4/9]
chr1_Beatrice	chr1:26723809-26724046	intronic	ARID1A	64267	PIGV	9.93	0.376	14.44	D132NC	Developing Cone Cells, Early Progenitor Cells, Late Retinal Progenitor Cells, Mature Rod Cells	74-85, 89, 103-125	AC HC GC Precursors Cells, Cone Precursor Cells, Developing Cone Cells, Ganglion Precursor Cells, Late Retinal Progenitor Cells, Mature Bipolar Cells, Mature Horizontal Cells, Mature Muller Cells, Photoreceptor Bipolar Precursor Cells	Yes	H3K27AC, H3K4ME1, H3K4ME2, H3K4ME3, RNAPOLII	hs569	positive	heart[4/9]
chr1_Daniel	chr1:54259878-54260138	intronic	SSBP3	59812	MRPL37	38.73	0.652	72.3	D59C	Developing Ganglion Cells, Mature Amacrine Cells, Mature Cone Cells, Mature Ganglion Cells	-	Late Retinal Progenitor Cells, Mature Muller Cells	Yes	H3K27AC, H3K4ME1, H3K4ME2	-	-	-
chr1_Daniel	chr1:54259878-54260138	intronic	SSBP3	146411	SSBP3	201.62	0.951	267.09	D59C	AC/HC/GC Precursors, Cone Precursor Cells, Developing Cone Cells, Ganglion Precursor Cells	-	Late Retinal Progenitor Cells, Mature Muller Cells	Yes	H3K27AC, H3K4ME1, H3K4ME2	-	-	-
chr1_Derek	chr1:54387558-54387761	intronic	SSBP3	187464	MRPL37	38.73	0.652	72.3	D59C	Developing Ganglion Cells, Mature Amacrine Cells, Mature Cone Cells, Mature Ganglion Cells	-	Mature Muller Cells	Yes	H3K4ME1	-	-	-
chr1_Derek	chr1:54387558-54387761	intronic	SSBP3	18759	SSBP3	201.62	0.951	267.09	D59C	AC/HC/GC Precursors, Cone Precursor Cells, Developing Cone Cells, Ganglion Precursor Cells	-	Mature Muller Cells	Yes	H3K4ME1	-	-	-
chr1_Frodo	chr1:74964357-74964671	intergenic		231106	CRYZ	19.31	0.496	30.94	D52.54	Early Progenitor Cells, Mature Bipolar Cells, Mature Cone Cells, Mature Rod Cells	74-85, 89, 103-125	Cone Precursor Cells, Mature Bipolar Cells, Mature Muller Cells	No	-	-	-	-
chr1_Harper	chr1:79260047-79260270	intergenic		253441	ADGRL4	0.94	0.084	3.42	D125	AC/HC/GC Precursors, Mature Amacrine Cells, Mature Bipolar Cells, Mature Horizontal Cells	89	-	Undefined	-	-	-	-
chr1_Isaac	chr1:80365428-80365931	intergenic		940486	ADGRL2	331.61	0.977	467.54	D53	AC/HC/GC Precursors, Early Progenitor Cells, Late Retinal Progenitor Cells, Mature Bipolar Cells	-	Developing Ganglion Cells, Mature Ganglion Cells	No	-	-	-	-
chr1_Simona	chr1:98406362-98406570	intergenic		485443	DPYD	11.79	0.405	18.05	D52.54	Cone Precursor Cells, Developing Cone Cells, Late Retinal Progenitor Cells, Mature Bipolar Cells	89	-	Yes	-	-	-	-
chr1_Simona	chr1:98406362-98406570	intergenic		255257	SNX7	19.67	0.501	30.03	D67	AC/HC/GC Precursors, Developing Ganglion Cells, Early Progenitor Cells, Late Retinal Progenitor Cells	89	-	No	-	-	-	-
chr1_Whitney	chr1:163472342-163472893	intergenic		150664	NUF2	29.06	0.586	63.03	D52.54	AC/HC/GC Precursors, Developing Ganglion Cells, Early Progenitor Cells, Late Retinal Progenitor Cells	-	Mature Bipolar Cells	No	-	hs762	positive	hindbrain (rhombencephalon)[5/7], midbrain (mesencephalon)[5/7]
chr1_Yelisabeta	chr1:180372841-180373110	intronic	ACBD6	129978	ACBD6	59.9	0.759	87.32	D59C	Cone Precursor Cells, Developing Amacrine Cells, Developing Ganglion Cells, Mature Ganglion Cells	-	Developing Cone Cells	No	-	-	-	-
chr1_Yelisabeta	chr1:180372841-180373110	intronic	ACBD6	142690	LHX4	91.17	0.849	247.76	D132P	AC/HC/GC Precursors, Cone Precursor Cells, Developing Cone Cells, Mature Bipolar Cells	-	Developing Cone Cells	Yes	-	-	-	-
chr10_Apollo	chr10:10364895-10365258	intergenic		652853	CELF2	297.47	0.972	419.07	D94	Late Retinal Progenitor Cells, Mature Horizontal Cells, Mature Muller Cells, Mature Rod Cells	74-85, 89	Early Progenitor Cells, Mature Ganglion Cells	Yes	-	-	-	-
chr10_Harold	chr10:34216409-34216610	intronic	PARD3	880248	NRP1	114.98	0.89	189.52	D73P	Developing Amacrine Cells, Developing Ganglion Cells, Ganglion Precursor Cells, Mature Ganglion Cells	-	Cone Precursor Cells, Developing Cone Cells, Mature Horizontal Cells, Mature Rod Cells	Yes	-	-	-	-
chr10_Harold	chr10:34216409-34216610	intronic	PARD3	598811	PARD3	111.23	0.884	139.22	D52.54	AC/HC/GC Precursors, Early Progenitor Cells, Late Retinal Progenitor Cells, Mature Muller Cells	-	Cone Precursor Cells, Developing Cone Cells, Mature Horizontal Cells, Mature Rod Cells	No	-	-	-	-
chr10_Nagasawa	chr10:35949645-35950049	intergenic		307569	FZD8	18.76	0.491	36.61	D59P	AC/HC/GC Precursors, Early Progenitor Cells, Late Retinal Progenitor Cells, Mature Ganglion Cells	74-85, 89	-	Yes	-	-	-	-
chr10_Ophelia	chr10:52482054-52482275	intergenic		167869	DKK1	14.72	0.445	28.06	D96NC	AC/HC/GC Precursors, Early Progenitor Cells, Late Retinal Progenitor Cells, Mature Muller Cells	-	Early Progenitor Cells	Yes	-	-	-	-
chr10_Silvester	chr10:92894543-92894749	intronic	EXOC6	166618	CYP26C1	0.54	0.013	5.57	D73M	Cone Precursor Cells, Late Retinal Progenitor Cells, Mature Cone Cells, Mature Rod Cells	74-85, 89, 103-125	Early Progenitor Cells, Late Retinal Progenitor Cells	Yes	-	-	-	-
chr10_Silvester	chr10:92894543-92894749	intronic	EXOC6	46126	EXOC6	38.92	0.653	55.88	D94.2	Cone Precursor Cells, Late Retinal Progenitor Cells, Mature Rod Cells, Photoreceptor/Bipolar Precursor Cells	74-85, 89, 103-125	Early Progenitor Cells, Late Retinal Progenitor Cells	Yes	-	-	-	-
chr10_Trevor	chr10:98173463-98173663	5-UTR	C10orf28	94687	LOXL4	14.51	0.442	35.37	D132NC	AC/HC/GC Precursors, Developing Cone Cells, Mature Muller Cells, Photoreceptor/Bipolar Precursor Cells	74-85, 89	Amacrine Precursor Cells, Developing Amacrine Cells, Developing Ganglion Cells, Developing Horizontal Cells, Early Progenitor Cells, Ganglion Precursor Cells, Mature Ganglion Cells	Yes	H3K4ME1	-	-	-
chr10_Trevor	chr10:98173463-98173663	5-UTR	C10orf28	10276	R3HCC1L	30.5	0.596	38.83	D132NC	AC/HC/GC Precursors, Early Progenitor Cells, Ganglion Precursor Cells, Photoreceptor/Bipolar Precursor Cells	74-85, 89	Amacrine Precursor Cells, Developing Amacrine Cells, Developing Ganglion Cells, Developing Horizontal Cells, Early Progenitor Cells, Ganglion Precursor Cells, Mature Ganglion Cells	Yes	H3K4ME1	-	-	-
chr10_Zhong	chr10:129965783-129965985	intergenic		2043	EBF3	217.27	0.956	605.72	D59C.2	Developing Ganglion Cells, Ganglion Precursor Cells, Mature Amacrine Cells, Mature Ganglion Cells	74-85	-	Yes	H3K27ME3, H3K4ME1, H3K4ME3, RNAPOLII	-	-	-
chr11_Hannibal	chr11:92765355-92765629	intronic	FAT3	412951	FAT3	279.44	0.969	540.21	D94	Developing Amacrine Cells, Developing Ganglion Cells, Late Retinal Progenitor Cells, Mature Ganglion Cells	-	Mature Amacrine Cells	Yes	-	-	-	-
chr11_Helen	chr11:125251212-125251439	5-UTR	PKNOX2	244984	FEZ1	71.7	0.798	118.74	D73M	Developing Amacrine Cells, Mature Amacrine Cells, Mature Ganglion Cells, Mature Horizontal Cells	-	Mature Muller Cells	No	H3K4ME1, H3K4ME2	-	-	-
chr11_Helen	chr11:125251212-125251439	5-UTR	PKNOX2	86620	PKNOX2	21.51	0.518	31.75	D96M	Late Retinal Progenitor Cells, Mature Amacrine Cells, Mature Horizontal Cells, Mature Muller Cells	-	Mature Muller Cells	Yes	H3K4ME1, H3K4ME2	-	-	-
chr11_Jasmine	chr11:127474956-127475269	intergenic		474354	KIRREL3	11.37	0.399	24.96	D96M	Developing Amacrine Cells, Developing Ganglion Cells, Mature Amacrine Cells, Mature Ganglion Cells	-	AC HC GC Precursors Cells, Early Progenitor Cells, Ganglion Precursor Cells, Mature Ganglion Cells	Undefined	H3K4ME1	-	-	-
chr12_Vincent	chr12:65896252-65896459	intronic	HMGA2	71896	HMGA2	67.06	0.784	271.58	D52.54	AC/HC/GC Precursors, Cone Precursor Cells, Early Progenitor Cells, Late Retinal Progenitor Cells	74-85, 89, 103-125	Late Retinal Progenitor Cells	Yes	H3K4ME2	-	-	-
chr12_Vincent	chr12:65896252-65896459	intronic	HMGA2	234412	LLPH	31.94	0.608	46.74	D52.54	AC/HC/GC Precursors, Developing Cone Cells, Developing Horizontal Cells, Ganglion Precursor Cells	74-85, 89, 103-125	Late Retinal Progenitor Cells	Yes	H3K4ME2	-	-	-
chr12_Vinona	chr12:65961846-65962106	intronic	HMGA2	137516	HMGA2	67.06	0.784	271.58	D52.54	AC/HC/GC Precursors, Cone Precursor Cells, Early Progenitor Cells, Late Retinal Progenitor Cells	74-85, 89, 103-125	Developing Ganglion Cells, Late Retinal Progenitor Cells	Yes	H3K4ME1, H3K4ME2	-	-	-
chr12_Vinona	chr12:65961846-65962106	intronic	HMGA2	168792	LLPH	31.94	0.608	46.74	D52.54	AC/HC/GC Precursors, Developing Cone Cells, Developing Horizontal Cells, Ganglion Precursor Cells	74-85, 89, 103-125	Developing Ganglion Cells, Late Retinal Progenitor Cells	Yes	H3K4ME1, H3K4ME2	-	-	-
chr12_Wei	chr12:71456271-71456622	intronic	LGR5	206562	THAP2	24.99	0.551	37.85	D80	Cone Precursor Cells, Developing Amacrine Cells, Mature Horizontal Cells, Photoreceptor/Bipolar Precursor Cells	74-85, 89, 103-125	AC HC GC Precursors Cells, Amacrine Precursor Cells, Developing Amacrine Cells, Developing Horizontal Cells, Early Progenitor Cells, Ganglion Precursor Cells, Late Retinal Progenitor Cells	Yes	H3K27AC, H3K4ME2	-	-	-
chr12_Yasmin	chr12:97560288-97560553	intergenic		652955	NEDD1	32.98	0.616	59.65	D52.54	AC/HC/GC Precursors, Amacrine Precursor Cells, Early Progenitor Cells, Late Retinal Progenitor Cells	74-85, 89	-	Yes	-	-	-	-
chr12_Yasmin	chr12:97560288-97560553	intergenic		955209	TMPO	313.6	0.975	583.43	D52.54	AC/HC/GC Precursors, Early Progenitor Cells, Ganglion Precursor Cells, Late Retinal Progenitor Cells	74-85, 89	-	No	-	-	-	-
chr12_Yoko	chr12:99154770-99155043	intronic	ANKS1B	509766	APAF1	77.1	0.815	110.62	D67	Amacrine Precursor Cells, Developing Horizontal Cells, Late Retinal Progenitor Cells, Photoreceptor/Bipolar Precursor Cells	74-85	-	No	H3K4ME1	-	-	-
chr12_Yves	chr12:102951952-102952166	intergenic		5627	ASCL1	103.77	0.872	180.6	D107	AC/HC/GC Precursors, Amacrine Precursor Cells, Developing Cone Cells, Late Retinal Progenitor Cells	-	Early Progenitor Cells, Late Retinal Progenitor Cells	Yes	H3K4ME1, H3K4ME2	hs1122	positive	eye[6/7]
chr12_Zelda	chr12:103379767-103380010	intronic	C12orf42	422203	ASCL1	103.77	0.872	180.6	D107	AC/HC/GC Precursors, Amacrine Precursor Cells, Developing Cone Cells, Late Retinal Progenitor Cells	-	AC HC GC Precursors Cells, Developing Cone Cells, Mature Bipolar Cells	Yes	-	-	-	-
chr13_Harold	chr13:57666244-57666589	intronic	PCDH17	34605	PCDH17	34.46	0.626	52.53	D136	AC/HC/GC Precursors, Developing Amacrine Cells, Developing Cone Cells, Ganglion Precursor Cells	74-85, 89	-	Yes	H3K4ME2	-	-	-
chr13_Hector	chr13:79936542-79936885	intergenic		455590	NDFIP2	31.25	0.601	56.1	D53	Amacrine Precursor Cells, Developing Horizontal Cells, Mature Bipolar Cells, Mature Ganglion Cells	-	Mature Muller Cells	No	-	-	-	-
chr13_Hector	chr13:79936542-79936885	intergenic		402945	SPRY2	79.69	0.822	109.26	D94.2	Amacrine Precursor Cells, Early Progenitor Cells, Late Retinal Progenitor Cells, Mature Muller Cells	-	Mature Muller Cells	Yes	-	-	-	-
chr13_Jonathan	chr13:94706598-94706859	intergenic		104826	GPR180	57.56	0.75	104.63	D94	Cone Precursor Cells, Developing Cone Cells, Mature Cone Cells, Photoreceptor/Bipolar Precursor Cells	74-85, 89, 103-125	Ganglion Precursor Cells	No	H3K27ME3, H3K4ME2	hs488	positive	neural tube[12/12], hindbrain (rhombencephalon)[12/12], midbrain (mesencephalon)[12/12], forebrain[12/12]
chr13_Lincoln	chr13:106529617-106530072	intronic	EFNB2	5269	EFNB2	130.41	0.907	203.62	D132P	Amacrine Precursor Cells, Developing Amacrine Cells, Late Retinal Progenitor Cells, Mature Muller Cells	74-85, 89	-	Yes	H3K4ME1, H3K4ME2	-	-	-
chr15_Odessa	chr15:69824447-69824667	intergenic		371773	RPLP1	225.45	0.957	722.27	D59C	AC/HC/GC Precursors, Developing Ganglion Cells, Early Progenitor Cells, Late Retinal Progenitor Cells	-	AC HC GC Precursors Cells, Early Progenitor Cells, Late Retinal Progenitor Cells, Mature Muller Cells	No	-	-	-	-
chr15_Odessa	chr15:69824447-69824667	intergenic		273619	TLE3	105.57	0.875	242.14	D132P	AC/HC/GC Precursors, Ganglion Precursor Cells, Mature Muller Cells, Photoreceptor/Bipolar Precursor Cells	-	AC HC GC Precursors Cells, Early Progenitor Cells, Late Retinal Progenitor Cells, Mature Muller Cells	Yes	-	-	-	-
chr15_Santiago	chr15:98160583-98160837	intergenic		200012	ARRDC4	6.15	0.31	9.86	D94.2	Developing Horizontal Cells, Mature Amacrine Cells, Mature Bipolar Cells, Mature Horizontal Cells	74-85, 89, 103-125	Early Progenitor Cells	Yes	H3K4ME1	-	-	-
chr15_Santiago	chr15:98160583-98160837	intergenic		488261	IGF1R	281.23	0.969	338.33	D80	AC/HC/GC Precursors, Developing Cone Cells, Late Retinal Progenitor Cells, Photoreceptor/Bipolar Precursor Cells	74-85, 89, 103-125	Early Progenitor Cells	No	H3K4ME1	-	-	-
chr15_Tarzan	chr15:98202312-98202631	intergenic		241774	ARRDC4	6.15	0.31	9.86	D94.2	Developing Horizontal Cells, Mature Amacrine Cells, Mature Bipolar Cells, Mature Horizontal Cells	-	Early Progenitor Cells, Mature Muller Cells	Yes	-	-	-	-
chr15_Tarzan	chr15:98202312-98202631	intergenic		446499	IGF1R	281.23	0.969	338.33	D80	AC/HC/GC Precursors, Developing Cone Cells, Late Retinal Progenitor Cells, Photoreceptor/Bipolar Precursor Cells	-	Early Progenitor Cells, Mature Muller Cells	No	-	-	-	-
chr17_Evelyn_c	chr17:67963287-67963536	intronic	BPTF	137747	BPTF	291.88	0.971	379.87	D94	AC/HC/GC Precursors, Developing Amacrine Cells, Developing Horizontal Cells, Photoreceptor/Bipolar Precursor Cells	89	Mature Horizontal Cells	Undefined	CTCF	-	-	-
chr17_Evelyn_c	chr17:67963287-67963536	intronic	BPTF	72548	KPNA2	163.39	0.932	327.19	D52.54	AC/HC/GC Precursors, Amacrine Precursor Cells, Early Progenitor Cells, Late Retinal Progenitor Cells	89	Mature Horizontal Cells	Undefined	CTCF	-	-	-
chr17_Flora	chr17:65885758-65886327	intronic	CCDC46	324396	AXIN2	15.61	0.456	24.14	D52.54	Developing Horizontal Cells, Early Progenitor Cells, Mature Amacrine Cells, Mature Horizontal Cells	89	Late Retinal Progenitor Cells	Yes	-	-	-	-
chr17_Flora	chr17:65885758-65886327	intronic	CCDC46	305826	CEP112	23.84	0.54	36.72	D132NC	Early Progenitor Cells, Mature Bipolar Cells, Mature Rod Cells, Photoreceptor/Bipolar Precursor Cells	89	Late Retinal Progenitor Cells	No	-	-	-	-
chr17_Vanessa	chr17:75778355-75778593	5-UTR	H3F3B	12763	GALK1	2.63	0.206	9.21	D59C	Amacrine Precursor Cells, Developing Ganglion Cells, Developing Horizontal Cells, Early Progenitor Cells	89	-	Undefined	CTCF, H3K27AC, H3K4ME2, H3K4ME3, H3K9-14AC, RNAPOLII	-	-	-
chr17_Vanessa	chr17:75778355-75778593	5-UTR	H3F3B	1305	H3F3B	1046.99	0.997	1614.82	D132NC	AC/HC/GC Precursors, Developing Cone Cells, Mature Muller Cells, Photoreceptor/Bipolar Precursor Cells	89	-	Undefined	CTCF, H3K27AC, H3K4ME2, H3K4ME3, H3K9-14AC, RNAPOLII	-	-	-
chr17_Zhang	chr17:79162492-79162729	3-UTR	HRNBP3	87666	ENGASE	19.18	0.495	37.4	D132P	AC/HC/GC Precursors, Early Progenitor Cells, Mature Cone Cells, Mature Rod Cells	-	Amacrine Precursor Cells, Developing Horizontal Cells, Mature Ganglion Cells	Yes	H3K27ME3, H3K4ME1	-	-	-
chr17_Zhang	chr17:79162492-79162729	3-UTR	HRNBP3	353537	RBFOX3	20.55	0.509	49.64	D73M	Developing Cone Cells, Developing Ganglion Cells, Ganglion Precursor Cells, Mature Ganglion Cells	-	Amacrine Precursor Cells, Developing Horizontal Cells, Mature Ganglion Cells	Yes	H3K27ME3, H3K4ME1	-	-	-
chr18_Anna	chr18:7618794-7619142	intronic	PTPRM	52186	PTPRM	85.65	0.837	216.81	D73M	Developing Ganglion Cells, Ganglion Precursor Cells, Mature Bipolar Cells, Mature Ganglion Cells	74-85, 89	Developing Ganglion Cells, Mature Ganglion Cells	Yes	-	-	-	-
chr18_Anna	chr18:7618794-7619142	intronic	PTPRM	990477	RAB12	33.8	0.621	47.19	D94.2	AC/HC/GC Precursors, Late Retinal Progenitor Cells, Mature Amacrine Cells, Mature Horizontal Cells	74-85, 89	Developing Ganglion Cells, Mature Ganglion Cells	No	-	-	-	-
chr18_Franz	chr18:44938295-44938564	intronic	SETBP1	257532	SETBP1	81.53	0.827	101.7	D107	AC/HC/GC Precursors, Amacrine Precursor Cells, Developing Cone Cells, Ganglion Precursor Cells	74-85, 89, 103-125	AC HC GC Precursors Cells, Cone Precursor Cells, Developing Cone Cells, Ganglion Precursor Cells, Mature Cone Cells, Photoreceptor Bipolar Precursor Cells	Yes	H3K27AC, H3K4ME1, H3K4ME2, H3K4ME3, RNAPOLII	-	-	-
chr2_Adam	chr2:5410154-5410506	intergenic		282337	SOX11	352.36	0.979	716.97	D53	AC/HC/GC Precursors, Amacrine Precursor Cells, Early Progenitor Cells, Ganglion Precursor Cells	74-85, 89, 103-125	AC HC GC Precursors Cells, Amacrine Precursor Cells, Developing Amacrine Cells, Developing Ganglion Cells, Early Progenitor Cells, Ganglion Precursor Cells, Late Retinal Progenitor Cells	Yes	H3K27AC, H3K4ME1, H3K4ME2, H3K9-14AC	hs1496	positive	neural tube[15/16], hindbrain (rhombencephalon)[15/16], midbrain (mesencephalon)[13/16], forebrain[14/16]
chr2_Aida	chr2:6574114-6574336	intergenic		291471	CMPK2	1.88	0.167	3.61	D52.54	Developing Ganglion Cells, Early Progenitor Cells, Late Retinal Progenitor Cells, Mature Bipolar Cells	-	Ganglion Precursor Cells	No	-	-	-	-
chr2_Aida	chr2:6574114-6574336	intergenic		881558	SOX11	352.36	0.979	716.97	D53	AC/HC/GC Precursors, Amacrine Precursor Cells, Early Progenitor Cells, Ganglion Precursor Cells	-	Ganglion Precursor Cells	Yes	-	-	-	-
chr2_Penelope	chr2:207970444-207970749	intronic	PLEKHM3	201034	FZD5	239.48	0.961	498.69	D52.54	AC/HC/GC Precursors, Developing Cone Cells, Early Progenitor Cells, Late Retinal Progenitor Cells	74-85, 89, 103-125	AC HC GC Precursors Cells, Early Progenitor Cells, Ganglion Precursor Cells, Late Retinal Progenitor Cells	Yes	H3K27AC	-	-	-
chr2_Penelope	chr2:207970444-207970749	intronic	PLEKHM3	54963	PLEKHM3	18.33	0.487	26.29	D132	Late Retinal Progenitor Cells, Mature Horizontal Cells, Mature Rod Cells, Photoreceptor/Bipolar Precursor Cells	74-85, 89, 103-125	AC HC GC Precursors Cells, Early Progenitor Cells, Ganglion Precursor Cells, Late Retinal Progenitor Cells	Yes	H3K27AC	-	-	-
chr2_Ryan	chr2:222219019-222219245	intronic	PAX3	646842	EPHA4	69.53	0.791	121.62	D96M	AC/HC/GC Precursors, Developing Ganglion Cells, Ganglion Precursor Cells, Mature Ganglion Cells	89	-	No	-	-	-	-
chr2_Scarlett	chr2:222269079-222269310	intronic	PAX3	696905	EPHA4	69.53	0.791	121.62	D96M	AC/HC/GC Precursors, Developing Ganglion Cells, Ganglion Precursor Cells, Mature Ganglion Cells	74-85, 89, 103-125	Early Progenitor Cells	No	H3K27ME3	-	-	-
chr2_Tarzan	chr2:222272513-222273155	intronic	PAX3	700544	EPHA4	69.53	0.791	121.62	D96M	AC/HC/GC Precursors, Developing Ganglion Cells, Ganglion Precursor Cells, Mature Ganglion Cells	-	AC HC GC Precursors Cells	No	-	-	-	-
chr20_Charlie	chr20:44015377-44015682	intronic	TOX2	100666	TOX2	25.55	0.555	59.19	D59C	Developing Ganglion Cells, Ganglion Precursor Cells, Late Retinal Progenitor Cells, Mature Ganglion Cells	-	Mature Bipolar Cells	Yes	-	-	-	-
chr21_Aaron	chr21:16534458-16534875	intronic	C21orf34	977715	CXADR	86.81	0.84	164.06	D53	Cone Precursor Cells, Developing Ganglion Cells, Early Progenitor Cells, Mature Ganglion Cells	-	Mature Muller Cells	No	-	-	-	-
chr21_Aaron	chr21:16534458-16534875	intronic	C21orf34	804642	USP25	40.48	0.664	58.69	D52.54	Developing Ganglion Cells, Early Progenitor Cells, Mature Ganglion Cells, Photoreceptor/Bipolar Precursor Cells	-	Mature Muller Cells	No	-	-	-	-
chr21_Akiko	chr21:36817937-36818164	intronic	HLCS	148422	HLCS	26.05	0.559	36.88	D52.54	Mature Amacrine Cells, Mature Bipolar Cells, Mature Cone Cells, Mature Rod Cells	-	Mature Bipolar Cells	No	H3K9-14AC	-	-	-
chr3_Beatrice	chr3:24748658-24748896	intergenic		679534	RARB	33.62	0.62	71.62	D132NC	Amacrine Precursor Cells, Late Retinal Progenitor Cells, Mature Cone Cells, Mature Muller Cells	89	-	No	-	-	-	-
chr3_Beatrice	chr3:24748658-24748896	intergenic		253955	THRB	122.23	0.899	264.26	D80	Cone Precursor Cells, Developing Cone Cells, Mature Cone Cells, Mature Rod Cells	89	-	No	-	-	-	-
chr3_Boris	chr3:28265690-28266017	intronic	CMC1	83273	AZI2	70.65	0.795	91.58	D94	Developing Amacrine Cells, Developing Horizontal Cells, Early Progenitor Cells, Mature Ganglion Cells	-	AC HC GC Precursors Cells, Ganglion Precursor Cells, Late Retinal Progenitor Cells	Yes	-	-	-	-
chr3_Boris	chr3:28265690-28266017	intronic	CMC1	24259	CMC1	11.47	0.4	17.42	D67	AC/HC/GC Precursors, Cone Precursor Cells, Early Progenitor Cells, Late Retinal Progenitor Cells	-	AC HC GC Precursors Cells, Ganglion Precursor Cells, Late Retinal Progenitor Cells	Yes	-	-	-	-
chr3_Jan	chr3:81216984-81217401	intergenic		544968	GBE1	22.99	0.533	31.93	D53	Early Progenitor Cells, Mature Amacrine Cells, Mature Horizontal Cells, Mature Rod Cells	-	Mature Bipolar Cells	No	-	-	-	-
chr3_Kalina	chr3:97241475-97241729	intronic	EPHA6	522926	ARL6	55.17	0.74	123.17	D125	Cone Precursor Cells, Developing Cone Cells, Mature Rod Cells, Photoreceptor/Bipolar Precursor Cells	-	Mature Muller Cells	Undefined	-	-	-	-
chr3_Kalina	chr3:97241475-97241729	intronic	EPHA6	427016	EPHA6	11.65	0.403	35.44	D59C.2	Developing Ganglion Cells, Early Progenitor Cells, Ganglion Precursor Cells, Mature Ganglion Cells	-	Mature Muller Cells	Undefined	-	-	-	-
chr3_Laura	chr3:157156910-157157137	intronic	CCNL1	3189	CCNL1	196.39	0.949	270.86	D132NC	Late Retinal Progenitor Cells, Mature Muller Cells, Mature Rod Cells, Photoreceptor/Bipolar Precursor Cells	-	Ganglion Precursor Cells	Yes	H3K4ME1	-	-	-
chr3_Laura	chr3:157156910-157157137	intronic	CCNL1	482179	TIPARP	61.17	0.764	120.26	D132NC	Developing Cone Cells, Mature Horizontal Cells, Mature Muller Cells, Photoreceptor/Bipolar Precursor Cells	-	Ganglion Precursor Cells	Yes	H3K4ME1	-	-	-
chr4_Hong	chr4:16591902-16592143	intronic	LDB2	306786	LDB2	10.82	0.39	26.17	D132M	Developing Amacrine Cells, Early Progenitor Cells, Mature Amacrine Cells, Mature Bipolar Cells	74-85, 89, 103-125	AC HC GC Precursors Cells, Amacrine Precursor Cells, Cone Precursor Cells, Developing Amacrine Cells, Developing Cone Cells, Developing Ganglion Cells, Developing Horizontal Cells, Early Progenitor Cells, Ganglion Precursor Cells, Late Retinal Progenitor Cells, Mature Bipolar Cells, Mature Cone Cells, Mature Horizontal Cells, Photoreceptor Bipolar Precursor Cells	Yes	H3K27AC	-	-	-
chr4_Hong	chr4:16591902-16592143	intronic	LDB2	365482	TAPT1	52.55	0.73	74.62	D125	Cone Precursor Cells, Mature Amacrine Cells, Mature Cone Cells, Mature Horizontal Cells	74-85, 89, 103-125	AC HC GC Precursors Cells, Amacrine Precursor Cells, Cone Precursor Cells, Developing Amacrine Cells, Developing Cone Cells, Developing Ganglion Cells, Developing Horizontal Cells, Early Progenitor Cells, Ganglion Precursor Cells, Late Retinal Progenitor Cells, Mature Bipolar Cells, Mature Cone Cells, Mature Horizontal Cells, Photoreceptor Bipolar Precursor Cells	No	H3K27AC	-	-	-
chr4_Toru	chr4:104425008-104425416	intergenic		69682	CXXC4	128.34	0.904	192.98	D105	Amacrine Precursor Cells, Developing Horizontal Cells, Mature Horizontal Cells, Photoreceptor/Bipolar Precursor Cells	74-85, 89, 103-125	AC HC GC Precursors Cells, Amacrine Precursor Cells, Developing Amacrine Cells, Developing Cone Cells, Developing Ganglion Cells, Developing Horizontal Cells, Early Progenitor Cells, Ganglion Precursor Cells, Late Retinal Progenitor Cells, Mature Horizontal Cells	Yes	H3K4ME1, H3K4ME2, H3K4ME3, H3K9-14AC	hs260	positive	midbrain (mesencephalon)[6/8]
chr4_Toru	chr4:104425008-104425416	intergenic		705396	TACR3	4.83	0.278	19.44	D132M	AC/HC/GC Precursors, Developing Cone Cells, Mature Bipolar Cells, Mature Muller Cells	74-85, 89, 103-125	AC HC GC Precursors Cells, Amacrine Precursor Cells, Developing Amacrine Cells, Developing Cone Cells, Developing Ganglion Cells, Developing Horizontal Cells, Early Progenitor Cells, Ganglion Precursor Cells, Late Retinal Progenitor Cells, Mature Horizontal Cells	No	H3K4ME1, H3K4ME2, H3K4ME3, H3K9-14AC	hs260	positive	midbrain (mesencephalon)[6/8]
chr4_Trevor	chr4:108141464-108141869	intronic	LEF1	151953	HADH	57.34	0.749	76.74	D132NC	Cone Precursor Cells, Early Progenitor Cells, Late Retinal Progenitor Cells, Photoreceptor/Bipolar Precursor Cells	74-85, 89, 103-125	Developing Ganglion Cells, Early Progenitor Cells, Late Retinal Progenitor Cells, Mature Ganglion Cells	Yes	H3K4ME1, H3K4ME2	hs918	negative	-
chr4_Trevor	chr4:108141464-108141869	intronic	LEF1	26755	LEF1	20.82	0.512	57.54	D52.54	AC/HC/GC Precursors, Early Progenitor Cells, Ganglion Precursor Cells, Late Retinal Progenitor Cells	74-85, 89, 103-125	Developing Ganglion Cells, Early Progenitor Cells, Late Retinal Progenitor Cells, Mature Ganglion Cells	Yes	H3K4ME1, H3K4ME2	hs918	negative	-
chr4_Trystan	chr4:108611162-108611431	intronic	LOC285456	442875	LEF1	20.82	0.512	57.54	D52.54	AC/HC/GC Precursors, Early Progenitor Cells, Ganglion Precursor Cells, Late Retinal Progenitor Cells	74-85, 89	Early Progenitor Cells, Ganglion Precursor Cells, Late Retinal Progenitor Cells, Mature Horizontal Cells, Mature Muller Cells	No	-	hs1050	positive	forebrain[4/5], other[3/5]
chr4_Trystan	chr4:108611162-108611431	intronic	LOC285456	9359	RPL34	493.36	0.988	1094.08	D59C	Amacrine Precursor Cells, Developing Cone Cells, Developing Horizontal Cells, Early Progenitor Cells	74-85, 89	Early Progenitor Cells, Ganglion Precursor Cells, Late Retinal Progenitor Cells, Mature Horizontal Cells, Mature Muller Cells	Yes	-	hs1050	positive	forebrain[4/5], other[3/5]
chr4_Veronica	chr4:140109690-140110007	intronic	MAML3	44335	MAML3	41.9	0.674	56.29	D132P	Cone Precursor Cells, Developing Cone Cells, Mature Cone Cells, Photoreceptor/Bipolar Precursor Cells	-	AC HC GC Precursors Cells, Amacrine Precursor Cells, Cone Precursor Cells, Developing Amacrine Cells, Developing Cone Cells, Developing Ganglion Cells, Developing Horizontal Cells, Early Progenitor Cells, Ganglion Precursor Cells, Late Retinal Progenitor Cells, Mature Amacrine Cells, Mature Cone Cells, Mature Ganglion Cells, Mature Horizontal Cells, Photoreceptor Bipolar Precursor Cells	Yes	H3K27AC, H3K4ME1, H3K4ME2, H3K4ME3, RNAPOLII	-	-	-
chr4_Veronica	chr4:140109690-140110007	intronic	MAML3	444081	MGST2	3.53	0.242	8.02	D59C	Cone Precursor Cells, Developing Cone Cells, Early Progenitor Cells, Mature Cone Cells	-	AC HC GC Precursors Cells, Amacrine Precursor Cells, Cone Precursor Cells, Developing Amacrine Cells, Developing Cone Cells, Developing Ganglion Cells, Developing Horizontal Cells, Early Progenitor Cells, Ganglion Precursor Cells, Late Retinal Progenitor Cells, Mature Amacrine Cells, Mature Cone Cells, Mature Ganglion Cells, Mature Horizontal Cells, Photoreceptor Bipolar Precursor Cells	No	H3K27AC, H3K4ME1, H3K4ME2, H3K4ME3, RNAPOLII	-	-	-
chr4_Wei	chr4:159267142-159267360	intergenic		486	RAPGEF2	110.55	0.883	145.61	D59C.2	Amacrine Precursor Cells, Cone Precursor Cells, Late Retinal Progenitor Cells, Mature Muller Cells	74-85, 89, 103-125	Developing Amacrine Cells, Developing Ganglion Cells, Developing Horizontal Cells, Early Progenitor Cells, Late Retinal Progenitor Cells, Mature Ganglion Cells, Mature Horizontal Cells	Yes	H3K4ME2, H3K4ME3, H3K9-14AC	-	-	-
chr4_Xavier	chr4:177809807-177810122	intronic	LOC285501	367462	AGA	12.84	0.419	19.61	D107	Developing Cone Cells, Early Progenitor Cells, Late Retinal Progenitor Cells, Photoreceptor/Bipolar Precursor Cells	-	Ganglion Precursor Cells	No	-	-	-	-
chr5_Cassandra	chr5:72209301-72209522	3-UTR	MAP1B	102178	MAP1B	1920.69	0.999	3840.15	D80	Cone Precursor Cells, Developing Ganglion Cells, Ganglion Precursor Cells, Mature Ganglion Cells	89, 103-125	-	Yes	RNAPOLII	-	-	-
chr5_Cassandra	chr5:72209301-72209522	3-UTR	MAP1B	110819	MRPS27	72.03	0.8	97.31	D52.54	AC/HC/GC Precursors, Early Progenitor Cells, Late Retinal Progenitor Cells, Mature Cone Cells	89, 103-125	-	No	RNAPOLII	-	-	-
chr5_Dorian	chr5:90112119-90112337	intergenic		297529	CETN3	37.36	0.645	48.95	D94.2	Early Progenitor Cells, Mature Horizontal Cells, Mature Muller Cells, Photoreceptor/Bipolar Precursor Cells	-	Developing Ganglion Cells, Ganglion Precursor Cells, Mature Ganglion Cells	No	-	-	-	-
chr5_Franz	chr5:107401854-107402073	intronic	EFNA5	268931	EFNA5	50.58	0.722	150.6	D52.54	Amacrine Precursor Cells, Developing Horizontal Cells, Early Progenitor Cells, Ganglion Precursor Cells	74-85, 89	AC HC GC Precursors Cells	No	-	-	-	-
chr5_Leo	chr5:142491367-142491598	intergenic		206587	FGF1	2.48	0.199	15.78	D132M	Mature Bipolar Cells, Mature Cone Cells, Mature Muller Cells, Mature Rod Cells	74-85, 89, 103-125	Mature Bipolar Cells, Mature Cone Cells, Photoreceptor Bipolar Precursor Cells	Yes	H3K4ME1	-	-	-
chr5_Leo	chr5:142491367-142491598	intergenic		166482	SPRY4	20.91	0.513	32.19	D96M	AC/HC/GC Precursors, Early Progenitor Cells, Late Retinal Progenitor Cells, Mature Bipolar Cells	74-85, 89, 103-125	Mature Bipolar Cells, Mature Cone Cells, Photoreceptor Bipolar Precursor Cells	Yes	H3K4ME1	-	-	-
chr5_Lukas	chr5:149517744-149518031	intronic	CSNK1A1	33076	CSNK1A1	187.97	0.946	219.57	D53	Developing Amacrine Cells, Developing Horizontal Cells, Mature Horizontal Cells, Mature Muller Cells	-	Mature Horizontal Cells	Yes	-	-	-	-
chr6_Adela	chr6:14501181-14501436	intergenic		383668	CD83	5.52	0.297	9.93	D132M	Developing Amacrine Cells, Mature Amacrine Cells, Mature Bipolar Cells, Mature Ganglion Cells	74-85, 89, 103-125	AC HC GC Precursors Cells, Amacrine Precursor Cells, Cone Precursor Cells, Developing Cone Cells, Developing Horizontal Cells, Early Progenitor Cells, Ganglion Precursor Cells, Late Retinal Progenitor Cells, Mature Cone Cells	No	-	-	-	-
chr6_Adela	chr6:14501181-14501436	intergenic		744987	JARID2	48.45	0.712	70.27	D132M	Developing Amacrine Cells, Mature Amacrine Cells, Mature Bipolar Cells, Mature Muller Cells	74-85, 89, 103-125	AC HC GC Precursors Cells, Amacrine Precursor Cells, Cone Precursor Cells, Developing Cone Cells, Developing Horizontal Cells, Early Progenitor Cells, Ganglion Precursor Cells, Late Retinal Progenitor Cells, Mature Cone Cells	Yes	-	-	-	-
chr6_Agamemnon	chr6:15264868-15265103	intronic	JARID2	398056	DTNBP1	12.11	0.41	35.96	D132M	Mature Amacrine Cells, Mature Cone Cells, Mature Horizontal Cells, Mature Rod Cells	74-85, 89, 103-125	AC HC GC Precursors Cells, Amacrine Precursor Cells, Ganglion Precursor Cells, Late Retinal Progenitor Cells, Mature Horizontal Cells	Yes	H3K4ME1	-	-	-
chr6_Agamemnon	chr6:15264868-15265103	intronic	JARID2	18690	JARID2	48.45	0.712	70.27	D132M	Developing Amacrine Cells, Mature Amacrine Cells, Mature Bipolar Cells, Mature Muller Cells	74-85, 89, 103-125	AC HC GC Precursors Cells, Amacrine Precursor Cells, Ganglion Precursor Cells, Late Retinal Progenitor Cells, Mature Horizontal Cells	Yes	H3K4ME1	-	-	-
chr6_Amadeus	chr6:23691135-23691341	intergenic		434948	NRSN1	32.95	0.615	59.42	D73M	Mature Amacrine Cells, Mature Bipolar Cells, Mature Ganglion Cells, Mature Horizontal Cells	89	Developing Horizontal Cells	Yes	-	-	-	-
chr6_Amanda	chr6:36599716-36600351	intronic	SFRS3	78676	CDKN1A	10.95	0.392	82.21	D132M	Late Retinal Progenitor Cells, Mature Bipolar Cells, Mature Muller Cells, Mature Rod Cells	-	Mature Bipolar Cells, Mature Horizontal Cells, Mature Muller Cells	Yes	H3K4ME1, H3K4ME2	-	-	-
chr6_Amanda	chr6:36599716-36600351	intronic	SFRS3	5666	SRSF3	501.47	0.988	729.35	D132NC	AC/HC/GC Precursors, Early Progenitor Cells, Mature Muller Cells, Photoreceptor/Bipolar Precursor Cells	-	Mature Bipolar Cells, Mature Horizontal Cells, Mature Muller Cells	Yes	H3K4ME1, H3K4ME2	-	-	-
chr6_Aphrodite	chr6:41523917-41524141	intergenic		22397	FOXP4	42.62	0.678	141.1	D59P	AC/HC/GC Precursors, Developing Cone Cells, Early Progenitor Cells, Late Retinal Progenitor Cells	-	Early Progenitor Cells, Ganglion Precursor Cells	Yes	-	-	-	-
chr6_Lucy	chr6:89977785-89978384	intronic	BACH2	318657	BACH2	80.98	0.826	112.81	D94	Amacrine Precursor Cells, Cone Precursor Cells, Developing Horizontal Cells, Mature Cone Cells	74-85, 89, 103-125	AC HC GC Precursors Cells, Amacrine Precursor Cells, Cone Precursor Cells, Developing Amacrine Cells, Developing Ganglion Cells, Developing Horizontal Cells, Early Progenitor Cells, Ganglion Precursor Cells, Late Retinal Progenitor Cells, Mature Amacrine Cells, Mature Bipolar Cells, Mature Ganglion Cells, Mature Horizontal Cells, Photoreceptor Bipolar Precursor Cells	Yes	H3K27AC, H3K4ME1, H3K4ME2	-	-	-
chr6_Lucy	chr6:89977785-89978384	intronic	BACH2	83616	GJA10	0.72	0.052	2.47	D132M	Amacrine Precursor Cells, Developing Horizontal Cells, Mature Amacrine Cells, Mature Horizontal Cells	74-85, 89, 103-125	AC HC GC Precursors Cells, Amacrine Precursor Cells, Cone Precursor Cells, Developing Amacrine Cells, Developing Ganglion Cells, Developing Horizontal Cells, Early Progenitor Cells, Ganglion Precursor Cells, Late Retinal Progenitor Cells, Mature Amacrine Cells, Mature Bipolar Cells, Mature Ganglion Cells, Mature Horizontal Cells, Photoreceptor Bipolar Precursor Cells	Yes	H3K27AC, H3K4ME1, H3K4ME2	-	-	-
chr6_Malcolm	chr6:90218525-90218772	3-UTR	BACH2	78093	BACH2	80.98	0.826	112.81	D94	Amacrine Precursor Cells, Cone Precursor Cells, Developing Horizontal Cells, Mature Cone Cells	74-85, 89, 103-125	AC HC GC Precursors Cells, Developing Amacrine Cells, Developing Ganglion Cells, Early Progenitor Cells, Late Retinal Progenitor Cells, Mature Amacrine Cells, Mature Bipolar Cells, Mature Ganglion Cells, Mature Muller Cells	Yes	H3K4ME1, H3K4ME2	-	-	-
chr6_Malcolm	chr6:90218525-90218772	3-UTR	BACH2	324180	GJA10	0.72	0.052	2.47	D132M	Amacrine Precursor Cells, Developing Horizontal Cells, Mature Amacrine Cells, Mature Horizontal Cells	74-85, 89, 103-125	AC HC GC Precursors Cells, Developing Amacrine Cells, Developing Ganglion Cells, Early Progenitor Cells, Late Retinal Progenitor Cells, Mature Amacrine Cells, Mature Bipolar Cells, Mature Ganglion Cells, Mature Muller Cells	Yes	H3K4ME1, H3K4ME2	-	-	-
chr6_Maxwell	chr6:90997218-90997511	intergenic		410320	MAP3K7	154.41	0.926	239.15	D67	AC/HC/GC Precursors, Cone Precursor Cells, Early Progenitor Cells, Late Retinal Progenitor Cells	-	Mature Muller Cells	No	-	-	-	-
chr6_Mignon	chr6:92568591-92568976	intergenic		850742	EPHA7	45.4	0.694	77.23	D94	AC/HC/GC Precursors, Developing Cone Cells, Ganglion Precursor Cells, Mature Bipolar Cells	-	Early Progenitor Cells, Late Retinal Progenitor Cells	No	-	-	-	-
chr6_Sebastian	chr6:157050952-157051330	intronic	ARID1B	273767	ARID1B	163.18	0.932	229.01	D59P	AC/HC/GC Precursors, Developing Amacrine Cells, Early Progenitor Cells, Ganglion Precursor Cells	-	AC HC GC Precursors Cells, Developing Ganglion Cells, Early Progenitor Cells, Ganglion Precursor Cells, Late Retinal Progenitor Cells, Mature Bipolar Cells, Mature Ganglion Cells, Mature Horizontal Cells, Mature Muller Cells	No	H3K4ME1, H3K4ME2	-	-	-
chr6_Sebastian	chr6:157050952-157051330	intronic	ARID1B	272460	TMEM242	29.24	0.588	35.56	D59C	AC/HC/GC Precursors, Developing Cone Cells, Developing Horizontal Cells, Mature Amacrine Cells	-	AC HC GC Precursors Cells, Developing Ganglion Cells, Early Progenitor Cells, Ganglion Precursor Cells, Late Retinal Progenitor Cells, Mature Bipolar Cells, Mature Ganglion Cells, Mature Horizontal Cells, Mature Muller Cells	No	H3K4ME1, H3K4ME2	-	-	-
chr7_Adam	chr7:9232066-9232350	intergenic		798253	NXPH1	0.95	0.086	5.08	D132M	Amacrine Precursor Cells, Developing Horizontal Cells, Ganglion Precursor Cells, Mature Amacrine Cells	-	Ganglion Precursor Cells	Yes	-	hs799	positive	forebrain[12/13]
chr7_Chen	chr7:25656781-25657039	intergenic		495330	NFE2L3	5.02	0.284	7.89	D94.2	Amacrine Precursor Cells, Cone Precursor Cells, Developing Amacrine Cells, Photoreceptor/Bipolar Precursor Cells	-	Mature Muller Cells	Undefined	-	hs1600	positive	forebrain[4/5], limb[3/5], branchial arch[4/5], nose[4/5], facial mesenchyme[4/5]
chr7_Chen	chr7:25656781-25657039	intergenic		428424	NPVF	7.28	0.331	109.85	D132M	Mature Bipolar Cells, Mature Horizontal Cells, Mature Muller Cells, Mature Rod Cells	-	Mature Muller Cells	Undefined	-	hs1600	positive	forebrain[4/5], limb[3/5], branchial arch[4/5], nose[4/5], facial mesenchyme[4/5]
chr7_Gabriela	chr7:92698264-92698517	intronic	CDK6	135526	CDK6	154.21	0.926	260.65	D80	AC/HC/GC Precursors, Developing Cone Cells, Early Progenitor Cells, Late Retinal Progenitor Cells	74-85, 89, 103-125	AC HC GC Precursors Cells, Early Progenitor Cells, Late Retinal Progenitor Cells	Yes	RNAPOLII	-	-	-
chr7_Gabriela	chr7:92698264-92698517	intronic	CDK6	107997	FAM133B	53.76	0.735	73.18	D132NC	Developing Cone Cells, Early Progenitor Cells, Ganglion Precursor Cells, Photoreceptor/Bipolar Precursor Cells	74-85, 89, 103-125	AC HC GC Precursors Cells, Early Progenitor Cells, Late Retinal Progenitor Cells	No	RNAPOLII	-	-	-
chr7_Gwyneth	chr7:92755247-92755505	intronic	CDK6	78541	CDK6	154.21	0.926	260.65	D80	AC/HC/GC Precursors, Developing Cone Cells, Early Progenitor Cells, Late Retinal Progenitor Cells	74-85, 89, 103-125	AC HC GC Precursors Cells, Ganglion Precursor Cells, Late Retinal Progenitor Cells, Mature Amacrine Cells, Mature Muller Cells	Yes	H3K4ME1, H3K4ME2	-	-	-
chr7_Gwyneth	chr7:92755247-92755505	intronic	CDK6	164982	FAM133B	53.76	0.735	73.18	D132NC	Developing Cone Cells, Early Progenitor Cells, Ganglion Precursor Cells, Photoreceptor/Bipolar Precursor Cells	74-85, 89, 103-125	AC HC GC Precursors Cells, Ganglion Precursor Cells, Late Retinal Progenitor Cells, Mature Amacrine Cells, Mature Muller Cells	No	H3K4ME1, H3K4ME2	-	-	-
chr7_Hamlet	chr7:103821279-103821496	intronic	RELN	168128	RELN	480.96	0.987	886.77	D52.54	Amacrine Precursor Cells, Developing Ganglion Cells, Early Progenitor Cells, Mature Ganglion Cells	89	Developing Cone Cells, Ganglion Precursor Cells	Yes	-	-	-	-
chr7_Kalin	chr7:127536032-127536333	intergenic		49424	GCC1	19.63	0.5	25.17	D59P	Developing Ganglion Cells, Developing Horizontal Cells, Early Progenitor Cells, Mature Cone Cells	89	-	Undefined	H3K27ME3, H3K4ME1, H3K4ME2	hs1308	positive	midbrain (mesencephalon)[7/7], forebrain[7/7]
chr7_Kalin	chr7:127536032-127536333	intergenic		143492	ZNF800	24.48	0.546	36.81	D125	Developing Amacrine Cells, Developing Horizontal Cells, Mature Cone Cells, Mature Horizontal Cells	89	-	Undefined	H3K27ME3, H3K4ME1, H3K4ME2	hs1308	positive	midbrain (mesencephalon)[7/7], forebrain[7/7]
chr7_Laura	chr7:133501816-133502122	intronic	EXOC4	248896	EXOC4	117.53	0.893	155.38	D132NC	Cone Precursor Cells, Mature Cone Cells, Mature Rod Cells, Photoreceptor/Bipolar Precursor Cells	-	Cone Precursor Cells, Developing Cone Cells, Photoreceptor Bipolar Precursor Cells	Yes	-	-	-	-
chr7_Laura	chr7:133501816-133502122	intronic	EXOC4	625330	LRGUK	3.17	0.228	7.5	D132P	Cone Precursor Cells, Mature Cone Cells, Mature Muller Cells, Photoreceptor/Bipolar Precursor Cells	-	Cone Precursor Cells, Developing Cone Cells, Photoreceptor Bipolar Precursor Cells	Yes	-	-	-	-
chr7_Lincoln	chr7:135363875-135364100	intronic	CNOT4	146139	CNOT4	49.87	0.719	66.69	D132NC	AC/HC/GC Precursors, Amacrine Precursor Cells, Developing Cone Cells, Ganglion Precursor Cells	-	Mature Cone Cells	Yes	-	-	-	-
chr8_Ariel	chr8:34226550-34226862	intergenic		626600	DUSP26	41.3	0.67	111.31	D132M	Cone Precursor Cells, Developing Horizontal Cells, Mature Rod Cells, Photoreceptor/Bipolar Precursor Cells	89	Amacrine Precursor Cells, Mature Horizontal Cells	No	-	-	-	-
chr8_Felix	chr8:48582400-48582603	intergenic		152730	EFCAB1	3.51	0.241	11.8	D132M	Cone Precursor Cells, Developing Cone Cells, Early Progenitor Cells, Mature Cone Cells	74-85, 89, 103-125	AC HC GC Precursors Cells, Developing Horizontal Cells, Ganglion Precursor Cells, Late Retinal Progenitor Cells, Mature Ganglion Cells	No	H3K27AC, H3K4ME1, H3K4ME2	hs1431	positive	limb[7/7], branchial arch[7/7], facial mesenchyme[7/7]
chr8_Felix	chr8:48582400-48582603	intergenic		574102	UBE2V2	94.33	0.856	131.53	D57	Early Progenitor Cells, Mature Amacrine Cells, Mature Muller Cells, Mature Rod Cells	74-85, 89, 103-125	AC HC GC Precursors Cells, Developing Horizontal Cells, Ganglion Precursor Cells, Late Retinal Progenitor Cells, Mature Ganglion Cells	No	H3K27AC, H3K4ME1, H3K4ME2	hs1431	positive	limb[7/7], branchial arch[7/7], facial mesenchyme[7/7]
chr9_Abraham	chr9:2159675-2159987	intronic	SMARCA2	137886	SMARCA2	57.68	0.75	105.96	D132NC	Mature Amacrine Cells, Mature Bipolar Cells, Mature Rod Cells, Photoreceptor/Bipolar Precursor Cells	74-85	Mature Amacrine Cells, Mature Horizontal Cells	No	-	-	-	-
chr9_Abraham	chr9:2159675-2159987	intronic	SMARCA2	462003	VLDLR	76.93	0.815	111.91	D67	Developing Cone Cells, Mature Cone Cells, Mature Rod Cells, Photoreceptor/Bipolar Precursor Cells	74-85	Mature Amacrine Cells, Mature Horizontal Cells	Yes	-	-	-	-
chr9_Daniel	chr9:72354736-72354940	5-UTR	ZFAND5	9754	ZFAND5	275.57	0.968	387.15	D94	Mature Amacrine Cells, Mature Bipolar Cells, Mature Horizontal Cells, Mature Muller Cells	-	Mature Muller Cells	Yes	-	-	-	-
chr9_Figaro	chr9:79817863-79818089	intergenic		245361	TLE4	115.94	0.891	215.85	D59C.2	Developing Ganglion Cells, Developing Horizontal Cells, Mature Ganglion Cells, Mature Horizontal Cells	-	Developing Amacrine Cells, Developing Ganglion Cells, Developing Horizontal Cells, Ganglion Precursor Cells, Mature Amacrine Cells, Mature Ganglion Cells, Mature Horizontal Cells	Yes	H3K4ME1	-	-	-
chr9_Harold	chr9:83974967-83975831	intronic	HNRNPK	18682	C9orf64	17.41	0.477	25.91	D52.54	AC/HC/GC Precursors, Developing Ganglion Cells, Ganglion Precursor Cells, Mature Cone Cells	-	Mature Horizontal Cells	Yes	-	-	-	-
chr9_Harold	chr9:83974967-83975831	intronic	HNRNPK	4870	HNRNPK	1074.17	0.997	1338.18	D132NC	Amacrine Precursor Cells, Developing Amacrine Cells, Early Progenitor Cells, Late Retinal Progenitor Cells	-	Mature Horizontal Cells	Yes	-	-	-	-
chr9_Jun	chr9:95496263-95496512	3-UTR	PTCH1	178686	FANCC	33.21	0.617	41.45	D59P.2	Developing Ganglion Cells, Early Progenitor Cells, Late Retinal Progenitor Cells, Mature Horizontal Cells	74-85, 89, 103-125	AC HC GC Precursors Cells, Late Retinal Progenitor Cells, Mature Cone Cells, Mature Horizontal Cells	Yes	H3K4ME1, H3K4ME2	hs1258	positive	neural tube[4/5], hindbrain (rhombencephalon)[4/5], midbrain (mesencephalon)[4/5], forebrain[3/5]
chr9_Jun	chr9:95496263-95496512	3-UTR	PTCH1	12273	PTCH1	129.22	0.905	198.54	D67	AC/HC/GC Precursors, Late Retinal Progenitor Cells, Mature Bipolar Cells, Mature Muller Cells	74-85, 89, 103-125	AC HC GC Precursors Cells, Late Retinal Progenitor Cells, Mature Cone Cells, Mature Horizontal Cells	Yes	H3K4ME1, H3K4ME2	hs1258	positive	neural tube[4/5], hindbrain (rhombencephalon)[4/5], midbrain (mesencephalon)[4/5], forebrain[3/5]
chr9_Leo	chr9:100168401-100168657	intronic	INVS	69273	INVS	22.27	0.526	29.6	D132	AC/HC/GC Precursors, Developing Cone Cells, Late Retinal Progenitor Cells, Photoreceptor/Bipolar Precursor Cells	74-85, 89	AC HC GC Precursors Cells, Amacrine Precursor Cells, Cone Precursor Cells, Developing Cone Cells, Developing Ganglion Cells, Developing Horizontal Cells, Early Progenitor Cells, Ganglion Precursor Cells	Yes	-	-	-	-
chr9_Leo	chr9:100168401-100168657	intronic	INVS	184410	TEX10	55.35	0.741	67.74	D52.54	AC/HC/GC Precursors, Developing Cone Cells, Early Progenitor Cells, Late Retinal Progenitor Cells	74-85, 89	AC HC GC Precursors Cells, Amacrine Precursor Cells, Cone Precursor Cells, Developing Cone Cells, Developing Ganglion Cells, Developing Horizontal Cells, Early Progenitor Cells, Ganglion Precursor Cells	Yes	-	-	-	-
chr9_Mauritius	chr9:106921474-106921673	5-UTR	ZNF462	361705	RAD23B	222.65	0.957	282.22	D53	Cone Precursor Cells, Developing Cone Cells, Early Progenitor Cells, Photoreceptor/Bipolar Precursor Cells	74-85, 89, 103-125	Cone Precursor Cells, Mature Bipolar Cells, Mature Cone Cells, Mature Ganglion Cells, Mature Horizontal Cells, Mature Muller Cells, Mature Rod Cells, Photoreceptor Bipolar Precursor Cells	Yes	H3K27AC	-	-	-
chr9_Mauritius	chr9:106921474-106921673	5-UTR	ZNF462	58477	ZNF462	90.97	0.849	133.59	D94	AC/HC/GC Precursors, Cone Precursor Cells, Mature Cone Cells, Photoreceptor/Bipolar Precursor Cells	74-85, 89, 103-125	Cone Precursor Cells, Mature Bipolar Cells, Mature Cone Cells, Mature Ganglion Cells, Mature Horizontal Cells, Mature Muller Cells, Mature Rod Cells, Photoreceptor Bipolar Precursor Cells	Yes	H3K27AC	-	-	-
chr9_Napoleon	chr9:113964989-113965265	intronic	ZNF618	88845	ZNF618	110.92	0.884	157.32	D59P.2	Amacrine Precursor Cells, Developing Ganglion Cells, Early Progenitor Cells, Mature Ganglion Cells	-	Mature Bipolar Cells	Yes	-	hs641	positive	forebrain[8/11], limb[5/11], other[8/11]
CUX1_Leo	chr7:102170092-102170444	intronic	CUX1	354257	CUX1	172.27	0.938	255.21	D73M	Amacrine Precursor Cells, Developing Ganglion Cells, Ganglion Precursor Cells, Mature Ganglion Cells	74-85, 89	Ganglion Precursor Cells	Yes	-	-	-	-
CUX1_Leo	chr7:102170092-102170444	intronic	CUX1	114887	SH2B2	5.35	0.292	12.79	D59C	Amacrine Precursor Cells, Developing Ganglion Cells, Ganglion Precursor Cells, Mature Ganglion Cells	74-85, 89	Ganglion Precursor Cells	Yes	-	-	-	-
CUX1_Trevor	chr7:102215306-102215645	intronic	CUX1	399465	CUX1	172.27	0.938	255.21	D73M	Amacrine Precursor Cells, Developing Ganglion Cells, Ganglion Precursor Cells, Mature Ganglion Cells	74-85, 89, 103-125	AC HC GC Precursors Cells, Developing Amacrine Cells, Late Retinal Progenitor Cells, Mature Muller Cells	Yes	H3K4ME1, H3K4ME2	-	-	-
CUX1_Trevor	chr7:102215306-102215645	intronic	CUX1	69679	SH2B2	5.35	0.292	12.79	D59C	Amacrine Precursor Cells, Developing Ganglion Cells, Ganglion Precursor Cells, Mature Ganglion Cells	74-85, 89, 103-125	AC HC GC Precursors Cells, Developing Amacrine Cells, Late Retinal Progenitor Cells, Mature Muller Cells	Yes	H3K4ME1, H3K4ME2	-	-	-
CUX2_Amanda	chr12:111057945-111058307	intronic	CUX2	24102	CUX2	97.81	0.863	139.26	D73P	Amacrine Precursor Cells, Developing Amacrine Cells, Developing Horizontal Cells, Late Retinal Progenitor Cells	89	Developing Horizontal Cells	Yes	H3K4ME1, H3K4ME2	hs611	positive	hindbrain (rhombencephalon)[8/8], forebrain[8/8]
CUX2_Amanda	chr12:111057945-111058307	intronic	CUX2	310995	FAM109A	9.16	0.364	20.27	D59C	-	89	Developing Horizontal Cells	No	H3K4ME1, H3K4ME2	hs611	positive	hindbrain (rhombencephalon)[8/8], forebrain[8/8]
CUX2_Oberon	chr12:111287450-111287660	intronic	CUX2	253531	CUX2	97.81	0.863	139.26	D73P	Amacrine Precursor Cells, Developing Amacrine Cells, Developing Horizontal Cells, Late Retinal Progenitor Cells	89, 103-125	AC HC GC Precursors Cells, Late Retinal Progenitor Cells, Mature Horizontal Cells, Mature Muller Cells, Photoreceptor Bipolar Precursor Cells	Yes	H3K27AC, H3K4ME1, H3K4ME2, RNAPOLII	-	-	-
CUX2_Oberon	chr12:111287450-111287660	intronic	CUX2	81566	FAM109A	9.16	0.364	20.27	D59C	-	89, 103-125	AC HC GC Precursors Cells, Late Retinal Progenitor Cells, Mature Horizontal Cells, Mature Muller Cells, Photoreceptor Bipolar Precursor Cells	No	H3K27AC, H3K4ME1, H3K4ME2, RNAPOLII	-	-	-
DACH1_Adam	chr13:70784394-70785052	intergenic		676264	KLHL1	35.73	0.635	101.66	D57	Amacrine Precursor Cells, Developing Ganglion Cells, Ganglion Precursor Cells, Mature Ganglion Cells	-	Mature Amacrine Cells	No	-	hs540	positive	forebrain[6/9]
DACH1_Aladdin	chr13:70959388-70959757	intergenic		907619	DACH1	238.79	0.961	355.81	D52.54	Developing Cone Cells, Early Progenitor Cells, Late Retinal Progenitor Cells, Photoreceptor/Bipolar Precursor Cells	89	Developing Ganglion Cells, Ganglion Precursor Cells	Yes	-	hs882	positive	neural tube[8/8], hindbrain (rhombencephalon)[8/8], midbrain (mesencephalon)[8/8], dorsal root ganglion[8/8], trigeminal V (ganglion, cranial)[8/8]
DACH1_Aladdin	chr13:70959388-70959757	intergenic		851114	KLHL1	35.73	0.635	101.66	D57	Amacrine Precursor Cells, Developing Ganglion Cells, Ganglion Precursor Cells, Mature Ganglion Cells	89	Developing Ganglion Cells, Ganglion Precursor Cells	No	-	hs882	positive	neural tube[8/8], hindbrain (rhombencephalon)[8/8], midbrain (mesencephalon)[8/8], dorsal root ganglion[8/8], trigeminal V (ganglion, cranial)[8/8]
DACH1_Amadeus	chr13:71137140-71137570	intergenic		729837	DACH1	238.79	0.961	355.81	D52.54	Developing Cone Cells, Early Progenitor Cells, Late Retinal Progenitor Cells, Photoreceptor/Bipolar Precursor Cells	-	Early Progenitor Cells, Late Retinal Progenitor Cells	Yes	-	-	-	-
DACH1_Aphrodite	chr13:71219779-71220069	intergenic		647268	DACH1	238.79	0.961	355.81	D52.54	Developing Cone Cells, Early Progenitor Cells, Late Retinal Progenitor Cells, Photoreceptor/Bipolar Precursor Cells	74-85, 89	-	Yes	-	hs431	negative	-
DACH1_Aphrodite	chr13:71219779-71220069	intergenic		647268	DACH1	238.79	0.961	355.81	D52.54	Developing Cone Cells, Early Progenitor Cells, Late Retinal Progenitor Cells, Photoreceptor/Bipolar Precursor Cells	74-85, 89	-	Yes	-	hs136	negative	-
DACH1_Ariane	chr13:71316879-71317132	intergenic		550186	DACH1	238.79	0.961	355.81	D52.54	Developing Cone Cells, Early Progenitor Cells, Late Retinal Progenitor Cells, Photoreceptor/Bipolar Precursor Cells	-	Amacrine Precursor Cells, Ganglion Precursor Cells	Yes	-	-	-	-
DACH1_Beatrice	chr13:71464406-71464818	intronic	DACH1	402580	DACH1	238.79	0.961	355.81	D52.54	Developing Cone Cells, Early Progenitor Cells, Late Retinal Progenitor Cells, Photoreceptor/Bipolar Precursor Cells	-	Mature Muller Cells	Yes	-	-	-	-
DACH1_Benjamin	chr13:71464874-71465091	intronic	DACH1	402209	DACH1	238.79	0.961	355.81	D52.54	Developing Cone Cells, Early Progenitor Cells, Late Retinal Progenitor Cells, Photoreceptor/Bipolar Precursor Cells	-	Mature Muller Cells	Yes	-	-	-	-
DACH1_Cassandra	chr13:71474983-71475254	intronic	DACH1	392073	DACH1	238.79	0.961	355.81	D52.54	Developing Cone Cells, Early Progenitor Cells, Late Retinal Progenitor Cells, Photoreceptor/Bipolar Precursor Cells	-	Mature Horizontal Cells	Yes	-	-	-	-
DACH1_Eden	chr13:71524685-71525314	intronic	DACH1	342192	DACH1	238.79	0.961	355.81	D52.54	Developing Cone Cells, Early Progenitor Cells, Late Retinal Progenitor Cells, Photoreceptor/Bipolar Precursor Cells	74-85	Ganglion Precursor Cells, Mature Bipolar Cells	Yes	-	-	-	-
DACH1_Figaro	chr13:71546789-71547490	intronic	DACH1	320052	DACH1	238.79	0.961	355.81	D52.54	Developing Cone Cells, Early Progenitor Cells, Late Retinal Progenitor Cells, Photoreceptor/Bipolar Precursor Cells	-	Mature Muller Cells	Yes	-	-	-	-
DACH1_Frankenstein	chr13:71602406-71602624	intronic	DACH1	264677	DACH1	238.79	0.961	355.81	D52.54	Developing Cone Cells, Early Progenitor Cells, Late Retinal Progenitor Cells, Photoreceptor/Bipolar Precursor Cells	89	-	Yes	-	-	-	-
DACH1_Frodo	chr13:71621312-71621552	intronic	DACH1	245760	DACH1	238.79	0.961	355.81	D52.54	Developing Cone Cells, Early Progenitor Cells, Late Retinal Progenitor Cells, Photoreceptor/Bipolar Precursor Cells	74-85, 89	AC HC GC Precursors Cells, Ganglion Precursor Cells, Mature Amacrine Cells	Yes	H3K4ME1, H3K4ME2	-	-	-
DACH1_Griselda	chr13:71621613-71621981	intronic	DACH1	245395	DACH1	238.79	0.961	355.81	D52.54	Developing Cone Cells, Early Progenitor Cells, Late Retinal Progenitor Cells, Photoreceptor/Bipolar Precursor Cells	74-85, 89	Mature Horizontal Cells	Yes	H3K4ME1, H3K4ME2	-	-	-
DACH1_Hana	chr13:71624711-71624974	intronic	DACH1	242349	DACH1	238.79	0.961	355.81	D52.54	Developing Cone Cells, Early Progenitor Cells, Late Retinal Progenitor Cells, Photoreceptor/Bipolar Precursor Cells	89	AC HC GC Precursors Cells, Cone Precursor Cells, Developing Cone Cells, Ganglion Precursor Cells, Photoreceptor Bipolar Precursor Cells	Yes	H3K4ME1	-	-	-
DACH1_Hans	chr13:71626710-71626995	intronic	DACH1	240339	DACH1	238.79	0.961	355.81	D52.54	Developing Cone Cells, Early Progenitor Cells, Late Retinal Progenitor Cells, Photoreceptor/Bipolar Precursor Cells	-	Amacrine Precursor Cells, Mature Ganglion Cells	Yes	-	-	-	-
DACH1_Helen	chr13:71638272-71638570	intronic	DACH1	228771	DACH1	238.79	0.961	355.81	D52.54	Developing Cone Cells, Early Progenitor Cells, Late Retinal Progenitor Cells, Photoreceptor/Bipolar Precursor Cells	-	Ganglion Precursor Cells	Yes	-	-	-	-
DACH1_Jacob	chr13:71643510-71643842	intronic	DACH1	223516	DACH1	238.79	0.961	355.81	D52.54	Developing Cone Cells, Early Progenitor Cells, Late Retinal Progenitor Cells, Photoreceptor/Bipolar Precursor Cells	-	Mature Ganglion Cells	Yes	-	-	-	-
DACH1_Juan	chr13:71751051-71751394	intronic	DACH1	115969	DACH1	238.79	0.961	355.81	D52.54	Developing Cone Cells, Early Progenitor Cells, Late Retinal Progenitor Cells, Photoreceptor/Bipolar Precursor Cells	-	Developing Horizontal Cells, Ganglion Precursor Cells, Mature Horizontal Cells	Yes	H3K4ME1, H3K4ME2	-	-	-
DACH1_Kazuki	chr13:71753195-71753408	intronic	DACH1	113890	DACH1	238.79	0.961	355.81	D52.54	Developing Cone Cells, Early Progenitor Cells, Late Retinal Progenitor Cells, Photoreceptor/Bipolar Precursor Cells	-	Ganglion Precursor Cells	Yes	-	-	-	-
DACH1_Kizuki	chr13:71759604-71759969	intronic	DACH1	107405	DACH1	238.79	0.961	355.81	D52.54	Developing Cone Cells, Early Progenitor Cells, Late Retinal Progenitor Cells, Photoreceptor/Bipolar Precursor Cells	74-85, 89	Late Retinal Progenitor Cells	Yes	H3K27AC, H3K4ME1, H3K4ME2	hs619	positive	midbrain (mesencephalon)[5/8], forebrain[6/8]
DACH1_Lincoln	chr13:71760429-71760629	intronic	DACH1	106663	DACH1	238.79	0.961	355.81	D52.54	Developing Cone Cells, Early Progenitor Cells, Late Retinal Progenitor Cells, Photoreceptor/Bipolar Precursor Cells	74-85, 89	Late Retinal Progenitor Cells, Mature Muller Cells	Yes	H3K27AC, H3K4ME1, H3K4ME2	hs619	positive	midbrain (mesencephalon)[5/8], forebrain[6/8]
DACH1_Lucia	chr13:71772276-71772747	intronic	DACH1	94680	DACH1	238.79	0.961	355.81	D52.54	Developing Cone Cells, Early Progenitor Cells, Late Retinal Progenitor Cells, Photoreceptor/Bipolar Precursor Cells	-	Cone Precursor Cells, Developing Cone Cells, Early Progenitor Cells, Mature Cone Cells, Mature Rod Cells, Photoreceptor Bipolar Precursor Cells	Yes	-	hs188	positive	eye[3/7]
DACH1_Lukas	chr13:71786899-71787267	intronic	DACH1	80109	DACH1	238.79	0.961	355.81	D52.54	Developing Cone Cells, Early Progenitor Cells, Late Retinal Progenitor Cells, Photoreceptor/Bipolar Precursor Cells	74-85, 89	-	Yes	H3K4ME2	-	-	-
DACH1_Mateo	chr13:71797461-71797864	intronic	DACH1	69529	DACH1	238.79	0.961	355.81	D52.54	Developing Cone Cells, Early Progenitor Cells, Late Retinal Progenitor Cells, Photoreceptor/Bipolar Precursor Cells	74-85, 89	Developing Amacrine Cells, Developing Ganglion Cells, Ganglion Precursor Cells, Mature Amacrine Cells	Yes	H3K4ME2	-	-	-
DACH1_Nagasawa	chr13:71801861-71802164	intronic	DACH1	65179	DACH1	238.79	0.961	355.81	D52.54	Developing Cone Cells, Early Progenitor Cells, Late Retinal Progenitor Cells, Photoreceptor/Bipolar Precursor Cells	74-85, 89, 103-125	AC HC GC Precursors Cells, Cone Precursor Cells, Developing Cone Cells, Early Progenitor Cells, Ganglion Precursor Cells, Late Retinal Progenitor Cells, Mature Amacrine Cells, Mature Bipolar Cells, Mature Cone Cells, Mature Muller Cells, Photoreceptor Bipolar Precursor Cells	Yes	H3K4ME2	-	-	-
DACH1_Napoleon	chr13:71852806-71853185	intronic	DACH1	14196	DACH1	238.79	0.961	355.81	D52.54	Developing Cone Cells, Early Progenitor Cells, Late Retinal Progenitor Cells, Photoreceptor/Bipolar Precursor Cells	-	Late Retinal Progenitor Cells	Yes	H3K4ME1, H3K4ME2	hs138	positive	neural tube[5/5], hindbrain (rhombencephalon)[5/5], forebrain[4/5], eye[3/5], cranial nerve[5/5]
DACH1_Nemo	chr13:71853730-71854032	intronic	DACH1	13311	DACH1	238.79	0.961	355.81	D52.54	Developing Cone Cells, Early Progenitor Cells, Late Retinal Progenitor Cells, Photoreceptor/Bipolar Precursor Cells	-	Ganglion Precursor Cells	Yes	H3K4ME2	hs138	positive	neural tube[5/5], hindbrain (rhombencephalon)[5/5], forebrain[4/5], eye[3/5], cranial nerve[5/5]
DACH1_Nick	chr13:71871409-71871611	intergenic		4318	DACH1	238.79	0.961	355.81	D52.54	Developing Cone Cells, Early Progenitor Cells, Late Retinal Progenitor Cells, Photoreceptor/Bipolar Precursor Cells	-	Amacrine Precursor Cells, Developing Horizontal Cells, Mature Horizontal Cells	Yes	-	-	-	-
DACH1_Santiago	chr13:72197370-72197902	intergenic		330444	DACH1	238.79	0.961	355.81	D52.54	Developing Cone Cells, Early Progenitor Cells, Late Retinal Progenitor Cells, Photoreceptor/Bipolar Precursor Cells	89	Cone Precursor Cells	Yes	-	hs131	positive	eye[3/4]
DACH1_Santiago	chr13:72197370-72197902	intergenic		530051	MZT1	32.41	0.611	56.22	D52.54	AC/HC/GC Precursors, Developing Ganglion Cells, Early Progenitor Cells, Photoreceptor/Bipolar Precursor Cells	89	Cone Precursor Cells	No	-	hs131	positive	eye[3/4]
DACH1_Scheherazade_1	chr13:72198871-72199190	intergenic		331839	DACH1	238.79	0.961	355.81	D52.54	Developing Cone Cells, Early Progenitor Cells, Late Retinal Progenitor Cells, Photoreceptor/Bipolar Precursor Cells	74-85, 89	Developing Ganglion Cells, Ganglion Precursor Cells, Mature Ganglion Cells	Yes	-	hs131	positive	eye[3/4]
DACH1_Scheherazade_1	chr13:72198871-72199190	intergenic		528656	MZT1	32.41	0.611	56.22	D52.54	AC/HC/GC Precursors, Developing Ganglion Cells, Early Progenitor Cells, Photoreceptor/Bipolar Precursor Cells	74-85, 89	Developing Ganglion Cells, Ganglion Precursor Cells, Mature Ganglion Cells	No	-	hs131	positive	eye[3/4]
DACH1_Scheherazade_2	chr13:72199207-72199620	intergenic		332222	DACH1	238.79	0.961	355.81	D52.54	Developing Cone Cells, Early Progenitor Cells, Late Retinal Progenitor Cells, Photoreceptor/Bipolar Precursor Cells	74-85, 89	Developing Ganglion Cells, Mature Ganglion Cells	Yes	-	hs131	positive	eye[3/4]
DACH1_Scheherazade_2	chr13:72199207-72199620	intergenic		528273	MZT1	32.41	0.611	56.22	D52.54	AC/HC/GC Precursors, Developing Ganglion Cells, Early Progenitor Cells, Photoreceptor/Bipolar Precursor Cells	74-85, 89	Developing Ganglion Cells, Mature Ganglion Cells	No	-	hs131	positive	eye[3/4]
DACH1_Silvester	chr13:72427796-72428045	intergenic		560729	DACH1	238.79	0.961	355.81	D52.54	Developing Cone Cells, Early Progenitor Cells, Late Retinal Progenitor Cells, Photoreceptor/Bipolar Precursor Cells	-	Mature Ganglion Cells	Yes	-	hs141	positive	dorsal root ganglion[2/2], eye[2/2]
DACH1_Silvester	chr13:72427796-72428045	intergenic		299766	MZT1	32.41	0.611	56.22	D52.54	AC/HC/GC Precursors, Developing Ganglion Cells, Early Progenitor Cells, Photoreceptor/Bipolar Precursor Cells	-	Mature Ganglion Cells	No	-	hs141	positive	dorsal root ganglion[2/2], eye[2/2]
DACH1_Violet	chr13:72651111-72651384	intergenic		784056	DACH1	238.79	0.961	355.81	D52.54	Developing Cone Cells, Early Progenitor Cells, Late Retinal Progenitor Cells, Photoreceptor/Bipolar Precursor Cells	74-85, 89	Amacrine Precursor Cells, Developing Amacrine Cells, Developing Ganglion Cells, Developing Horizontal Cells, Ganglion Precursor Cells, Late Retinal Progenitor Cells, Mature Ganglion Cells, Mature Horizontal Cells	Yes	CTCF	hs144	negative	-
DACH1_Violet	chr13:72651111-72651384	intergenic		76439	MZT1	32.41	0.611	56.22	D52.54	AC/HC/GC Precursors, Developing Ganglion Cells, Early Progenitor Cells, Photoreceptor/Bipolar Precursor Cells	74-85, 89	Amacrine Precursor Cells, Developing Amacrine Cells, Developing Ganglion Cells, Developing Horizontal Cells, Ganglion Precursor Cells, Late Retinal Progenitor Cells, Mature Ganglion Cells, Mature Horizontal Cells	No	CTCF	hs144	negative	-
DACH2_Clara	chrX:86809602-86810179	intronic	DACH2	661270	DACH2	33.53	0.619	58.61	D53	Developing Amacrine Cells, Developing Ganglion Cells, Ganglion Precursor Cells, Mature Ganglion Cells	-	Developing Horizontal Cells, Mature Horizontal Cells	Undefined	-	-	-	-
DACH2_Clara	chrX:86809602-86810179	intronic	DACH2	707923	KLHL4	6.38	0.314	14.69	D125	Cone Precursor Cells, Developing Cone Cells, Mature Cone Cells, Photoreceptor/Bipolar Precursor Cells	-	Developing Horizontal Cells, Mature Horizontal Cells	Undefined	-	-	-	-
DACH2_Frodo	chrX:86547937-86548171	intronic	DACH2	399433	DACH2	33.53	0.619	58.61	D53	Developing Amacrine Cells, Developing Ganglion Cells, Ganglion Precursor Cells, Mature Ganglion Cells	89	Amacrine Precursor Cells, Developing Amacrine Cells, Ganglion Precursor Cells, Mature Amacrine Cells, Mature Horizontal Cells	Undefined	-	-	-	-
DACH2_Frodo	chrX:86547937-86548171	intronic	DACH2	969760	KLHL4	6.38	0.314	14.69	D125	Cone Precursor Cells, Developing Cone Cells, Mature Cone Cells, Photoreceptor/Bipolar Precursor Cells	89	Amacrine Precursor Cells, Developing Amacrine Cells, Ganglion Precursor Cells, Mature Amacrine Cells, Mature Horizontal Cells	Undefined	-	-	-	-
DACH2_Ruby	chrX:86154540-86154867	intronic	DACH2	6083	DACH2	33.53	0.619	58.61	D53	Developing Amacrine Cells, Developing Ganglion Cells, Ganglion Precursor Cells, Mature Ganglion Cells	89	Ganglion Precursor Cells	Undefined	-	-	-	-
DBX2_Toru	chr12:45102280-45102592	intergenic		113649	ANO6	56.27	0.744	104.89	D52.54	AC/HC/GC Precursors, Developing Ganglion Cells, Early Progenitor Cells, Late Retinal Progenitor Cells	-	Early Progenitor Cells	Undefined	-	-	-	-
DDX3X_Zhong	chrX:41519982-41520330	5-UTR	CASK	168817	GPR34	0.86	0.072	1.73	D53	Developing Horizontal Cells, Early Progenitor Cells, Late Retinal Progenitor Cells, Photoreceptor/Bipolar Precursor Cells	-	Ganglion Precursor Cells	Undefined	-	-	-	-
DIP2C_Malcolm	chr10:274437-274900	5-UTR	DIP2C	414999	DIP2C	73.69	0.805	93.13	D73M	Developing Ganglion Cells, Ganglion Precursor Cells, Mature Ganglion Cells, Mature Muller Cells	74-85, 89	-	Yes	-	-	-	-
DIP2C_Malcolm	chr10:274437-274900	5-UTR	DIP2C	139600	ZMYND11	170.14	0.937	220.16	D94	AC/HC/GC Precursors, Early Progenitor Cells, Late Retinal Progenitor Cells, Mature Amacrine Cells	74-85, 89	-	Yes	-	-	-	-
DLX1_Amanda	chr2:171723627-171724280	intronic	DYNC1I2	36484	DYNC1I2	354.16	0.979	466.33	D59C.2	Amacrine Precursor Cells, Developing Ganglion Cells, Ganglion Precursor Cells, Mature Ganglion Cells	74-85, 89, 103-125	AC HC GC Precursors Cells	Yes	CTCF, H3K4ME1, RNAPOLII	-	-	-
DLX1_Amanda	chr2:171723627-171724280	intronic	DYNC1I2	170298	SLC25A12	57.39	0.749	72.66	D73M	AC/HC/GC Precursors, Developing Horizontal Cells, Mature Amacrine Cells, Mature Bipolar Cells	74-85, 89, 103-125	AC HC GC Precursors Cells	Yes	CTCF, H3K4ME1, RNAPOLII	-	-	-
DLX1_Doris	chr2:172066477-172066866	intronic	MAP1D	18554	DLX1	20.66	0.511	74.14	D53	AC/HC/GC Precursors, Amacrine Precursor Cells, Early Progenitor Cells, Ganglion Precursor Cells	74-85	Amacrine Precursor Cells, Developing Ganglion Cells, Developing Horizontal Cells, Ganglion Precursor Cells	Yes	-	-	-	-
DLX1_Doris	chr2:172066477-172066866	intronic	MAP1D	67089	METAP1D	21.08	0.514	29.16	D52.54	AC/HC/GC Precursors, Early Progenitor Cells, Late Retinal Progenitor Cells, Photoreceptor/Bipolar Precursor Cells	74-85	Amacrine Precursor Cells, Developing Ganglion Cells, Developing Horizontal Cells, Ganglion Precursor Cells	Yes	-	-	-	-
DLX1_Naomi	chr2:172091741-172092054	intergenic		6672	DLX1	20.66	0.511	74.14	D53	AC/HC/GC Precursors, Amacrine Precursor Cells, Early Progenitor Cells, Ganglion Precursor Cells	74-85	-	Yes	H3K27ME3	hs422	positive	midbrain (mesencephalon)[7/7], forebrain[6/7], nose[6/7]
DLX1_Naomi	chr2:172091741-172092054	intergenic		11002	DLX2	4.55	0.27	19.38	D53	AC/HC/GC Precursors, Amacrine Precursor Cells, Early Progenitor Cells, Ganglion Precursor Cells	74-85	-	Yes	H3K27ME3	hs422	positive	midbrain (mesencephalon)[7/7], forebrain[6/7], nose[6/7]
DLX1_Trystan	chr2:172093632-172094161	intergenic		8671	DLX1	20.66	0.511	74.14	D53	AC/HC/GC Precursors, Amacrine Precursor Cells, Early Progenitor Cells, Ganglion Precursor Cells	74-85, 89, 103-125	-	Yes	H3K27ME3, H3K4ME1, H3K4ME2, H3K4ME3, H3K9ME3	hs423	negative	-
DLX1_Trystan	chr2:172093632-172094161	intergenic		9003	DLX2	4.55	0.27	19.38	D53	AC/HC/GC Precursors, Amacrine Precursor Cells, Early Progenitor Cells, Ganglion Precursor Cells	74-85, 89, 103-125	-	Yes	H3K27ME3, H3K4ME1, H3K4ME2, H3K4ME3, H3K9ME3	hs423	negative	-
DPH1_Juan	chr17:2179601-2179952	intronic	SMG6	123927	SRR	27.38	0.572	35.98	D67	Developing Amacrine Cells, Early Progenitor Cells, Mature Amacrine Cells, Mature Rod Cells	103-125	Mature Amacrine Cells, Mature Bipolar Cells, Mature Horizontal Cells, Mature Muller Cells	Yes	H3K4ME1	hs924	positive	other[5/13]
DRGX_Ariane	chr10:49002192-49002397	intergenic		113214	VSTM4	4.84	0.278	6.69	D105	Mature Amacrine Cells, Mature Bipolar Cells, Mature Horizontal Cells, Mature Muller Cells	-	Amacrine Precursor Cells, Developing Amacrine Cells, Developing Horizontal Cells, Late Retinal Progenitor Cells, Mature Ganglion Cells	Yes	H3K27AC, H3K4ME1, H3K4ME2	-	-	-
DRGX_Trystan	chr10:49500256-49500701	intronic	ERCC6	105028	DRGX	6.33	0.313	11.8	D59C.2	Cone Precursor Cells, Developing Cone Cells, Early Progenitor Cells, Photoreceptor/Bipolar Precursor Cells	-	Developing Ganglion Cells, Ganglion Precursor Cells	Yes	-	-	-	-
DRGX_Trystan	chr10:49500256-49500701	intronic	ERCC6	38547	ERCC6	34.07	0.624	48.47	D132	Developing Horizontal Cells, Mature Amacrine Cells, Mature Horizontal Cells, Mature Rod Cells	-	Developing Ganglion Cells, Ganglion Precursor Cells	Yes	-	-	-	-
EBF1_Aurore	chr5:157796525-157796732	intronic	CLINT1	62514	CLINT1	72.62	0.802	105.84	D53	AC/HC/GC Precursors, Developing Amacrine Cells, Early Progenitor Cells, Mature Ganglion Cells	-	Developing Ganglion Cells	Yes	-	-	-	-
EBF1_Aurore	chr5:157796525-157796732	intronic	CLINT1	52934	LSM11	82.3	0.829	129.22	D94	Amacrine Precursor Cells, Developing Amacrine Cells, Developing Horizontal Cells, Mature Horizontal Cells	-	Developing Ganglion Cells	No	-	-	-	-
EBF1_Benjamin	chr5:157813831-157814076	intronic	CLINT1	45189	CLINT1	72.62	0.802	105.84	D53	AC/HC/GC Precursors, Developing Amacrine Cells, Early Progenitor Cells, Mature Ganglion Cells	-	Mature Cone Cells	Yes	-	-	-	-
EBF1_Benjamin	chr5:157813831-157814076	intronic	CLINT1	70259	LSM11	82.3	0.829	129.22	D94	Amacrine Precursor Cells, Developing Amacrine Cells, Developing Horizontal Cells, Mature Horizontal Cells	-	Mature Cone Cells	No	-	-	-	-
EBF1_Felix	chr5:158724729-158724943	intronic	EBF1	865693	CLINT1	72.62	0.802	105.84	D53	AC/HC/GC Precursors, Developing Amacrine Cells, Early Progenitor Cells, Mature Ganglion Cells	-	Developing Ganglion Cells, Ganglion Precursor Cells, Mature Ganglion Cells	No	-	-	-	-
EBF1_Felix	chr5:158724729-158724943	intronic	EBF1	374925	EBF1	106.7	0.877	246.73	D59C.2	Amacrine Precursor Cells, Developing Ganglion Cells, Ganglion Precursor Cells, Mature Ganglion Cells	-	Developing Ganglion Cells, Ganglion Precursor Cells, Mature Ganglion Cells	Yes	-	-	-	-
EBF1_Mateo	chr5:158824101-158824345	intronic	EBF1	965080	CLINT1	72.62	0.802	105.84	D53	AC/HC/GC Precursors, Developing Amacrine Cells, Early Progenitor Cells, Mature Ganglion Cells	74-85, 89	Developing Cone Cells	No	H3K4ME2	-	-	-
EBF1_Mateo	chr5:158824101-158824345	intronic	EBF1	275538	EBF1	106.7	0.877	246.73	D59C.2	Amacrine Precursor Cells, Developing Ganglion Cells, Ganglion Precursor Cells, Mature Ganglion Cells	74-85, 89	Developing Cone Cells	Yes	H3K4ME2	-	-	-
EBF1_Roxane	chr5:158874786-158875030	intronic	EBF1	224853	EBF1	106.7	0.877	246.73	D59C.2	Amacrine Precursor Cells, Developing Ganglion Cells, Ganglion Precursor Cells, Mature Ganglion Cells	-	Developing Ganglion Cells, Ganglion Precursor Cells	Yes	-	-	-	-
EBF1_Scheherazade	chr5:158921333-158921617	intronic	EBF1	178286	EBF1	106.7	0.877	246.73	D59C.2	Amacrine Precursor Cells, Developing Ganglion Cells, Ganglion Precursor Cells, Mature Ganglion Cells	-	Mature Muller Cells	Yes	-	-	-	-
EBF1_Trystan	chr5:158979405-158979633	intronic	EBF1	120242	EBF1	106.7	0.877	246.73	D59C.2	Amacrine Precursor Cells, Developing Ganglion Cells, Ganglion Precursor Cells, Mature Ganglion Cells	-	Developing Cone Cells, Developing Ganglion Cells, Ganglion Precursor Cells, Mature Ganglion Cells	Yes	-	-	-	-
EBF1_Vera	chr5:159034267-159034475	intronic	EBF1	65390	EBF1	106.7	0.877	246.73	D59C.2	Amacrine Precursor Cells, Developing Ganglion Cells, Ganglion Precursor Cells, Mature Ganglion Cells	74-85, 89	Amacrine Precursor Cells, Developing Ganglion Cells, Developing Horizontal Cells, Ganglion Precursor Cells	Yes	-	-	-	-
EBF1_Virginia	chr5:159059534-159059984	intronic	EBF1	40002	EBF1	106.7	0.877	246.73	D59C.2	Amacrine Precursor Cells, Developing Ganglion Cells, Ganglion Precursor Cells, Mature Ganglion Cells	-	Developing Ganglion Cells, Ganglion Precursor Cells	Yes	-	hs1022	positive	neural tube[10/11], hindbrain (rhombencephalon)[10/11], midbrain (mesencephalon)[9/11], dorsal root ganglion[8/11], forebrain[6/11], trigeminal V (ganglion, cranial)[10/11], cranial nerve[9/11]
EBF2_Sherlock	chr8:25935268-25935476	intronic	EBF2	476375	CDCA2	15.09	0.449	30.26	D52.54	AC/HC/GC Precursors, Early Progenitor Cells, Late Retinal Progenitor Cells, Mature Cone Cells	74-85, 89, 103-125	AC HC GC Precursors Cells, Amacrine Precursor Cells, Developing Horizontal Cells, Ganglion Precursor Cells, Late Retinal Progenitor Cells	Yes	H3K4ME1, H3K4ME2, H3K9-14AC	-	-	-
EBF2_Sherlock	chr8:25935268-25935476	intronic	EBF2	110025	EBF2	7.96	0.344	33.19	D53	Developing Ganglion Cells, Early Progenitor Cells, Ganglion Precursor Cells, Mature Ganglion Cells	74-85, 89, 103-125	AC HC GC Precursors Cells, Amacrine Precursor Cells, Developing Horizontal Cells, Ganglion Precursor Cells, Late Retinal Progenitor Cells	Yes	H3K4ME1, H3K4ME2, H3K9-14AC	-	-	-
EBF3_Aida	chr10:128314656-128315081	intergenic		188484	MKI67	297.2	0.972	543.8	D52.54	AC/HC/GC Precursors, Developing Cone Cells, Early Progenitor Cells, Late Retinal Progenitor Cells	74-85	Amacrine Precursor Cells, Developing Ganglion Cells, Developing Horizontal Cells, Ganglion Precursor Cells, Mature Horizontal Cells	No	-	-	-	-
EBF3_Andrew	chr10:128539622-128539948	intergenic		927399	MGMT	6.02	0.307	18.92	D59C	Early Progenitor Cells, Late Retinal Progenitor Cells, Mature Cone Cells, Mature Rod Cells	-	Developing Ganglion Cells, Mature Ganglion Cells	Yes	-	-	-	-
EBF3_Andrew	chr10:128539622-128539948	intergenic		413400	MKI67	297.2	0.972	543.8	D52.54	AC/HC/GC Precursors, Developing Cone Cells, Early Progenitor Cells, Late Retinal Progenitor Cells	-	Developing Ganglion Cells, Mature Ganglion Cells	No	-	-	-	-
EBF3_Antonio	chr10:128568790-128569203	intergenic		898187	MGMT	6.02	0.307	18.92	D59C	Early Progenitor Cells, Late Retinal Progenitor Cells, Mature Cone Cells, Mature Rod Cells	74-85, 89, 103-125	AC HC GC Precursors Cells, Amacrine Precursor Cells, Developing Amacrine Cells, Developing Cone Cells, Developing Ganglion Cells, Early Progenitor Cells, Ganglion Precursor Cells, Mature Amacrine Cells, Mature Ganglion Cells	Yes	H3K27AC, H3K4ME1, H3K4ME2, H3K9-14AC, RNAPOLII	hs737	positive	hindbrain (rhombencephalon)[9/11], midbrain (mesencephalon)[11/11]
EBF3_Antonio	chr10:128568790-128569203	intergenic		442612	MKI67	297.2	0.972	543.8	D52.54	AC/HC/GC Precursors, Developing Cone Cells, Early Progenitor Cells, Late Retinal Progenitor Cells	74-85, 89, 103-125	AC HC GC Precursors Cells, Amacrine Precursor Cells, Developing Amacrine Cells, Developing Cone Cells, Developing Ganglion Cells, Early Progenitor Cells, Ganglion Precursor Cells, Mature Amacrine Cells, Mature Ganglion Cells	No	H3K27AC, H3K4ME1, H3K4ME2, H3K9-14AC, RNAPOLII	hs737	positive	hindbrain (rhombencephalon)[9/11], midbrain (mesencephalon)[11/11]
EBF3_Apollo	chr10:128569293-128569574	intergenic		897750	MGMT	6.02	0.307	18.92	D59C	Early Progenitor Cells, Late Retinal Progenitor Cells, Mature Cone Cells, Mature Rod Cells	74-85, 89, 103-125	AC HC GC Precursors Cells, Amacrine Precursor Cells, Developing Amacrine Cells, Developing Cone Cells, Developing Ganglion Cells, Early Progenitor Cells, Ganglion Precursor Cells, Mature Ganglion Cells	Yes	H3K27AC, H3K4ME1, H3K4ME2, H3K9-14AC, RNAPOLII	hs737	positive	hindbrain (rhombencephalon)[9/11], midbrain (mesencephalon)[11/11]
EBF3_Apollo	chr10:128569293-128569574	intergenic		443049	MKI67	297.2	0.972	543.8	D52.54	AC/HC/GC Precursors, Developing Cone Cells, Early Progenitor Cells, Late Retinal Progenitor Cells	74-85, 89, 103-125	AC HC GC Precursors Cells, Amacrine Precursor Cells, Developing Amacrine Cells, Developing Cone Cells, Developing Ganglion Cells, Early Progenitor Cells, Ganglion Precursor Cells, Mature Ganglion Cells	No	H3K27AC, H3K4ME1, H3K4ME2, H3K9-14AC, RNAPOLII	hs737	positive	hindbrain (rhombencephalon)[9/11], midbrain (mesencephalon)[11/11]
EBF3_Beatrice	chr10:128709597-128709902	intergenic		757434	MGMT	6.02	0.307	18.92	D59C	Early Progenitor Cells, Late Retinal Progenitor Cells, Mature Cone Cells, Mature Rod Cells	74-85, 89, 103-125	AC HC GC Precursors Cells, Amacrine Precursor Cells, Developing Horizontal Cells, Early Progenitor Cells, Ganglion Precursor Cells, Late Retinal Progenitor Cells, Mature Cone Cells, Mature Horizontal Cells, Mature Muller Cells	Yes	H3K27AC, H3K4ME1, H3K4ME2, H3K4ME3, H3K9-14AC, RNAPOLII	-	-	-
EBF3_Beatrice	chr10:128709597-128709902	intergenic		583365	MKI67	297.2	0.972	543.8	D52.54	AC/HC/GC Precursors, Developing Cone Cells, Early Progenitor Cells, Late Retinal Progenitor Cells	74-85, 89, 103-125	AC HC GC Precursors Cells, Amacrine Precursor Cells, Developing Horizontal Cells, Early Progenitor Cells, Ganglion Precursor Cells, Late Retinal Progenitor Cells, Mature Cone Cells, Mature Horizontal Cells, Mature Muller Cells	No	H3K27AC, H3K4ME1, H3K4ME2, H3K4ME3, H3K9-14AC, RNAPOLII	-	-	-
EBF3_Benjamin	chr10:128721039-128721387	intergenic		745971	MGMT	6.02	0.307	18.92	D59C	Early Progenitor Cells, Late Retinal Progenitor Cells, Mature Cone Cells, Mature Rod Cells	-	Early Progenitor Cells	Yes	H3K4ME1, H3K4ME2	-	-	-
EBF3_Benjamin	chr10:128721039-128721387	intergenic		594828	MKI67	297.2	0.972	543.8	D52.54	AC/HC/GC Precursors, Developing Cone Cells, Early Progenitor Cells, Late Retinal Progenitor Cells	-	Early Progenitor Cells	No	H3K4ME1, H3K4ME2	-	-	-
EBF3_Boris	chr10:128722124-128722384	intergenic		744930	MGMT	6.02	0.307	18.92	D59C	Early Progenitor Cells, Late Retinal Progenitor Cells, Mature Cone Cells, Mature Rod Cells	74-85, 89, 103-125	Early Progenitor Cells, Ganglion Precursor Cells, Mature Muller Cells	Yes	H3K4ME1, H3K4ME2	-	-	-
EBF3_Boris	chr10:128722124-128722384	intergenic		595869	MKI67	297.2	0.972	543.8	D52.54	AC/HC/GC Precursors, Developing Cone Cells, Early Progenitor Cells, Late Retinal Progenitor Cells	74-85, 89, 103-125	Early Progenitor Cells, Ganglion Precursor Cells, Mature Muller Cells	No	H3K4ME1, H3K4ME2	-	-	-
EBF3_Cameron	chr10:128854832-128855118	intergenic		612209	MGMT	6.02	0.307	18.92	D59C	Early Progenitor Cells, Late Retinal Progenitor Cells, Mature Cone Cells, Mature Rod Cells	74-85, 89, 103-125	Late Retinal Progenitor Cells, Mature Amacrine Cells, Mature Muller Cells	Yes	-	-	-	-
EBF3_Cameron	chr10:128854832-128855118	intergenic		728590	MKI67	297.2	0.972	543.8	D52.54	AC/HC/GC Precursors, Developing Cone Cells, Early Progenitor Cells, Late Retinal Progenitor Cells	74-85, 89, 103-125	Late Retinal Progenitor Cells, Mature Amacrine Cells, Mature Muller Cells	No	-	-	-	-
EBF3_Demian_1	chr10:129033413-129034113	intergenic		433421	MGMT	6.02	0.307	18.92	D59C	Early Progenitor Cells, Late Retinal Progenitor Cells, Mature Cone Cells, Mature Rod Cells	74-85, 89, 103-125	AC HC GC Precursors Cells, Developing Ganglion Cells, Ganglion Precursor Cells, Mature Ganglion Cells	Yes	H3K4ME1	hs699	positive	midbrain (mesencephalon)[6/11], forebrain[6/11]
EBF3_Demian_1	chr10:129033413-129034113	intergenic		907378	MKI67	297.2	0.972	543.8	D52.54	AC/HC/GC Precursors, Developing Cone Cells, Early Progenitor Cells, Late Retinal Progenitor Cells	74-85, 89, 103-125	AC HC GC Precursors Cells, Developing Ganglion Cells, Ganglion Precursor Cells, Mature Ganglion Cells	No	H3K4ME1	hs699	positive	midbrain (mesencephalon)[6/11], forebrain[6/11]
EBF3_Demian_2	chr10:129034127-129034553	intergenic		432844	MGMT	6.02	0.307	18.92	D59C	Early Progenitor Cells, Late Retinal Progenitor Cells, Mature Cone Cells, Mature Rod Cells	74-85, 89, 103-125	AC HC GC Precursors Cells, Developing Ganglion Cells, Ganglion Precursor Cells, Mature Ganglion Cells	Yes	H3K4ME1	hs699	positive	midbrain (mesencephalon)[6/11], forebrain[6/11]
EBF3_Demian_2	chr10:129034127-129034553	intergenic		907955	MKI67	297.2	0.972	543.8	D52.54	AC/HC/GC Precursors, Developing Cone Cells, Early Progenitor Cells, Late Retinal Progenitor Cells	74-85, 89, 103-125	AC HC GC Precursors Cells, Developing Ganglion Cells, Ganglion Precursor Cells, Mature Ganglion Cells	No	H3K4ME1	hs699	positive	midbrain (mesencephalon)[6/11], forebrain[6/11]
EBF3_Flora	chr10:129197853-129198075	intergenic		269220	MGMT	6.02	0.307	18.92	D59C	Early Progenitor Cells, Late Retinal Progenitor Cells, Mature Cone Cells, Mature Rod Cells	-	Developing Ganglion Cells, Mature Ganglion Cells	Yes	-	-	-	-
EBF3_Griselda	chr10:129323047-129323385	intergenic		143968	MGMT	6.02	0.307	18.92	D59C	Early Progenitor Cells, Late Retinal Progenitor Cells, Mature Cone Cells, Mature Rod Cells	89	Developing Ganglion Cells, Ganglion Precursor Cells	Yes	H3K4ME1, H3K4ME2	-	-	-
EBF3_Jan_1	chr10:129603086-129603341	intronic	MGMT	360627	EBF3	217.27	0.956	605.72	D59C.2	Developing Ganglion Cells, Ganglion Precursor Cells, Mature Amacrine Cells, Mature Ganglion Cells	89	-	Yes	-	hs656	positive	forebrain[4/6]
EBF3_Jan_1	chr10:129603086-129603341	intronic	MGMT	136030	MGMT	6.02	0.307	18.92	D59C	Early Progenitor Cells, Late Retinal Progenitor Cells, Mature Cone Cells, Mature Rod Cells	89	-	Yes	-	hs656	positive	forebrain[4/6]
EBF3_Jan_2	chr10:129603355-129603718	intronic	MGMT	360304	EBF3	217.27	0.956	605.72	D59C.2	Developing Ganglion Cells, Ganglion Precursor Cells, Mature Amacrine Cells, Mature Ganglion Cells	89	-	Yes	-	hs656	positive	forebrain[4/6]
EBF3_Jan_2	chr10:129603355-129603718	intronic	MGMT	136353	MGMT	6.02	0.307	18.92	D59C	Early Progenitor Cells, Late Retinal Progenitor Cells, Mature Cone Cells, Mature Rod Cells	89	-	Yes	-	hs656	positive	forebrain[4/6]
EBF3_Juan	chr10:129606018-129606249	intronic	MGMT	357707	EBF3	217.27	0.956	605.72	D59C.2	Developing Ganglion Cells, Ganglion Precursor Cells, Mature Amacrine Cells, Mature Ganglion Cells	74-85, 89	-	Yes	H3K4ME1	hs696	negative	-
EBF3_Juan	chr10:129606018-129606249	intronic	MGMT	138950	MGMT	6.02	0.307	18.92	D59C	Early Progenitor Cells, Late Retinal Progenitor Cells, Mature Cone Cells, Mature Rod Cells	74-85, 89	-	Yes	H3K4ME1	hs696	negative	-
EBF3_Mauritius	chr10:129844656-129845934	intronic	EBF3	118546	EBF3	217.27	0.956	605.72	D59C.2	Developing Ganglion Cells, Ganglion Precursor Cells, Mature Amacrine Cells, Mature Ganglion Cells	89	AC HC GC Precursors Cells, Developing Cone Cells, Mature Rod Cells, Photoreceptor Bipolar Precursor Cells	Yes	H3K4ME1, H3K4ME2	-	-	-
EBF3_Mauritius	chr10:129844656-129845934	intronic	EBF3	378111	MGMT	6.02	0.307	18.92	D59C	Early Progenitor Cells, Late Retinal Progenitor Cells, Mature Cone Cells, Mature Rod Cells	89	AC HC GC Precursors Cells, Developing Cone Cells, Mature Rod Cells, Photoreceptor Bipolar Precursor Cells	Yes	H3K4ME1, H3K4ME2	-	-	-
EBF3_Napoleon	chr10:129850993-129851343	intronic	EBF3	112673	EBF3	217.27	0.956	605.72	D59C.2	Developing Ganglion Cells, Ganglion Precursor Cells, Mature Amacrine Cells, Mature Ganglion Cells	-	Ganglion Precursor Cells	Yes	-	-	-	-
EBF3_Napoleon	chr10:129850993-129851343	intronic	EBF3	383984	MGMT	6.02	0.307	18.92	D59C	Early Progenitor Cells, Late Retinal Progenitor Cells, Mature Cone Cells, Mature Rod Cells	-	Ganglion Precursor Cells	Yes	-	-	-	-
EBF3_Nick	chr10:129851708-129852060	intronic	EBF3	111957	EBF3	217.27	0.956	605.72	D59C.2	Developing Ganglion Cells, Ganglion Precursor Cells, Mature Amacrine Cells, Mature Ganglion Cells	-	Developing Amacrine Cells, Developing Ganglion Cells, Early Progenitor Cells	Yes	-	-	-	-
EBF3_Nick	chr10:129851708-129852060	intronic	EBF3	384700	MGMT	6.02	0.307	18.92	D59C	Early Progenitor Cells, Late Retinal Progenitor Cells, Mature Cone Cells, Mature Rod Cells	-	Developing Amacrine Cells, Developing Ganglion Cells, Early Progenitor Cells	Yes	-	-	-	-
EBF3_Oskar	chr10:129863000-129863218	intronic	EBF3	100732	EBF3	217.27	0.956	605.72	D59C.2	Developing Ganglion Cells, Ganglion Precursor Cells, Mature Amacrine Cells, Mature Ganglion Cells	-	Early Progenitor Cells, Ganglion Precursor Cells	Yes	H3K4ME1, H3K4ME2	-	-	-
EBF3_Oskar	chr10:129863000-129863218	intronic	EBF3	395925	MGMT	6.02	0.307	18.92	D59C	Early Progenitor Cells, Late Retinal Progenitor Cells, Mature Cone Cells, Mature Rod Cells	-	Early Progenitor Cells, Ganglion Precursor Cells	Yes	H3K4ME1, H3K4ME2	-	-	-
EBF3_Othell	chr10:129868165-129868507	intronic	EBF3	95505	EBF3	217.27	0.956	605.72	D59C.2	Developing Ganglion Cells, Ganglion Precursor Cells, Mature Amacrine Cells, Mature Ganglion Cells	74-85, 89	Photoreceptor Bipolar Precursor Cells	Yes	H3K27AC, H3K4ME1, H3K4ME2	-	-	-
EBF3_Othell	chr10:129868165-129868507	intronic	EBF3	401152	MGMT	6.02	0.307	18.92	D59C	Early Progenitor Cells, Late Retinal Progenitor Cells, Mature Cone Cells, Mature Rod Cells	74-85, 89	Photoreceptor Bipolar Precursor Cells	Yes	H3K27AC, H3K4ME1, H3K4ME2	-	-	-
EBF3_Pandora	chr10:129870860-129871179	intronic	EBF3	92821	EBF3	217.27	0.956	605.72	D59C.2	Developing Ganglion Cells, Ganglion Precursor Cells, Mature Amacrine Cells, Mature Ganglion Cells	74-85, 89, 103-125	AC HC GC Precursors Cells, Cone Precursor Cells, Developing Cone Cells, Ganglion Precursor Cells, Mature Bipolar Cells, Mature Cone Cells, Mature Rod Cells, Photoreceptor Bipolar Precursor Cells	Yes	H3K27AC, H3K4ME1, H3K4ME2, RNAPOLII	-	-	-
EBF3_Pandora	chr10:129870860-129871179	intronic	EBF3	403836	MGMT	6.02	0.307	18.92	D59C	Early Progenitor Cells, Late Retinal Progenitor Cells, Mature Cone Cells, Mature Rod Cells	74-85, 89, 103-125	AC HC GC Precursors Cells, Cone Precursor Cells, Developing Cone Cells, Ganglion Precursor Cells, Mature Bipolar Cells, Mature Cone Cells, Mature Rod Cells, Photoreceptor Bipolar Precursor Cells	Yes	H3K27AC, H3K4ME1, H3K4ME2, RNAPOLII	-	-	-
EBF3_Prometheus	chr10:129884243-129884456	intronic	EBF3	79491	EBF3	217.27	0.956	605.72	D59C.2	Developing Ganglion Cells, Ganglion Precursor Cells, Mature Amacrine Cells, Mature Ganglion Cells	74-85, 89	Amacrine Precursor Cells, Developing Ganglion Cells, Developing Horizontal Cells, Ganglion Precursor Cells, Mature Horizontal Cells	Yes	-	-	-	-
EBF3_Prometheus	chr10:129884243-129884456	intronic	EBF3	417166	MGMT	6.02	0.307	18.92	D59C	Early Progenitor Cells, Late Retinal Progenitor Cells, Mature Cone Cells, Mature Rod Cells	74-85, 89	Amacrine Precursor Cells, Developing Ganglion Cells, Developing Horizontal Cells, Ganglion Precursor Cells, Mature Horizontal Cells	Yes	-	-	-	-
EBF3_Roxane	chr10:129887227-129887770	intronic	EBF3	76342	EBF3	217.27	0.956	605.72	D59C.2	Developing Ganglion Cells, Ganglion Precursor Cells, Mature Amacrine Cells, Mature Ganglion Cells	74-85, 89	Developing Ganglion Cells, Ganglion Precursor Cells, Mature Ganglion Cells	Yes	-	-	-	-
EBF3_Roxane	chr10:129887227-129887770	intronic	EBF3	420315	MGMT	6.02	0.307	18.92	D59C	Early Progenitor Cells, Late Retinal Progenitor Cells, Mature Cone Cells, Mature Rod Cells	74-85, 89	Developing Ganglion Cells, Ganglion Precursor Cells, Mature Ganglion Cells	Yes	-	-	-	-
EBF3_Scheherazade	chr10:129895734-129896158	intronic	EBF3	67895	EBF3	217.27	0.956	605.72	D59C.2	Developing Ganglion Cells, Ganglion Precursor Cells, Mature Amacrine Cells, Mature Ganglion Cells	-	Developing Ganglion Cells, Early Progenitor Cells, Ganglion Precursor Cells	Yes	H3K27AC, H3K27ME3, H3K4ME1, H3K4ME2, H3K4ME3, RNAPOLII	-	-	-
EBF3_Scheherazade	chr10:129895734-129896158	intronic	EBF3	428762	MGMT	6.02	0.307	18.92	D59C	Early Progenitor Cells, Late Retinal Progenitor Cells, Mature Cone Cells, Mature Rod Cells	-	Developing Ganglion Cells, Early Progenitor Cells, Ganglion Precursor Cells	Yes	H3K27AC, H3K27ME3, H3K4ME1, H3K4ME2, H3K4ME3, RNAPOLII	-	-	-
EBF3_Traviata	chr10:129901525-129901773	intronic	EBF3	62192	EBF3	217.27	0.956	605.72	D59C.2	Developing Ganglion Cells, Ganglion Precursor Cells, Mature Amacrine Cells, Mature Ganglion Cells	-	Mature Ganglion Cells	Yes	-	-	-	-
EBF3_Traviata	chr10:129901525-129901773	intronic	EBF3	434465	MGMT	6.02	0.307	18.92	D59C	Early Progenitor Cells, Late Retinal Progenitor Cells, Mature Cone Cells, Mature Rod Cells	-	Mature Ganglion Cells	Yes	-	-	-	-
EBF3_Trystan	chr10:129907593-129907937	intronic	EBF3	56076	EBF3	217.27	0.956	605.72	D59C.2	Developing Ganglion Cells, Ganglion Precursor Cells, Mature Amacrine Cells, Mature Ganglion Cells	-	Ganglion Precursor Cells	Yes	-	-	-	-
EBF3_Trystan	chr10:129907593-129907937	intronic	EBF3	440581	MGMT	6.02	0.307	18.92	D59C	Early Progenitor Cells, Late Retinal Progenitor Cells, Mature Cone Cells, Mature Rod Cells	-	Ganglion Precursor Cells	Yes	-	-	-	-
EBF3_Vincent	chr10:129944673-129945013	intronic	EBF3	18998	EBF3	217.27	0.956	605.72	D59C.2	Developing Ganglion Cells, Ganglion Precursor Cells, Mature Amacrine Cells, Mature Ganglion Cells	-	Mature Ganglion Cells	Yes	-	-	-	-
EBF3_Vincent	chr10:129944673-129945013	intronic	EBF3	477659	MGMT	6.02	0.307	18.92	D59C	Early Progenitor Cells, Late Retinal Progenitor Cells, Mature Cone Cells, Mature Rod Cells	-	Mature Ganglion Cells	Yes	-	-	-	-
EBF3_Vivien	chr10:129956050-129956281	intronic	EBF3	7675	EBF3	217.27	0.956	605.72	D59C.2	Developing Ganglion Cells, Ganglion Precursor Cells, Mature Amacrine Cells, Mature Ganglion Cells	74-85	-	Yes	H3K27ME3	-	-	-
EBF3_Vivien	chr10:129956050-129956281	intronic	EBF3	488982	MGMT	6.02	0.307	18.92	D59C	Early Progenitor Cells, Late Retinal Progenitor Cells, Mature Cone Cells, Mature Rod Cells	74-85	-	Yes	H3K27ME3	-	-	-
EBF3_Wagner	chr10:129957607-129958212	intronic	EBF3	5931	EBF3	217.27	0.956	605.72	D59C.2	Developing Ganglion Cells, Ganglion Precursor Cells, Mature Amacrine Cells, Mature Ganglion Cells	74-85, 89, 103-125	Photoreceptor Bipolar Precursor Cells	Yes	CTCF, H3K27ME3, H3K4ME1, H3K4ME2, RNAPOLII	-	-	-
EBF3_Wagner	chr10:129957607-129958212	intronic	EBF3	490726	MGMT	6.02	0.307	18.92	D59C	Early Progenitor Cells, Late Retinal Progenitor Cells, Mature Cone Cells, Mature Rod Cells	74-85, 89, 103-125	Photoreceptor Bipolar Precursor Cells	Yes	CTCF, H3K27ME3, H3K4ME1, H3K4ME2, RNAPOLII	-	-	-
EBF3_Zeus	chr10:130159558-130159815	intronic	GLRX3	23288	GLRX3	64.36	0.776	88.42	D57	AC/HC/GC Precursors, Amacrine Precursor Cells, Early Progenitor Cells, Late Retinal Progenitor Cells	-	Developing Horizontal Cells	Undefined	-	-	-	-
ELTD1_Ming	chr1:81464393-81464658	intergenic		158360	ADGRL2	331.61	0.977	467.54	D53	AC/HC/GC Precursors, Early Progenitor Cells, Late Retinal Progenitor Cells, Mature Bipolar Cells	74-85, 89	AC HC GC Precursors Cells, Early Progenitor Cells, Late Retinal Progenitor Cells, Mature Muller Cells	Yes	H3K4ME2	-	-	-
EMX2_Bryan_1	chr10:116961332-116961632	intronic	KIAA1598	111741	HSPA12A	174.33	0.939	366.04	D59C.2	Developing Amacrine Cells, Mature Amacrine Cells, Mature Ganglion Cells, Mature Horizontal Cells	-	Late Retinal Progenitor Cells	Yes	H3K4ME1	-	-	-
EMX2_Bryan_1	chr10:116961332-116961632	intronic	KIAA1598	44095	SHTN1	74.13	0.807	128.57	D94	Cone Precursor Cells, Mature Bipolar Cells, Mature Cone Cells, Mature Horizontal Cells	-	Late Retinal Progenitor Cells	Yes	H3K4ME1	-	-	-
EMX2_Bryan_2	chr10:116961652-116962050	intronic	KIAA1598	112110	HSPA12A	174.33	0.939	366.04	D59C.2	Developing Amacrine Cells, Mature Amacrine Cells, Mature Ganglion Cells, Mature Horizontal Cells	-	AC HC GC Precursors Cells, Ganglion Precursor Cells, Late Retinal Progenitor Cells	Yes	H3K4ME1	-	-	-
EMX2_Bryan_2	chr10:116961652-116962050	intronic	KIAA1598	43726	SHTN1	74.13	0.807	128.57	D94	Cone Precursor Cells, Mature Bipolar Cells, Mature Cone Cells, Mature Horizontal Cells	-	AC HC GC Precursors Cells, Ganglion Precursor Cells, Late Retinal Progenitor Cells	Yes	H3K4ME1	-	-	-
EMX2_Bryan_3	chr10:116962075-116962375	intronic	KIAA1598	112484	HSPA12A	174.33	0.939	366.04	D59C.2	Developing Amacrine Cells, Mature Amacrine Cells, Mature Ganglion Cells, Mature Horizontal Cells	-	AC HC GC Precursors Cells, Late Retinal Progenitor Cells	Yes	H3K4ME1	-	-	-
EMX2_Bryan_3	chr10:116962075-116962375	intronic	KIAA1598	43352	SHTN1	74.13	0.807	128.57	D94	Cone Precursor Cells, Mature Bipolar Cells, Mature Cone Cells, Mature Horizontal Cells	-	AC HC GC Precursors Cells, Late Retinal Progenitor Cells	Yes	H3K4ME1	-	-	-
EMX2_Figaro	chr10:117096626-117096860	intergenic		91166	SHTN1	74.13	0.807	128.57	D94	Cone Precursor Cells, Mature Bipolar Cells, Mature Cone Cells, Mature Horizontal Cells	74-85, 89, 103-125	Early Progenitor Cells, Late Retinal Progenitor Cells	Yes	-	hs934	negative	-
EMX2_Figaro	chr10:117096626-117096860	intergenic		41313	VAX1	1.29	0.124	4.48	D52.54	Developing Cone Cells, Early Progenitor Cells, Ganglion Precursor Cells, Late Retinal Progenitor Cells	74-85, 89, 103-125	Early Progenitor Cells, Late Retinal Progenitor Cells	Yes	-	hs934	negative	-
EMX2_Ming	chr10:118108673-118108965	intronic	CASC2	62216	RAB11FIP2	63.52	0.772	106.69	D94	AC/HC/GC Precursors, Early Progenitor Cells, Late Retinal Progenitor Cells, Mature Muller Cells	74-85, 89	Early Progenitor Cells, Late Retinal Progenitor Cells	Yes	H3K4ME2	-	-	-
EMX2_Ophelia	chr10:118315495-118316082	intronic	C10orf84	269186	RAB11FIP2	63.52	0.772	106.69	D94	AC/HC/GC Precursors, Early Progenitor Cells, Late Retinal Progenitor Cells, Mature Muller Cells	89	Mature Horizontal Cells	Yes	-	hs672	positive	midbrain (mesencephalon)[4/5], forebrain[4/5]
EN1_Isolde	chr2:118051989-118052306	intergenic		38015	CCDC93	150.96	0.924	203.63	D132NC	Mature Amacrine Cells, Mature Bipolar Cells, Mature Cone Cells, Mature Muller Cells	74-85, 89	-	No	-	-	-	-
EN1_Isolde	chr2:118051989-118052306	intergenic		36326	INSIG2	36.91	0.642	52.64	D67	Developing Amacrine Cells, Late Retinal Progenitor Cells, Mature Cone Cells, Mature Ganglion Cells	74-85, 89	-	Yes	-	-	-	-
EN1_Jeremy	chr2:118053327-118053597	intergenic		39329	CCDC93	150.96	0.924	203.63	D132NC	Mature Amacrine Cells, Mature Bipolar Cells, Mature Cone Cells, Mature Muller Cells	-	Amacrine Precursor Cells, Early Progenitor Cells, Ganglion Precursor Cells	No	H3K4ME1	-	-	-
EN1_Jeremy	chr2:118053327-118053597	intergenic		35012	INSIG2	36.91	0.642	52.64	D67	Developing Amacrine Cells, Late Retinal Progenitor Cells, Mature Cone Cells, Mature Ganglion Cells	-	Amacrine Precursor Cells, Early Progenitor Cells, Ganglion Precursor Cells	Yes	H3K4ME1	-	-	-
EN1_Joshua_1	chr2:118182744-118182989	intergenic		94393	INSIG2	36.91	0.642	52.64	D67	Developing Amacrine Cells, Late Retinal Progenitor Cells, Mature Cone Cells, Mature Ganglion Cells	-	Ganglion Precursor Cells	Yes	-	-	-	-
EN1_Joshua_2	chr2:118182991-118183222	intergenic		94633	INSIG2	36.91	0.642	52.64	D67	Developing Amacrine Cells, Late Retinal Progenitor Cells, Mature Cone Cells, Mature Ganglion Cells	-	Ganglion Precursor Cells	Yes	-	-	-	-
ERBB4_Kizuki	chr2:212041754-212042041	intronic	ERBB4	496943	ERBB4	14.54	0.443	22.79	D59C.2	Developing Amacrine Cells, Early Progenitor Cells, Mature Amacrine Cells, Mature Muller Cells	-	Ganglion Precursor Cells, Late Retinal Progenitor Cells	Yes	-	-	-	-
ESRRB_Hans	chr14:76034985-76035354	intronic	C14orf179	116766	GPATCH2L	167.81	0.935	248.05	D94	Amacrine Precursor Cells, Cone Precursor Cells, Mature Cone Cells, Mature Horizontal Cells	-	Developing Horizontal Cells	Yes	-	-	-	-
ESRRB_Hans	chr14:76034985-76035354	intronic	C14orf179	49388	IFT43	22.11	0.524	44.65	D132M	Cone Precursor Cells, Mature Cone Cells, Mature Rod Cells, Photoreceptor/Bipolar Precursor Cells	-	Developing Horizontal Cells	Yes	-	-	-	-
ESRRG_Agamemnon	chr1:215792317-215792712	intronic	USH2A	225123	KCTD3	136.6	0.913	179.75	D94	Developing Cone Cells, Late Retinal Progenitor Cells, Mature Amacrine Cells, Mature Ganglion Cells	74-85, 89	Developing Ganglion Cells, Ganglion Precursor Cells, Mature Ganglion Cells	No	-	-	-	-
ESRRG_Agamemnon	chr1:215792317-215792712	intronic	USH2A	630881	USH2A	35.19	0.632	96.57	D132	Cone Precursor Cells, Mature Cone Cells, Mature Rod Cells, Photoreceptor/Bipolar Precursor Cells	74-85, 89	Developing Ganglion Cells, Ganglion Precursor Cells, Mature Ganglion Cells	Yes	-	-	-	-
ESRRG_Ariel	chr1:215891527-215891800	intronic	USH2A	324272	KCTD3	136.6	0.913	179.75	D94	Developing Cone Cells, Late Retinal Progenitor Cells, Mature Amacrine Cells, Mature Ganglion Cells	74-85, 89	Amacrine Precursor Cells, Developing Ganglion Cells, Ganglion Precursor Cells	No	-	-	-	-
ESRRG_Ariel	chr1:215891527-215891800	intronic	USH2A	531732	USH2A	35.19	0.632	96.57	D132	Cone Precursor Cells, Mature Cone Cells, Mature Rod Cells, Photoreceptor/Bipolar Precursor Cells	74-85, 89	Amacrine Precursor Cells, Developing Ganglion Cells, Ganglion Precursor Cells	Yes	-	-	-	-
ESRRG_Arthur	chr1:215963473-215964171	intronic	USH2A	396430	KCTD3	136.6	0.913	179.75	D94	Developing Cone Cells, Late Retinal Progenitor Cells, Mature Amacrine Cells, Mature Ganglion Cells	74-85	Developing Ganglion Cells, Mature Ganglion Cells	No	-	-	-	-
ESRRG_Arthur	chr1:215963473-215964171	intronic	USH2A	459574	USH2A	35.19	0.632	96.57	D132	Cone Precursor Cells, Mature Cone Cells, Mature Rod Cells, Photoreceptor/Bipolar Precursor Cells	74-85	Developing Ganglion Cells, Mature Ganglion Cells	Yes	-	-	-	-
ESRRG_Ava	chr1:216048033-216048532	intronic	USH2A	480891	KCTD3	136.6	0.913	179.75	D94	Developing Cone Cells, Late Retinal Progenitor Cells, Mature Amacrine Cells, Mature Ganglion Cells	89, 103-125	Late Retinal Progenitor Cells	No	H3K4ME1	-	-	-
ESRRG_Ava	chr1:216048033-216048532	intronic	USH2A	375113	USH2A	35.19	0.632	96.57	D132	Cone Precursor Cells, Mature Cone Cells, Mature Rod Cells, Photoreceptor/Bipolar Precursor Cells	89, 103-125	Late Retinal Progenitor Cells	Yes	H3K4ME1	-	-	-
ESRRG_Boris	chr1:216054690-216054897	intronic	USH2A	487402	KCTD3	136.6	0.913	179.75	D94	Developing Cone Cells, Late Retinal Progenitor Cells, Mature Amacrine Cells, Mature Ganglion Cells	89, 103-125	Cone Precursor Cells, Mature Cone Cells, Photoreceptor Bipolar Precursor Cells	No	H3K4ME1	-	-	-
ESRRG_Boris	chr1:216054690-216054897	intronic	USH2A	368602	USH2A	35.19	0.632	96.57	D132	Cone Precursor Cells, Mature Cone Cells, Mature Rod Cells, Photoreceptor/Bipolar Precursor Cells	89, 103-125	Cone Precursor Cells, Mature Cone Cells, Photoreceptor Bipolar Precursor Cells	Yes	H3K4ME1	-	-	-
ESRRG_Bryan	chr1:216090620-216090987	intronic	USH2A	523412	KCTD3	136.6	0.913	179.75	D94	Developing Cone Cells, Late Retinal Progenitor Cells, Mature Amacrine Cells, Mature Ganglion Cells	-	AC HC GC Precursors Cells, Cone Precursor Cells, Early Progenitor Cells, Late Retinal Progenitor Cells, Mature Cone Cells, Mature Muller Cells, Photoreceptor Bipolar Precursor Cells	No	RNAPOLII	-	-	-
ESRRG_Bryan	chr1:216090620-216090987	intronic	USH2A	332592	USH2A	35.19	0.632	96.57	D132	Cone Precursor Cells, Mature Cone Cells, Mature Rod Cells, Photoreceptor/Bipolar Precursor Cells	-	AC HC GC Precursors Cells, Cone Precursor Cells, Early Progenitor Cells, Late Retinal Progenitor Cells, Mature Cone Cells, Mature Muller Cells, Photoreceptor Bipolar Precursor Cells	Yes	RNAPOLII	-	-	-
ESRRG_Carmen	chr1:216121467-216121744	intronic	USH2A	554214	KCTD3	136.6	0.913	179.75	D94	Developing Cone Cells, Late Retinal Progenitor Cells, Mature Amacrine Cells, Mature Ganglion Cells	-	Mature Muller Cells	No	-	-	-	-
ESRRG_Carmen	chr1:216121467-216121744	intronic	USH2A	301790	USH2A	35.19	0.632	96.57	D132	Cone Precursor Cells, Mature Cone Cells, Mature Rod Cells, Photoreceptor/Bipolar Precursor Cells	-	Mature Muller Cells	Yes	-	-	-	-
ESRRG_Claudia	chr1:216183466-216183925	intronic	USH2A	616304	KCTD3	136.6	0.913	179.75	D94	Developing Cone Cells, Late Retinal Progenitor Cells, Mature Amacrine Cells, Mature Ganglion Cells	89	AC HC GC Precursors Cells, Ganglion Precursor Cells	No	-	-	-	-
ESRRG_Claudia	chr1:216183466-216183925	intronic	USH2A	239700	USH2A	35.19	0.632	96.57	D132	Cone Precursor Cells, Mature Cone Cells, Mature Rod Cells, Photoreceptor/Bipolar Precursor Cells	89	AC HC GC Precursors Cells, Ganglion Precursor Cells	Yes	-	-	-	-
ESRRG_Eva	chr1:216517907-216518538	intronic	ESRRG	205230	ESRRG	134.45	0.911	234.2	D94	Amacrine Precursor Cells, Developing Horizontal Cells, Mature Amacrine Cells, Mature Ganglion Cells	-	Amacrine Precursor Cells, Developing Horizontal Cells, Ganglion Precursor Cells, Mature Horizontal Cells	No	-	-	-	-
ESRRG_Eva	chr1:216517907-216518538	intronic	ESRRG	94827	USH2A	35.19	0.632	96.57	D132	Cone Precursor Cells, Mature Cone Cells, Mature Rod Cells, Photoreceptor/Bipolar Precursor Cells	-	Amacrine Precursor Cells, Developing Horizontal Cells, Ganglion Precursor Cells, Mature Horizontal Cells	Yes	-	-	-	-
ESRRG_Flora	chr1:216521581-216521967	intronic	ESRRG	201679	ESRRG	134.45	0.911	234.2	D94	Amacrine Precursor Cells, Developing Horizontal Cells, Mature Amacrine Cells, Mature Ganglion Cells	-	Mature Horizontal Cells	No	-	-	-	-
ESRRG_Flora	chr1:216521581-216521967	intronic	ESRRG	98378	USH2A	35.19	0.632	96.57	D132	Cone Precursor Cells, Mature Cone Cells, Mature Rod Cells, Photoreceptor/Bipolar Precursor Cells	-	Mature Horizontal Cells	Yes	-	-	-	-
ESRRG_Florentino	chr1:216532143-216532621	intronic	ESRRG	191071	ESRRG	134.45	0.911	234.2	D94	Amacrine Precursor Cells, Developing Horizontal Cells, Mature Amacrine Cells, Mature Ganglion Cells	74-85, 89	AC HC GC Precursors Cells, Cone Precursor Cells, Developing Cone Cells, Ganglion Precursor Cells, Mature Bipolar Cells, Mature Cone Cells, Mature Ganglion Cells, Mature Horizontal Cells, Photoreceptor Bipolar Precursor Cells	No	H3K4ME2	-	-	-
ESRRG_Florentino	chr1:216532143-216532621	intronic	ESRRG	108986	USH2A	35.19	0.632	96.57	D132	Cone Precursor Cells, Mature Cone Cells, Mature Rod Cells, Photoreceptor/Bipolar Precursor Cells	74-85, 89	AC HC GC Precursors Cells, Cone Precursor Cells, Developing Cone Cells, Ganglion Precursor Cells, Mature Bipolar Cells, Mature Cone Cells, Mature Ganglion Cells, Mature Horizontal Cells, Photoreceptor Bipolar Precursor Cells	Yes	H3K4ME2	-	-	-
ESRRG_Frankenstein	chr1:216550041-216550597	intronic	ESRRG	173134	ESRRG	134.45	0.911	234.2	D94	Amacrine Precursor Cells, Developing Horizontal Cells, Mature Amacrine Cells, Mature Ganglion Cells	-	Mature Cone Cells	No	-	-	-	-
ESRRG_Frankenstein	chr1:216550041-216550597	intronic	ESRRG	126923	USH2A	35.19	0.632	96.57	D132	Cone Precursor Cells, Mature Cone Cells, Mature Rod Cells, Photoreceptor/Bipolar Precursor Cells	-	Mature Cone Cells	Yes	-	-	-	-
ESRRG_Franz	chr1:216555653-216555887	intronic	ESRRG	167683	ESRRG	134.45	0.911	234.2	D94	Amacrine Precursor Cells, Developing Horizontal Cells, Mature Amacrine Cells, Mature Ganglion Cells	-	Developing Cone Cells	No	-	-	-	-
ESRRG_Franz	chr1:216555653-216555887	intronic	ESRRG	132374	USH2A	35.19	0.632	96.57	D132	Cone Precursor Cells, Mature Cone Cells, Mature Rod Cells, Photoreceptor/Bipolar Precursor Cells	-	Developing Cone Cells	Yes	-	-	-	-
ESRRG_Frederica	chr1:216560724-216561019	intronic	ESRRG	162581	ESRRG	134.45	0.911	234.2	D94	Amacrine Precursor Cells, Developing Horizontal Cells, Mature Amacrine Cells, Mature Ganglion Cells	74-85, 89	Mature Amacrine Cells	No	H3K4ME2	-	-	-
ESRRG_Frederica	chr1:216560724-216561019	intronic	ESRRG	137476	USH2A	35.19	0.632	96.57	D132	Cone Precursor Cells, Mature Cone Cells, Mature Rod Cells, Photoreceptor/Bipolar Precursor Cells	74-85, 89	Mature Amacrine Cells	Yes	H3K4ME2	-	-	-
ESRRG_Frodo	chr1:216563213-216563509	intronic	ESRRG	160092	ESRRG	134.45	0.911	234.2	D94	Amacrine Precursor Cells, Developing Horizontal Cells, Mature Amacrine Cells, Mature Ganglion Cells	-	Early Progenitor Cells, Mature Horizontal Cells	No	-	-	-	-
ESRRG_Frodo	chr1:216563213-216563509	intronic	ESRRG	139965	USH2A	35.19	0.632	96.57	D132	Cone Precursor Cells, Mature Cone Cells, Mature Rod Cells, Photoreceptor/Bipolar Precursor Cells	-	Early Progenitor Cells, Mature Horizontal Cells	Yes	-	-	-	-
ESRRG_Griselda	chr1:216599511-216599783	intronic	ESRRG	123806	ESRRG	134.45	0.911	234.2	D94	Amacrine Precursor Cells, Developing Horizontal Cells, Mature Amacrine Cells, Mature Ganglion Cells	74-85, 89	Ganglion Precursor Cells, Mature Ganglion Cells	No	H3K4ME2	hs175	negative	-
ESRRG_Griselda	chr1:216599511-216599783	intronic	ESRRG	176251	USH2A	35.19	0.632	96.57	D132	Cone Precursor Cells, Mature Cone Cells, Mature Rod Cells, Photoreceptor/Bipolar Precursor Cells	74-85, 89	Ganglion Precursor Cells, Mature Ganglion Cells	Yes	H3K4ME2	hs175	negative	-
ESRRG_Juan	chr1:216758165-216758386	3-UTR	ESRRG	34823	ESRRG	134.45	0.911	234.2	D94	Amacrine Precursor Cells, Developing Horizontal Cells, Mature Amacrine Cells, Mature Ganglion Cells	-	Mature Cone Cells	Yes	-	-	-	-
ESRRG_Juan	chr1:216758165-216758386	3-UTR	ESRRG	872806	GPATCH2	32.13	0.61	47.3	D52.54	Developing Ganglion Cells, Early Progenitor Cells, Mature Cone Cells, Mature Rod Cells	-	Mature Cone Cells	Yes	-	-	-	-
ESRRG_Julia	chr1:216806104-216806477	3-UTR	ESRRG	82838	ESRRG	134.45	0.911	234.2	D94	Amacrine Precursor Cells, Developing Horizontal Cells, Mature Amacrine Cells, Mature Ganglion Cells	74-85, 89	Early Progenitor Cells, Late Retinal Progenitor Cells	Yes	-	-	-	-
ESRRG_Julia	chr1:216806104-216806477	3-UTR	ESRRG	824791	GPATCH2	32.13	0.61	47.3	D52.54	Developing Ganglion Cells, Early Progenitor Cells, Mature Cone Cells, Mature Rod Cells	74-85, 89	Early Progenitor Cells, Late Retinal Progenitor Cells	Yes	-	-	-	-
ESRRG_Laura	chr1:216843623-216843834	3-UTR	ESRRG	120276	ESRRG	134.45	0.911	234.2	D94	Amacrine Precursor Cells, Developing Horizontal Cells, Mature Amacrine Cells, Mature Ganglion Cells	-	Cone Precursor Cells, Developing Cone Cells	Yes	-	-	-	-
ESRRG_Laura	chr1:216843623-216843834	3-UTR	ESRRG	787353	GPATCH2	32.13	0.61	47.3	D52.54	Developing Ganglion Cells, Early Progenitor Cells, Mature Cone Cells, Mature Rod Cells	-	Cone Precursor Cells, Developing Cone Cells	Yes	-	-	-	-
ESRRG_Mignon	chr1:216922937-216923225	3-UTR	ESRRG	199628	ESRRG	134.45	0.911	234.2	D94	Amacrine Precursor Cells, Developing Horizontal Cells, Mature Amacrine Cells, Mature Ganglion Cells	-	Mature Bipolar Cells	Yes	-	-	-	-
ESRRG_Mignon	chr1:216922937-216923225	3-UTR	ESRRG	708001	GPATCH2	32.13	0.61	47.3	D52.54	Developing Ganglion Cells, Early Progenitor Cells, Mature Cone Cells, Mature Rod Cells	-	Mature Bipolar Cells	Yes	-	-	-	-
ESRRG_Naomi	chr1:217425127-217425470	intergenic		701846	ESRRG	134.45	0.911	234.2	D94	Amacrine Precursor Cells, Developing Horizontal Cells, Mature Amacrine Cells, Mature Ganglion Cells	74-85, 89	Ganglion Precursor Cells, Late Retinal Progenitor Cells	Yes	-	-	-	-
ESRRG_Naomi	chr1:217425127-217425470	intergenic		205783	GPATCH2	32.13	0.61	47.3	D52.54	Developing Ganglion Cells, Early Progenitor Cells, Mature Cone Cells, Mature Rod Cells	74-85, 89	Ganglion Precursor Cells, Late Retinal Progenitor Cells	Yes	-	-	-	-
ESRRG_Robert	chr1:217791002-217791330	intronic	SPATA17	494121	RRP15	34.85	0.629	51.83	D52.54	Cone Precursor Cells, Developing Cone Cells, Early Progenitor Cells, Ganglion Precursor Cells	-	Mature Muller Cells	No	-	-	-	-
ESRRG_Robert	chr1:217791002-217791330	intronic	SPATA17	159842	SPATA17	2.36	0.193	4.62	D52.54	Cone Precursor Cells, Mature Cone Cells, Mature Rod Cells, Photoreceptor/Bipolar Precursor Cells	-	Mature Muller Cells	Yes	-	-	-	-
ESRRG_Roman	chr1:217813098-217813450	intronic	SPATA17	472013	RRP15	34.85	0.629	51.83	D52.54	Cone Precursor Cells, Developing Cone Cells, Early Progenitor Cells, Ganglion Precursor Cells	74-85, 89	Late Retinal Progenitor Cells	No	-	-	-	-
ESRRG_Roman	chr1:217813098-217813450	intronic	SPATA17	181950	SPATA17	2.36	0.193	4.62	D52.54	Cone Precursor Cells, Mature Cone Cells, Mature Rod Cells, Photoreceptor/Bipolar Precursor Cells	74-85, 89	Late Retinal Progenitor Cells	Yes	-	-	-	-
ESRRG_Ruby	chr1:217839277-217839543	intronic	SPATA17	445877	RRP15	34.85	0.629	51.83	D52.54	Cone Precursor Cells, Developing Cone Cells, Early Progenitor Cells, Ganglion Precursor Cells	-	Early Progenitor Cells, Ganglion Precursor Cells, Late Retinal Progenitor Cells	No	-	-	-	-
ESRRG_Ruby	chr1:217839277-217839543	intronic	SPATA17	208086	SPATA17	2.36	0.193	4.62	D52.54	Cone Precursor Cells, Mature Cone Cells, Mature Rod Cells, Photoreceptor/Bipolar Precursor Cells	-	Early Progenitor Cells, Ganglion Precursor Cells, Late Retinal Progenitor Cells	Yes	-	-	-	-
ESRRG_Scarlett	chr1:218049671-218050145	intergenic		235379	RRP15	34.85	0.629	51.83	D52.54	Cone Precursor Cells, Developing Cone Cells, Early Progenitor Cells, Ganglion Precursor Cells	74-85, 89	Early Progenitor Cells, Mature Muller Cells	No	-	hs1255	negative	-
ESRRG_Scarlett	chr1:218049671-218050145	intergenic		418584	SPATA17	2.36	0.193	4.62	D52.54	Cone Precursor Cells, Mature Cone Cells, Mature Rod Cells, Photoreceptor/Bipolar Precursor Cells	74-85, 89	Early Progenitor Cells, Mature Muller Cells	Yes	-	hs1255	negative	-
ESRRG_Scheherazade_1	chr1:218064291-218064490	intergenic		220896	RRP15	34.85	0.629	51.83	D52.54	Cone Precursor Cells, Developing Cone Cells, Early Progenitor Cells, Ganglion Precursor Cells	-	Mature Horizontal Cells	No	-	-	-	-
ESRRG_Scheherazade_1	chr1:218064291-218064490	intergenic		433067	SPATA17	2.36	0.193	4.62	D52.54	Cone Precursor Cells, Mature Cone Cells, Mature Rod Cells, Photoreceptor/Bipolar Precursor Cells	-	Mature Horizontal Cells	Yes	-	-	-	-
ETV1_Abraham	chr7:13411500-13411791	intergenic		724360	ARL4A	33.54	0.619	67.21	D59P	Developing Ganglion Cells, Early Progenitor Cells, Mature Cone Cells, Mature Horizontal Cells	-	Developing Cone Cells	No	-	hs749	positive	hindbrain (rhombencephalon)[9/10], midbrain (mesencephalon)[9/10]
ETV1_Abraham	chr7:13411500-13411791	intergenic		578300	ETV1	35.77	0.635	48.13	D105	AC/HC/GC Precursors, Early Progenitor Cells, Late Retinal Progenitor Cells, Mature Muller Cells	-	Developing Cone Cells	Yes	-	hs749	positive	hindbrain (rhombencephalon)[9/10], midbrain (mesencephalon)[9/10]
ETV1_Achilles	chr7:13466843-13467502	intergenic		779887	ARL4A	33.54	0.619	67.21	D59P	Developing Ganglion Cells, Early Progenitor Cells, Mature Cone Cells, Mature Horizontal Cells	74-85, 89, 103-125	AC HC GC Precursors Cells, Developing Cone Cells, Developing Horizontal Cells, Early Progenitor Cells, Ganglion Precursor Cells, Late Retinal Progenitor Cells, Mature Horizontal Cells	No	H3K4ME2	hs550	positive	forebrain[3/5], branchial arch[3/5]
ETV1_Achilles	chr7:13466843-13467502	intergenic		522773	ETV1	35.77	0.635	48.13	D105	AC/HC/GC Precursors, Early Progenitor Cells, Late Retinal Progenitor Cells, Mature Muller Cells	74-85, 89, 103-125	AC HC GC Precursors Cells, Developing Cone Cells, Developing Horizontal Cells, Early Progenitor Cells, Ganglion Precursor Cells, Late Retinal Progenitor Cells, Mature Horizontal Cells	Yes	H3K4ME2	hs550	positive	forebrain[3/5], branchial arch[3/5]
ETV1_Leopold	chr7:13986298-13986514	3-UTR	ETV1	3540	ETV1	35.77	0.635	48.13	D105	AC/HC/GC Precursors, Early Progenitor Cells, Late Retinal Progenitor Cells, Mature Muller Cells	89	-	Yes	-	-	-	-
ETV1_Oberon	chr7:14389581-14389806	intronic	DGKB	513667	DGKB	4.42	0.267	13.8	D125	AC/HC/GC Precursors, Late Retinal Progenitor Cells, Mature Bipolar Cells, Mature Horizontal Cells	89	Amacrine Precursor Cells, Developing Cone Cells, Ganglion Precursor Cells	No	-	-	-	-
ETV1_Oberon	chr7:14389581-14389806	intronic	DGKB	399748	ETV1	35.77	0.635	48.13	D105	AC/HC/GC Precursors, Early Progenitor Cells, Late Retinal Progenitor Cells, Mature Muller Cells	89	Amacrine Precursor Cells, Developing Cone Cells, Ganglion Precursor Cells	Yes	-	-	-	-
EYA1_Alice	chr8:70948735-70948936	intergenic		413396	EYA1	15.97	0.46	44.44	D59C.2	Amacrine Precursor Cells, Developing Cone Cells, Developing Ganglion Cells, Ganglion Precursor Cells	74-85, 89	Late Retinal Progenitor Cells	Yes	-	-	-	-
FAF1_Midori	chr1:50633461-50633922	intronic	FAF1	326571	FAF1	72.05	0.8	90.69	D132NC	Cone Precursor Cells, Developing Horizontal Cells, Mature Rod Cells, Photoreceptor/Bipolar Precursor Cells	-	Mature Bipolar Cells	Yes	-	hs197	negative	-
FAF1_Zeus	chr1:50703884-50704192	intronic	FAF1	256225	FAF1	72.05	0.8	90.69	D132NC	Cone Precursor Cells, Developing Horizontal Cells, Mature Rod Cells, Photoreceptor/Bipolar Precursor Cells	89	-	Yes	CTCF	-	-	-
FHIT_Veronica	chr3:60316113-60316363	intronic	FHIT	935221	FHIT	3.17	0.228	6.36	D132M	Mature Amacrine Cells, Mature Cone Cells, Mature Horizontal Cells, Mature Muller Cells	-	Mature Amacrine Cells	Yes	-	-	-	-
FIGN_Aida	chr2:163247304-163247608	intergenic		488551	FIGN	80.19	0.823	282.28	D52.54	AC/HC/GC Precursors, Developing Ganglion Cells, Early Progenitor Cells, Late Retinal Progenitor Cells	74-85, 89, 103-125	AC HC GC Precursors Cells, Early Progenitor Cells, Ganglion Precursor Cells, Late Retinal Progenitor Cells, Mature Muller Cells	Yes	-	-	-	-
FIGN_Aida	chr2:163247304-163247608	intergenic		408838	KCNH7	5.15	0.288	15.3	D53	Developing Ganglion Cells, Mature Amacrine Cells, Mature Ganglion Cells, Mature Horizontal Cells	74-85, 89, 103-125	AC HC GC Precursors Cells, Early Progenitor Cells, Ganglion Precursor Cells, Late Retinal Progenitor Cells, Mature Muller Cells	Yes	-	-	-	-
FIGN_Akiko	chr2:163248610-163249059	intergenic		487172	FIGN	80.19	0.823	282.28	D52.54	AC/HC/GC Precursors, Developing Ganglion Cells, Early Progenitor Cells, Late Retinal Progenitor Cells	74-85, 89	AC HC GC Precursors Cells, Early Progenitor Cells, Late Retinal Progenitor Cells, Mature Muller Cells	Yes	H3K4ME2	-	-	-
FIGN_Akiko	chr2:163248610-163249059	intergenic		410217	KCNH7	5.15	0.288	15.3	D53	Developing Ganglion Cells, Mature Amacrine Cells, Mature Ganglion Cells, Mature Horizontal Cells	74-85, 89	AC HC GC Precursors Cells, Early Progenitor Cells, Late Retinal Progenitor Cells, Mature Muller Cells	Yes	H3K4ME2	-	-	-
FIGN_Brooklyn	chr2:163465536-163465913	intergenic		270282	FIGN	80.19	0.823	282.28	D52.54	AC/HC/GC Precursors, Developing Ganglion Cells, Early Progenitor Cells, Late Retinal Progenitor Cells	74-85, 89	Late Retinal Progenitor Cells, Mature Amacrine Cells, Mature Bipolar Cells, Mature Cone Cells	Yes	H3K4ME1, H3K4ME2	-	-	-
FIGN_Brooklyn	chr2:163465536-163465913	intergenic		627107	KCNH7	5.15	0.288	15.3	D53	Developing Ganglion Cells, Mature Amacrine Cells, Mature Ganglion Cells, Mature Horizontal Cells	74-85, 89	Late Retinal Progenitor Cells, Mature Amacrine Cells, Mature Bipolar Cells, Mature Cone Cells	Yes	H3K4ME1, H3K4ME2	-	-	-
FIGN_Claudia	chr2:163593987-163594981	intergenic		141523	FIGN	80.19	0.823	282.28	D52.54	AC/HC/GC Precursors, Developing Ganglion Cells, Early Progenitor Cells, Late Retinal Progenitor Cells	74-85, 89, 103-125	Ganglion Precursor Cells	Yes	H3K4ME1	hs170	positive	forebrain[5/6]
FIGN_Claudia	chr2:163593987-163594981	intergenic		755866	KCNH7	5.15	0.288	15.3	D53	Developing Ganglion Cells, Mature Amacrine Cells, Mature Ganglion Cells, Mature Horizontal Cells	74-85, 89, 103-125	Ganglion Precursor Cells	Yes	H3K4ME1	hs170	positive	forebrain[5/6]
FIGN_Leo	chr2:163717828-163718716	intronic	FIGN	17735	FIGN	80.19	0.823	282.28	D52.54	AC/HC/GC Precursors, Developing Ganglion Cells, Early Progenitor Cells, Late Retinal Progenitor Cells	74-85, 89	AC HC GC Precursors Cells, Developing Ganglion Cells, Ganglion Precursor Cells, Late Retinal Progenitor Cells, Mature Ganglion Cells	Yes	H3K4ME2	hs640	positive	hindbrain (rhombencephalon)[5/6]
FIGN_Leo	chr2:163717828-163718716	intronic	FIGN	879654	KCNH7	5.15	0.288	15.3	D53	Developing Ganglion Cells, Mature Amacrine Cells, Mature Ganglion Cells, Mature Horizontal Cells	74-85, 89	AC HC GC Precursors Cells, Developing Ganglion Cells, Ganglion Precursor Cells, Late Retinal Progenitor Cells, Mature Ganglion Cells	Yes	H3K4ME2	hs640	positive	hindbrain (rhombencephalon)[5/6]
FIGN_Lincoln	chr2:163734928-163735315	3-UTR	FIGN	885	FIGN	80.19	0.823	282.28	D52.54	AC/HC/GC Precursors, Developing Ganglion Cells, Early Progenitor Cells, Late Retinal Progenitor Cells	74-85, 89	Early Progenitor Cells, Late Retinal Progenitor Cells, Mature Ganglion Cells	Yes	H3K4ME2, H3K4ME3, H3K9-14AC	-	-	-
FIGN_Maxwell	chr2:163800648-163801317	intergenic		64976	FIGN	80.19	0.823	282.28	D52.54	AC/HC/GC Precursors, Developing Ganglion Cells, Early Progenitor Cells, Late Retinal Progenitor Cells	74-85, 89	Cone Precursor Cells, Late Retinal Progenitor Cells, Mature Bipolar Cells, Mature Horizontal Cells	Yes	H3K4ME1, H3K4ME2	hs606	negative	-
FIGN_Maxwell	chr2:163800648-163801317	intergenic		820865	GRB14	2.67	0.207	11.8	D132M	Developing Ganglion Cells, Early Progenitor Cells, Mature Amacrine Cells, Mature Ganglion Cells	74-85, 89	Cone Precursor Cells, Late Retinal Progenitor Cells, Mature Bipolar Cells, Mature Horizontal Cells	No	H3K4ME1, H3K4ME2	hs606	negative	-
FIGN_Oberon	chr2:164014213-164014879	intergenic		278539	FIGN	80.19	0.823	282.28	D52.54	AC/HC/GC Precursors, Developing Ganglion Cells, Early Progenitor Cells, Late Retinal Progenitor Cells	74-85, 89	-	Yes	-	-	-	-
FIGN_Oberon	chr2:164014213-164014879	intergenic		607302	GRB14	2.67	0.207	11.8	D132M	Developing Ganglion Cells, Early Progenitor Cells, Mature Amacrine Cells, Mature Ganglion Cells	74-85, 89	-	No	-	-	-	-
FIGN_Pandora	chr2:164054718-164054966	intergenic		318835	FIGN	80.19	0.823	282.28	D52.54	AC/HC/GC Precursors, Developing Ganglion Cells, Early Progenitor Cells, Late Retinal Progenitor Cells	-	Ganglion Precursor Cells	Yes	-	-	-	-
FIGN_Pandora	chr2:164054718-164054966	intergenic		567006	GRB14	2.67	0.207	11.8	D132M	Developing Ganglion Cells, Early Progenitor Cells, Mature Amacrine Cells, Mature Ganglion Cells	-	Ganglion Precursor Cells	No	-	-	-	-
FIGN_Robert	chr2:164066041-164066561	intergenic		330294	FIGN	80.19	0.823	282.28	D52.54	AC/HC/GC Precursors, Developing Ganglion Cells, Early Progenitor Cells, Late Retinal Progenitor Cells	-	AC HC GC Precursors Cells, Mature Muller Cells	Yes	-	-	-	-
FIGN_Robert	chr2:164066041-164066561	intergenic		555547	GRB14	2.67	0.207	11.8	D132M	Developing Ganglion Cells, Early Progenitor Cells, Mature Amacrine Cells, Mature Ganglion Cells	-	AC HC GC Precursors Cells, Mature Muller Cells	No	-	-	-	-
FIGN_Tatiana	chr2:164426853-164427220	intergenic		691030	FIGN	80.19	0.823	282.28	D52.54	AC/HC/GC Precursors, Developing Ganglion Cells, Early Progenitor Cells, Late Retinal Progenitor Cells	-	Late Retinal Progenitor Cells	Yes	-	-	-	-
FIGN_Tatiana	chr2:164426853-164427220	intergenic		194811	GRB14	2.67	0.207	11.8	D132M	Developing Ganglion Cells, Early Progenitor Cells, Mature Amacrine Cells, Mature Ganglion Cells	-	Late Retinal Progenitor Cells	No	-	-	-	-
FIGN_Theodore	chr2:164429336-164429564	intergenic		693443	FIGN	80.19	0.823	282.28	D52.54	AC/HC/GC Precursors, Developing Ganglion Cells, Early Progenitor Cells, Late Retinal Progenitor Cells	-	Amacrine Precursor Cells, Ganglion Precursor Cells	Yes	H3K4ME1	-	-	-
FIGN_Theodore	chr2:164429336-164429564	intergenic		192398	GRB14	2.67	0.207	11.8	D132M	Developing Ganglion Cells, Early Progenitor Cells, Mature Amacrine Cells, Mature Ganglion Cells	-	Amacrine Precursor Cells, Ganglion Precursor Cells	No	H3K4ME1	-	-	-
FIGN_Xavier	chr2:164435546-164435767	intergenic		699650	FIGN	80.19	0.823	282.28	D52.54	AC/HC/GC Precursors, Developing Ganglion Cells, Early Progenitor Cells, Late Retinal Progenitor Cells	89	-	Yes	-	-	-	-
FIGN_Xavier	chr2:164435546-164435767	intergenic		186191	GRB14	2.67	0.207	11.8	D132M	Developing Ganglion Cells, Early Progenitor Cells, Mature Amacrine Cells, Mature Ganglion Cells	89	-	No	-	-	-	-
FLJ42709_Siddhartha	chr5:92147178-92147591	intergenic		764026	ARRDC3	200.07	0.95	268.28	D132NC	AC/HC/GC Precursors, Late Retinal Progenitor Cells, Mature Muller Cells, Photoreceptor/Bipolar Precursor Cells	-	Early Progenitor Cells, Late Retinal Progenitor Cells	No	-	hs952	positive	neural tube[11/12], hindbrain (rhombencephalon)[9/12], midbrain (mesencephalon)[12/12], dorsal root ganglion[12/12], forebrain[9/12], eye[12/12], trigeminal V (ganglion, cranial)[11/12], facial mesenchyme[12/12]
FLJ42709_Wagner	chr5:92147663-92148234	intergenic		764590	ARRDC3	200.07	0.95	268.28	D132NC	AC/HC/GC Precursors, Late Retinal Progenitor Cells, Mature Muller Cells, Photoreceptor/Bipolar Precursor Cells	-	Early Progenitor Cells	No	-	hs952	positive	neural tube[11/12], hindbrain (rhombencephalon)[9/12], midbrain (mesencephalon)[12/12], dorsal root ganglion[12/12], forebrain[9/12], eye[12/12], trigeminal V (ganglion, cranial)[11/12], facial mesenchyme[12/12]
FLJ45079_Vanessa	chr17:77645304-77645512	intergenic		359648	TNRC6C	69.29	0.791	93.64	D132	Developing Amacrine Cells, Developing Horizontal Cells, Mature Amacrine Cells, Mature Rod Cells	89, 103-125	-	Yes	CTCF, H3K4ME1	-	-	-
FOXB1_Doris	chr15:59998179-59998651	intergenic		308881	BNIP2	74.31	0.807	109.95	D94.2	Developing Cone Cells, Mature Cone Cells, Mature Horizontal Cells, Photoreceptor/Bipolar Precursor Cells	74-85, 89	-	Yes	H3K27ME3	-	-	-
FOXB1_Lolita	chr15:60204111-60204412	intergenic		193723	ANXA2	80.82	0.825	297.72	D59C	Developing Cone Cells, Developing Ganglion Cells, Early Progenitor Cells, Mature Ganglion Cells	89	Mature Horizontal Cells, Mature Muller Cells	No	-	-	-	-
FOXB1_Lucia	chr15:60226941-60227201	intergenic		170914	ANXA2	80.82	0.825	297.72	D59C	Developing Cone Cells, Developing Ganglion Cells, Early Progenitor Cells, Mature Ganglion Cells	74-85, 89, 103-125	AC HC GC Precursors Cells, Amacrine Precursor Cells, Developing Ganglion Cells, Developing Horizontal Cells, Early Progenitor Cells, Ganglion Precursor Cells, Late Retinal Progenitor Cells, Mature Ganglion Cells, Mature Horizontal Cells	No	H3K4ME2	-	-	-
FOXD3_Akiko	chr1:62882339-62882576	intergenic		98323	ATG4C	16.88	0.471	28.61	D52.54	AC/HC/GC Precursors, Early Progenitor Cells, Late Retinal Progenitor Cells, Mature Horizontal Cells	89	AC HC GC Precursors Cells, Ganglion Precursor Cells	No	-	-	-	-
FOXD3_Jasmine	chr1:62978333-62978920	intergenic		194492	ATG4C	16.88	0.471	28.61	D52.54	AC/HC/GC Precursors, Early Progenitor Cells, Late Retinal Progenitor Cells, Mature Horizontal Cells	-	Amacrine Precursor Cells, Developing Horizontal Cells, Ganglion Precursor Cells, Mature Horizontal Cells	No	-	hs168	positive	dorsal root ganglion[3/4]
FOXD3_Laura	chr1:62999073-62999736	intergenic		215270	ATG4C	16.88	0.471	28.61	D52.54	AC/HC/GC Precursors, Early Progenitor Cells, Late Retinal Progenitor Cells, Mature Horizontal Cells	-	Developing Horizontal Cells, Ganglion Precursor Cells	No	-	hs169	positive	neural tube[4/4]
FOXD3_Scarlett	chr1:63134458-63134760	intergenic		350474	ATG4C	16.88	0.471	28.61	D52.54	AC/HC/GC Precursors, Early Progenitor Cells, Late Retinal Progenitor Cells, Mature Horizontal Cells	-	Early Progenitor Cells	No	-	-	-	-
FOXD3_Sebastian	chr1:63199633-63200295	intergenic		415829	ATG4C	16.88	0.471	28.61	D52.54	AC/HC/GC Precursors, Early Progenitor Cells, Late Retinal Progenitor Cells, Mature Horizontal Cells	74-85, 89, 103-125	Developing Horizontal Cells, Early Progenitor Cells, Ganglion Precursor Cells, Late Retinal Progenitor Cells, Mature Muller Cells	No	-	hs764	positive	neural tube[5/8], hindbrain (rhombencephalon)[5/8]
FOXD3_Tarzan	chr1:63200719-63201181	intergenic		416815	ATG4C	16.88	0.471	28.61	D52.54	AC/HC/GC Precursors, Early Progenitor Cells, Late Retinal Progenitor Cells, Mature Horizontal Cells	-	Developing Amacrine Cells, Ganglion Precursor Cells	No	-	-	-	-
FOXG1_Antonio	chr14:28763941-28764340	intergenic		1247	FOXG1	5.27	0.291	12.41	D59C	AC/HC/GC Precursors, Cone Precursor Cells, Early Progenitor Cells, Mature Muller Cells	74-85, 89	Early Progenitor Cells	Yes	H3K27ME3	-	-	-
FOXG1_Benjamin	chr14:28876094-28876884	intergenic		111101	FOXG1	5.27	0.291	12.41	D59C	AC/HC/GC Precursors, Cone Precursor Cells, Early Progenitor Cells, Mature Muller Cells	74-85, 89	Cone Precursor Cells, Ganglion Precursor Cells	Yes	-	-	-	-
FOXG1_Brooklyn	chr14:28879510-28879801	intergenic		114268	FOXG1	5.27	0.291	12.41	D59C	AC/HC/GC Precursors, Cone Precursor Cells, Early Progenitor Cells, Mature Muller Cells	74-85, 89	Early Progenitor Cells, Late Retinal Progenitor Cells	Yes	-	-	-	-
FOXG1_Eva_1	chr14:29216355-29216816	intergenic		451198	FOXG1	5.27	0.291	12.41	D59C	AC/HC/GC Precursors, Cone Precursor Cells, Early Progenitor Cells, Mature Muller Cells	74-85, 89	-	Yes	-	hs566	positive	forebrain[5/5]
FOXG1_Eva_1	chr14:29216355-29216816	intergenic		711056	PRKD1	22.1	0.524	35.81	D107	AC/HC/GC Precursors, Late Retinal Progenitor Cells, Mature Horizontal Cells, Mature Muller Cells	74-85, 89	-	No	-	hs566	positive	forebrain[5/5]
FOXG1_Isolde	chr14:29242846-29243070	intergenic		477570	FOXG1	5.27	0.291	12.41	D59C	AC/HC/GC Precursors, Cone Precursor Cells, Early Progenitor Cells, Mature Muller Cells	74-85, 89, 103-125	AC HC GC Precursors Cells, Amacrine Precursor Cells, Early Progenitor Cells, Ganglion Precursor Cells, Late Retinal Progenitor Cells	Yes	-	hs1539	positive	hindbrain (rhombencephalon)[4/5]
FOXG1_Isolde	chr14:29242846-29243070	intergenic		684684	PRKD1	22.1	0.524	35.81	D107	AC/HC/GC Precursors, Late Retinal Progenitor Cells, Mature Horizontal Cells, Mature Muller Cells	74-85, 89, 103-125	AC HC GC Precursors Cells, Amacrine Precursor Cells, Early Progenitor Cells, Ganglion Precursor Cells, Late Retinal Progenitor Cells	No	-	hs1539	positive	hindbrain (rhombencephalon)[4/5]
FOXG1_Mignon	chr14:29355413-29355694	intergenic		590166	FOXG1	5.27	0.291	12.41	D59C	AC/HC/GC Precursors, Cone Precursor Cells, Early Progenitor Cells, Mature Muller Cells	-	Ganglion Precursor Cells	Yes	-	-	-	-
FOXG1_Mignon	chr14:29355413-29355694	intergenic		572088	PRKD1	22.1	0.524	35.81	D107	AC/HC/GC Precursors, Late Retinal Progenitor Cells, Mature Horizontal Cells, Mature Muller Cells	-	Ganglion Precursor Cells	No	-	-	-	-
FOXG1_Naomi_1	chr14:29389942-29390181	intergenic		624674	FOXG1	5.27	0.291	12.41	D59C	AC/HC/GC Precursors, Cone Precursor Cells, Early Progenitor Cells, Mature Muller Cells	74-85, 89, 103-125	Early Progenitor Cells, Late Retinal Progenitor Cells	Yes	H3K4ME1, H3K4ME2	hs1523	positive	midbrain (mesencephalon)[11/13], forebrain[12/13]
FOXG1_Naomi_1	chr14:29389942-29390181	intergenic		537580	PRKD1	22.1	0.524	35.81	D107	AC/HC/GC Precursors, Late Retinal Progenitor Cells, Mature Horizontal Cells, Mature Muller Cells	74-85, 89, 103-125	Early Progenitor Cells, Late Retinal Progenitor Cells	No	H3K4ME1, H3K4ME2	hs1523	positive	midbrain (mesencephalon)[11/13], forebrain[12/13]
FOXG1_Naomi_2	chr14:29390225-29390872	intergenic		625161	FOXG1	5.27	0.291	12.41	D59C	AC/HC/GC Precursors, Cone Precursor Cells, Early Progenitor Cells, Mature Muller Cells	74-85, 89, 103-125	Early Progenitor Cells, Late Retinal Progenitor Cells	Yes	H3K4ME1, H3K4ME2	hs1523	positive	midbrain (mesencephalon)[11/13], forebrain[12/13]
FOXG1_Naomi_2	chr14:29390225-29390872	intergenic		537093	PRKD1	22.1	0.524	35.81	D107	AC/HC/GC Precursors, Late Retinal Progenitor Cells, Mature Horizontal Cells, Mature Muller Cells	74-85, 89, 103-125	Early Progenitor Cells, Late Retinal Progenitor Cells	No	H3K4ME1, H3K4ME2	hs1523	positive	midbrain (mesencephalon)[11/13], forebrain[12/13]
FOXG1_Traviata	chr14:29391739-29392629	intergenic		626796	FOXG1	5.27	0.291	12.41	D59C	AC/HC/GC Precursors, Cone Precursor Cells, Early Progenitor Cells, Mature Muller Cells	74-85, 89	Early Progenitor Cells	Yes	-	hs342	positive	forebrain[4/7]
FOXG1_Traviata	chr14:29391739-29392629	intergenic		535458	PRKD1	22.1	0.524	35.81	D107	AC/HC/GC Precursors, Late Retinal Progenitor Cells, Mature Horizontal Cells, Mature Muller Cells	74-85, 89	Early Progenitor Cells	No	-	hs342	positive	forebrain[4/7]
FOXG1_Violet	chr14:29528865-29529087	intergenic		763588	FOXG1	5.27	0.291	12.41	D59C	AC/HC/GC Precursors, Cone Precursor Cells, Early Progenitor Cells, Mature Muller Cells	89	Late Retinal Progenitor Cells	Yes	-	hs555	negative	-
FOXG1_Violet	chr14:29528865-29529087	intergenic		398666	PRKD1	22.1	0.524	35.81	D107	AC/HC/GC Precursors, Late Retinal Progenitor Cells, Mature Horizontal Cells, Mature Muller Cells	89	Late Retinal Progenitor Cells	No	-	hs555	negative	-
FOXP1_Achilles	chr3:71524907-71525233	3-UTR	FOXP1	58919	FOXP1	39.64	0.659	80.85	D52.54	AC/HC/GC Precursors, Early Progenitor Cells, Late Retinal Progenitor Cells, Photoreceptor/Bipolar Precursor Cells	74-85, 89	AC HC GC Precursors Cells, Cone Precursor Cells, Developing Cone Cells, Early Progenitor Cells, Ganglion Precursor Cells, Late Retinal Progenitor Cells	Yes	-	hs1149	positive	neural tube[5/10]
FOXP1_Aladdin	chr3:71450842-71451244	3-UTR	FOXP1	132946	FOXP1	39.64	0.659	80.85	D52.54	AC/HC/GC Precursors, Early Progenitor Cells, Late Retinal Progenitor Cells, Photoreceptor/Bipolar Precursor Cells	89	Developing Amacrine Cells, Developing Horizontal Cells	Yes	-	hs997	negative	-
FOXP1_Brooklyn_2	chr3:71241620-71241920	3-UTR	FOXP1	342219	FOXP1	39.64	0.659	80.85	D52.54	AC/HC/GC Precursors, Early Progenitor Cells, Late Retinal Progenitor Cells, Photoreceptor/Bipolar Precursor Cells	-	Late Retinal Progenitor Cells	Yes	H3K4ME1	hs187	positive	forebrain[8/9]
FOXP1_Charlie	chr3:71195573-71195806	intronic	FOXP1	388299	FOXP1	39.64	0.659	80.85	D52.54	AC/HC/GC Precursors, Early Progenitor Cells, Late Retinal Progenitor Cells, Photoreceptor/Bipolar Precursor Cells	-	Developing Horizontal Cells	Yes	-	-	-	-
FOXP1_Chen	chr3:71171214-71171681	intronic	FOXP1	412541	FOXP1	39.64	0.659	80.85	D52.54	AC/HC/GC Precursors, Early Progenitor Cells, Late Retinal Progenitor Cells, Photoreceptor/Bipolar Precursor Cells	-	Developing Ganglion Cells, Mature Ganglion Cells	Yes	-	-	-	-
FOXP1_Daniel	chr3:71169272-71169491	intronic	FOXP1	414607	FOXP1	39.64	0.659	80.85	D52.54	AC/HC/GC Precursors, Early Progenitor Cells, Late Retinal Progenitor Cells, Photoreceptor/Bipolar Precursor Cells	74-85, 89	Amacrine Precursor Cells, Developing Amacrine Cells, Developing Ganglion Cells, Ganglion Precursor Cells, Mature Ganglion Cells	Yes	-	-	-	-
FOXP1_Finn_1	chr3:71050237-71050638	intronic	FOXP1	533551	FOXP1	39.64	0.659	80.85	D52.54	AC/HC/GC Precursors, Early Progenitor Cells, Late Retinal Progenitor Cells, Photoreceptor/Bipolar Precursor Cells	74-85	-	Yes	H3K4ME1	hs965	positive	limb[5/7], other[6/7]
FOXP1_Finn_2	chr3:71050640-71051248	intronic	FOXP1	533045	FOXP1	39.64	0.659	80.85	D52.54	AC/HC/GC Precursors, Early Progenitor Cells, Late Retinal Progenitor Cells, Photoreceptor/Bipolar Precursor Cells	74-85, 89	Late Retinal Progenitor Cells	Yes	H3K4ME1	hs965	positive	limb[5/7], other[6/7]
FOXP1_Franz_2	chr3:71004636-71004976	intronic	FOXP1	579183	FOXP1	39.64	0.659	80.85	D52.54	AC/HC/GC Precursors, Early Progenitor Cells, Late Retinal Progenitor Cells, Photoreceptor/Bipolar Precursor Cells	89	-	Yes	H3K4ME1	-	-	-
FOXP1_Isolde	chr3:70981403-70981669	intronic	FOXP1	602453	FOXP1	39.64	0.659	80.85	D52.54	AC/HC/GC Precursors, Early Progenitor Cells, Late Retinal Progenitor Cells, Photoreceptor/Bipolar Precursor Cells	74-85, 89, 103-125	AC HC GC Precursors Cells, Developing Cone Cells, Early Progenitor Cells, Ganglion Precursor Cells, Late Retinal Progenitor Cells, Mature Muller Cells	Yes	-	-	-	-
FOXP1_Lucifer	chr3:70822531-70823197	intergenic		761125	FOXP1	39.64	0.659	80.85	D52.54	AC/HC/GC Precursors, Early Progenitor Cells, Late Retinal Progenitor Cells, Photoreceptor/Bipolar Precursor Cells	74-85, 89, 103-125	AC HC GC Precursors Cells, Developing Horizontal Cells, Late Retinal Progenitor Cells, Mature Horizontal Cells, Mature Muller Cells	Yes	RNAPOLII	hs207	negative	-
FOXP1_Roxane	chr3:70076373-70076944	intergenic		337224	MITF	2.69	0.208	8.96	D52.54	Early Progenitor Cells, Mature Amacrine Cells, Mature Cone Cells, Mature Horizontal Cells	-	Late Retinal Progenitor Cells	No	-	-	-	-
FOXP2_Abraham	chr7:114130894-114131173	intergenic		283963	FOXP2	45.13	0.693	86.47	D52.54	Early Progenitor Cells, Late Retinal Progenitor Cells, Mature Muller Cells, Photoreceptor/Bipolar Precursor Cells	-	Early Progenitor Cells, Late Retinal Progenitor Cells	Yes	-	-	-	-
FOXP2_Aphrodite	chr7:114412670-114412961	intergenic		2181	FOXP2	45.13	0.693	86.47	D52.54	Early Progenitor Cells, Late Retinal Progenitor Cells, Mature Muller Cells, Photoreceptor/Bipolar Precursor Cells	74-85, 89	Amacrine Precursor Cells, Ganglion Precursor Cells, Late Retinal Progenitor Cells	Yes	-	hs1069	negative	-
FOXP2_Apollo	chr7:114414199-114414649	intergenic		573	FOXP2	45.13	0.693	86.47	D52.54	Early Progenitor Cells, Late Retinal Progenitor Cells, Mature Muller Cells, Photoreceptor/Bipolar Precursor Cells	74-85, 89, 103-125	-	Yes	H3K4ME1, H3K4ME2, H3K4ME3, H3K9-14AC	-	-	-
FOXP2_Arthur	chr7:114414996-114415255	5-UTR	FOXP2	129	FOXP2	45.13	0.693	86.47	D52.54	Early Progenitor Cells, Late Retinal Progenitor Cells, Mature Muller Cells, Photoreceptor/Bipolar Precursor Cells	74-85, 89, 103-125	Early Progenitor Cells, Late Retinal Progenitor Cells	Yes	H3K27AC, H3K4ME1, H3K4ME2, H3K4ME3, H3K9-14AC	-	-	-
FOXP2_Atsuko	chr7:114415638-114415894	5-UTR	FOXP2	769	FOXP2	45.13	0.693	86.47	D52.54	Early Progenitor Cells, Late Retinal Progenitor Cells, Mature Muller Cells, Photoreceptor/Bipolar Precursor Cells	74-85	-	Yes	H3K4ME2, H3K4ME3	hs1167	negative	-
FOXP2_Cameron	chr7:114418090-114418530	5-UTR	FOXP2	3313	FOXP2	45.13	0.693	86.47	D52.54	Early Progenitor Cells, Late Retinal Progenitor Cells, Mature Muller Cells, Photoreceptor/Bipolar Precursor Cells	74-85, 89	Early Progenitor Cells, Mature Muller Cells	Yes	H3K4ME2	hs218	positive	forebrain[5/7]
FOXP2_Cameron	chr7:114418090-114418530	5-UTR	FOXP2	503844	MDFIC	27.55	0.573	74.59	D52.54	Amacrine Precursor Cells, Early Progenitor Cells, Late Retinal Progenitor Cells, Mature Muller Cells	74-85, 89	Early Progenitor Cells, Mature Muller Cells	Yes	H3K4ME2	hs218	positive	forebrain[5/7]
FOXP2_Carmen	chr7:114422924-114423356	5-UTR	FOXP2	8143	FOXP2	45.13	0.693	86.47	D52.54	Early Progenitor Cells, Late Retinal Progenitor Cells, Mature Muller Cells, Photoreceptor/Bipolar Precursor Cells	89	Early Progenitor Cells	Yes	-	hs219	negative	-
FOXP2_Carmen	chr7:114422924-114423356	5-UTR	FOXP2	499014	MDFIC	27.55	0.573	74.59	D52.54	Amacrine Precursor Cells, Early Progenitor Cells, Late Retinal Progenitor Cells, Mature Muller Cells	89	Early Progenitor Cells	Yes	-	hs219	negative	-
FOXP2_Clara	chr7:114431017-114431683	5-UTR	FOXP2	16353	FOXP2	45.13	0.693	86.47	D52.54	Early Progenitor Cells, Late Retinal Progenitor Cells, Mature Muller Cells, Photoreceptor/Bipolar Precursor Cells	-	Early Progenitor Cells	Yes	-	hs220	negative	-
FOXP2_Clara	chr7:114431017-114431683	5-UTR	FOXP2	490804	MDFIC	27.55	0.573	74.59	D52.54	Amacrine Precursor Cells, Early Progenitor Cells, Late Retinal Progenitor Cells, Mature Muller Cells	-	Early Progenitor Cells	Yes	-	hs220	negative	-
FOXP2_Daniel	chr7:114432712-114433121	5-UTR	FOXP2	17920	FOXP2	45.13	0.693	86.47	D52.54	Early Progenitor Cells, Late Retinal Progenitor Cells, Mature Muller Cells, Photoreceptor/Bipolar Precursor Cells	-	Developing Ganglion Cells	Yes	-	hs220	negative	-
FOXP2_Daniel	chr7:114432712-114433121	5-UTR	FOXP2	489237	MDFIC	27.55	0.573	74.59	D52.54	Amacrine Precursor Cells, Early Progenitor Cells, Late Retinal Progenitor Cells, Mature Muller Cells	-	Developing Ganglion Cells	Yes	-	hs220	negative	-
FOXP2_Demian	chr7:114530106-114530457	5-UTR	FOXP2	115285	FOXP2	45.13	0.693	86.47	D52.54	Early Progenitor Cells, Late Retinal Progenitor Cells, Mature Muller Cells, Photoreceptor/Bipolar Precursor Cells	89	-	Yes	-	-	-	-
FOXP2_Demian	chr7:114530106-114530457	5-UTR	FOXP2	391872	MDFIC	27.55	0.573	74.59	D52.54	Amacrine Precursor Cells, Early Progenitor Cells, Late Retinal Progenitor Cells, Mature Muller Cells	89	-	Yes	-	-	-	-
FOXP2_Derek	chr7:114533195-114533513	5-UTR	FOXP2	118357	FOXP2	45.13	0.693	86.47	D52.54	Early Progenitor Cells, Late Retinal Progenitor Cells, Mature Muller Cells, Photoreceptor/Bipolar Precursor Cells	89	Ganglion Precursor Cells	Yes	-	-	-	-
FOXP2_Derek	chr7:114533195-114533513	5-UTR	FOXP2	388800	MDFIC	27.55	0.573	74.59	D52.54	Amacrine Precursor Cells, Early Progenitor Cells, Late Retinal Progenitor Cells, Mature Muller Cells	89	Ganglion Precursor Cells	Yes	-	-	-	-
FOXP2_Evelyn	chr7:114622138-114622770	5-UTR	FOXP2	207457	FOXP2	45.13	0.693	86.47	D52.54	Early Progenitor Cells, Late Retinal Progenitor Cells, Mature Muller Cells, Photoreceptor/Bipolar Precursor Cells	74-85, 89	Early Progenitor Cells, Late Retinal Progenitor Cells	Yes	-	hs1080	positive	ear[3/5]
FOXP2_Evelyn	chr7:114622138-114622770	5-UTR	FOXP2	299700	MDFIC	27.55	0.573	74.59	D52.54	Amacrine Precursor Cells, Early Progenitor Cells, Late Retinal Progenitor Cells, Mature Muller Cells	74-85, 89	Early Progenitor Cells, Late Retinal Progenitor Cells	Yes	-	hs1080	positive	ear[3/5]
FOXP2_Faust	chr7:114623208-114623560	5-UTR	FOXP2	208387	FOXP2	45.13	0.693	86.47	D52.54	Early Progenitor Cells, Late Retinal Progenitor Cells, Mature Muller Cells, Photoreceptor/Bipolar Precursor Cells	89	Mature Horizontal Cells	Yes	-	-	-	-
FOXP2_Faust	chr7:114623208-114623560	5-UTR	FOXP2	298770	MDFIC	27.55	0.573	74.59	D52.54	Amacrine Precursor Cells, Early Progenitor Cells, Late Retinal Progenitor Cells, Mature Muller Cells	89	Mature Horizontal Cells	Yes	-	-	-	-
FOXP2_Finn	chr7:114630658-114630913	intronic	FOXP2	215789	FOXP2	45.13	0.693	86.47	D52.54	Early Progenitor Cells, Late Retinal Progenitor Cells, Mature Muller Cells, Photoreceptor/Bipolar Precursor Cells	74-85, 89	-	Yes	-	-	-	-
FOXP2_Finn	chr7:114630658-114630913	intronic	FOXP2	291368	MDFIC	27.55	0.573	74.59	D52.54	Amacrine Precursor Cells, Early Progenitor Cells, Late Retinal Progenitor Cells, Mature Muller Cells	74-85, 89	-	Yes	-	-	-	-
FOXP2_Flora	chr7:114644440-114644663	intronic	FOXP2	229555	FOXP2	45.13	0.693	86.47	D52.54	Early Progenitor Cells, Late Retinal Progenitor Cells, Mature Muller Cells, Photoreceptor/Bipolar Precursor Cells	74-85, 89	AC HC GC Precursors Cells, Amacrine Precursor Cells, Early Progenitor Cells, Ganglion Precursor Cells, Late Retinal Progenitor Cells, Mature Horizontal Cells	Yes	-	-	-	-
FOXP2_Flora	chr7:114644440-114644663	intronic	FOXP2	277602	MDFIC	27.55	0.573	74.59	D52.54	Amacrine Precursor Cells, Early Progenitor Cells, Late Retinal Progenitor Cells, Mature Muller Cells	74-85, 89	AC HC GC Precursors Cells, Amacrine Precursor Cells, Early Progenitor Cells, Ganglion Precursor Cells, Late Retinal Progenitor Cells, Mature Horizontal Cells	Yes	-	-	-	-
FOXP2_Frodo	chr7:114649750-114650114	intronic	FOXP2	234935	FOXP2	45.13	0.693	86.47	D52.54	Early Progenitor Cells, Late Retinal Progenitor Cells, Mature Muller Cells, Photoreceptor/Bipolar Precursor Cells	-	Late Retinal Progenitor Cells, Mature Horizontal Cells	Yes	-	hs954	negative	-
FOXP2_Frodo	chr7:114649750-114650114	intronic	FOXP2	272222	MDFIC	27.55	0.573	74.59	D52.54	Amacrine Precursor Cells, Early Progenitor Cells, Late Retinal Progenitor Cells, Mature Muller Cells	-	Late Retinal Progenitor Cells, Mature Horizontal Cells	Yes	-	hs954	negative	-
FOXP2_Gabriel	chr7:114653535-114653741	intronic	FOXP2	238641	FOXP2	45.13	0.693	86.47	D52.54	Early Progenitor Cells, Late Retinal Progenitor Cells, Mature Muller Cells, Photoreceptor/Bipolar Precursor Cells	-	AC HC GC Precursors Cells, Early Progenitor Cells, Ganglion Precursor Cells, Late Retinal Progenitor Cells	Yes	-	hs1215	negative	-
FOXP2_Gabriel	chr7:114653535-114653741	intronic	FOXP2	268516	MDFIC	27.55	0.573	74.59	D52.54	Amacrine Precursor Cells, Early Progenitor Cells, Late Retinal Progenitor Cells, Mature Muller Cells	-	AC HC GC Precursors Cells, Early Progenitor Cells, Ganglion Precursor Cells, Late Retinal Progenitor Cells	Yes	-	hs1215	negative	-
FOXP2_Hector	chr7:114657102-114657632	intronic	FOXP2	242370	FOXP2	45.13	0.693	86.47	D52.54	Early Progenitor Cells, Late Retinal Progenitor Cells, Mature Muller Cells, Photoreceptor/Bipolar Precursor Cells	-	Early Progenitor Cells, Late Retinal Progenitor Cells, Mature Muller Cells	Yes	-	-	-	-
FOXP2_Hector	chr7:114657102-114657632	intronic	FOXP2	264787	MDFIC	27.55	0.573	74.59	D52.54	Amacrine Precursor Cells, Early Progenitor Cells, Late Retinal Progenitor Cells, Mature Muller Cells	-	Early Progenitor Cells, Late Retinal Progenitor Cells, Mature Muller Cells	Yes	-	-	-	-
FOXP2_Isolde	chr7:114657808-114658023	intronic	FOXP2	242919	FOXP2	45.13	0.693	86.47	D52.54	Early Progenitor Cells, Late Retinal Progenitor Cells, Mature Muller Cells, Photoreceptor/Bipolar Precursor Cells	-	Late Retinal Progenitor Cells	Yes	-	-	-	-
FOXP2_Isolde	chr7:114657808-114658023	intronic	FOXP2	264238	MDFIC	27.55	0.573	74.59	D52.54	Amacrine Precursor Cells, Early Progenitor Cells, Late Retinal Progenitor Cells, Mature Muller Cells	-	Late Retinal Progenitor Cells	Yes	-	-	-	-
FOXP2_Jan	chr7:114659707-114660659	intronic	FOXP2	245186	FOXP2	45.13	0.693	86.47	D52.54	Early Progenitor Cells, Late Retinal Progenitor Cells, Mature Muller Cells, Photoreceptor/Bipolar Precursor Cells	-	Mature Muller Cells	Yes	-	hs956	positive	midbrain (mesencephalon)[3/7], forebrain[6/7]
FOXP2_Jan	chr7:114659707-114660659	intronic	FOXP2	261971	MDFIC	27.55	0.573	74.59	D52.54	Amacrine Precursor Cells, Early Progenitor Cells, Late Retinal Progenitor Cells, Mature Muller Cells	-	Mature Muller Cells	Yes	-	hs956	positive	midbrain (mesencephalon)[3/7], forebrain[6/7]
FOXP2_Lily_1	chr7:114741620-114741966	intergenic		326796	FOXP2	45.13	0.693	86.47	D52.54	Early Progenitor Cells, Late Retinal Progenitor Cells, Mature Muller Cells, Photoreceptor/Bipolar Precursor Cells	-	Mature Muller Cells	Yes	-	hs785	negative	-
FOXP2_Lily_1	chr7:114741620-114741966	intergenic		180361	MDFIC	27.55	0.573	74.59	D52.54	Amacrine Precursor Cells, Early Progenitor Cells, Late Retinal Progenitor Cells, Mature Muller Cells	-	Mature Muller Cells	Yes	-	hs785	negative	-
FOXP2_Lily_2	chr7:114741973-114742504	intergenic		327242	FOXP2	45.13	0.693	86.47	D52.54	Early Progenitor Cells, Late Retinal Progenitor Cells, Mature Muller Cells, Photoreceptor/Bipolar Precursor Cells	89	Early Progenitor Cells, Late Retinal Progenitor Cells, Mature Muller Cells	Yes	-	hs785	negative	-
FOXP2_Lily_2	chr7:114741973-114742504	intergenic		179915	MDFIC	27.55	0.573	74.59	D52.54	Amacrine Precursor Cells, Early Progenitor Cells, Late Retinal Progenitor Cells, Mature Muller Cells	89	Early Progenitor Cells, Late Retinal Progenitor Cells, Mature Muller Cells	Yes	-	hs785	negative	-
FOXP2_Megan	chr7:115021716-115022052	intergenic		99730	MDFIC	27.55	0.573	74.59	D52.54	Amacrine Precursor Cells, Early Progenitor Cells, Late Retinal Progenitor Cells, Mature Muller Cells	-	Early Progenitor Cells, Late Retinal Progenitor Cells, Mature Muller Cells	Yes	-	-	-	-
FOXP2_Othell	chr7:115476620-115476988	intergenic		554650	MDFIC	27.55	0.573	74.59	D52.54	Amacrine Precursor Cells, Early Progenitor Cells, Late Retinal Progenitor Cells, Mature Muller Cells	74-85, 89, 103-125	AC HC GC Precursors Cells, Early Progenitor Cells, Late Retinal Progenitor Cells, Mature Muller Cells	Yes	CTCF, H3K4ME1, H3K4ME2, H3K4ME3, H3K9-14AC	hs299	negative	-
FOXP2_Othell	chr7:115476620-115476988	intergenic		553937	TFEC	1.15	0.111	10.59	D53	AC/HC/GC Precursors, Developing Ganglion Cells, Early Progenitor Cells, Ganglion Precursor Cells	74-85, 89, 103-125	AC HC GC Precursors Cells, Early Progenitor Cells, Late Retinal Progenitor Cells, Mature Muller Cells	No	CTCF, H3K4ME1, H3K4ME2, H3K4ME3, H3K9-14AC	hs299	negative	-
FOXP2_Silvester	chr7:115707633-115708377	intergenic		785851	MDFIC	27.55	0.573	74.59	D52.54	Amacrine Precursor Cells, Early Progenitor Cells, Late Retinal Progenitor Cells, Mature Muller Cells	74-85, 89, 103-125	AC HC GC Precursors Cells, Early Progenitor Cells, Ganglion Precursor Cells, Late Retinal Progenitor Cells, Mature Muller Cells	Yes	-	-	-	-
FOXP2_Silvester	chr7:115707633-115708377	intergenic		322736	TFEC	1.15	0.111	10.59	D53	AC/HC/GC Precursors, Developing Ganglion Cells, Early Progenitor Cells, Ganglion Precursor Cells	74-85, 89, 103-125	AC HC GC Precursors Cells, Early Progenitor Cells, Ganglion Precursor Cells, Late Retinal Progenitor Cells, Mature Muller Cells	No	-	-	-	-
FOXP2_Toru	chr7:115728399-115728878	intergenic		806485	MDFIC	27.55	0.573	74.59	D52.54	Amacrine Precursor Cells, Early Progenitor Cells, Late Retinal Progenitor Cells, Mature Muller Cells	-	Amacrine Precursor Cells, Developing Cone Cells, Developing Ganglion Cells, Developing Horizontal Cells, Early Progenitor Cells, Ganglion Precursor Cells, Mature Bipolar Cells	Yes	-	-	-	-
FOXP2_Toru	chr7:115728399-115728878	intergenic		302102	TFEC	1.15	0.111	10.59	D53	AC/HC/GC Precursors, Developing Ganglion Cells, Early Progenitor Cells, Ganglion Precursor Cells	-	Amacrine Precursor Cells, Developing Cone Cells, Developing Ganglion Cells, Developing Horizontal Cells, Early Progenitor Cells, Ganglion Precursor Cells, Mature Bipolar Cells	No	-	-	-	-
FOXP2_Traviata_1	chr7:115812628-115813006	intergenic		890663	MDFIC	27.55	0.573	74.59	D52.54	Amacrine Precursor Cells, Early Progenitor Cells, Late Retinal Progenitor Cells, Mature Muller Cells	74-85, 89, 103-125	AC HC GC Precursors Cells, Early Progenitor Cells, Late Retinal Progenitor Cells	Yes	-	hs1798	positive	neural tube[6/9], hindbrain (rhombencephalon)[6/9], midbrain (mesencephalon)[6/9], forebrain[9/9], eye[6/9]
FOXP2_Traviata_1	chr7:115812628-115813006	intergenic		217924	TFEC	1.15	0.111	10.59	D53	AC/HC/GC Precursors, Developing Ganglion Cells, Early Progenitor Cells, Ganglion Precursor Cells	74-85, 89, 103-125	AC HC GC Precursors Cells, Early Progenitor Cells, Late Retinal Progenitor Cells	No	-	hs1798	positive	neural tube[6/9], hindbrain (rhombencephalon)[6/9], midbrain (mesencephalon)[6/9], forebrain[9/9], eye[6/9]
FOXP2_Traviata_2	chr7:115813056-115813300	intergenic		891024	MDFIC	27.55	0.573	74.59	D52.54	Amacrine Precursor Cells, Early Progenitor Cells, Late Retinal Progenitor Cells, Mature Muller Cells	74-85, 89, 103-125	AC HC GC Precursors Cells, Early Progenitor Cells, Late Retinal Progenitor Cells	Yes	-	hs1798	positive	neural tube[6/9], hindbrain (rhombencephalon)[6/9], midbrain (mesencephalon)[6/9], forebrain[9/9], eye[6/9]
FOXP2_Traviata_2	chr7:115813056-115813300	intergenic		217563	TFEC	1.15	0.111	10.59	D53	AC/HC/GC Precursors, Developing Ganglion Cells, Early Progenitor Cells, Ganglion Precursor Cells	74-85, 89, 103-125	AC HC GC Precursors Cells, Early Progenitor Cells, Late Retinal Progenitor Cells	No	-	hs1798	positive	neural tube[6/9], hindbrain (rhombencephalon)[6/9], midbrain (mesencephalon)[6/9], forebrain[9/9], eye[6/9]
FOXP2_Xavier	chr7:116083872-116084103	intergenic		126505	TES	32.18	0.61	60.73	D59C.2	Developing Ganglion Cells, Developing Horizontal Cells, Mature Muller Cells, Mature Rod Cells	-	AC HC GC Precursors Cells, Early Progenitor Cells, Late Retinal Progenitor Cells, Mature Muller Cells	Undefined	-	-	-	-
FOXP2_Xavier	chr7:116083872-116084103	intergenic		53247	TFEC	1.15	0.111	10.59	D53	AC/HC/GC Precursors, Developing Ganglion Cells, Early Progenitor Cells, Ganglion Precursor Cells	-	AC HC GC Precursors Cells, Early Progenitor Cells, Late Retinal Progenitor Cells, Mature Muller Cells	Undefined	-	-	-	-
FOXP2_Zeus	chr7:116135242-116135792	intergenic		74976	TES	32.18	0.61	60.73	D59C.2	Developing Ganglion Cells, Developing Horizontal Cells, Mature Muller Cells, Mature Rod Cells	89	Early Progenitor Cells	Yes	-	-	-	-
FOXP2_Zeus	chr7:116135242-116135792	intergenic		104776	TFEC	1.15	0.111	10.59	D53	AC/HC/GC Precursors, Developing Ganglion Cells, Early Progenitor Cells, Ganglion Precursor Cells	89	Early Progenitor Cells	Yes	-	-	-	-
G2E3_Ariel_1	chr14:30273158-30273704	intergenic		285692	G2E3	73.57	0.805	116.62	D94.2	AC/HC/GC Precursors, Developing Cone Cells, Early Progenitor Cells, Photoreceptor/Bipolar Precursor Cells	-	AC HC GC Precursors Cells, Early Progenitor Cells, Late Retinal Progenitor Cells, Mature Muller Cells	No	H3K4ME1, H3K4ME2	hs433	positive	hindbrain (rhombencephalon)[5/6], forebrain[6/6]
G2E3_Ariel_1	chr14:30273158-30273704	intergenic		345789	PRKD1	22.1	0.524	35.81	D107	AC/HC/GC Precursors, Late Retinal Progenitor Cells, Mature Horizontal Cells, Mature Muller Cells	-	AC HC GC Precursors Cells, Early Progenitor Cells, Late Retinal Progenitor Cells, Mature Muller Cells	Yes	H3K4ME1, H3K4ME2	hs433	positive	hindbrain (rhombencephalon)[5/6], forebrain[6/6]
G2E3_Ariel_2	chr14:30273707-30273940	intergenic		285299	G2E3	73.57	0.805	116.62	D94.2	AC/HC/GC Precursors, Developing Cone Cells, Early Progenitor Cells, Photoreceptor/Bipolar Precursor Cells	-	Late Retinal Progenitor Cells	No	H3K4ME1, H3K4ME2	hs433	positive	hindbrain (rhombencephalon)[5/6], forebrain[6/6]
G2E3_Ariel_2	chr14:30273707-30273940	intergenic		346182	PRKD1	22.1	0.524	35.81	D107	AC/HC/GC Precursors, Late Retinal Progenitor Cells, Mature Horizontal Cells, Mature Muller Cells	-	Late Retinal Progenitor Cells	Yes	H3K4ME1, H3K4ME2	hs433	positive	hindbrain (rhombencephalon)[5/6], forebrain[6/6]
G2E3_Lolita	chr14:30462389-30462621	intergenic		96618	G2E3	73.57	0.805	116.62	D94.2	AC/HC/GC Precursors, Developing Cone Cells, Early Progenitor Cells, Photoreceptor/Bipolar Precursor Cells	-	Amacrine Precursor Cells	No	-	-	-	-
G2E3_Lolita	chr14:30462389-30462621	intergenic		534863	PRKD1	22.1	0.524	35.81	D107	AC/HC/GC Precursors, Late Retinal Progenitor Cells, Mature Horizontal Cells, Mature Muller Cells	-	Amacrine Precursor Cells	Yes	-	-	-	-
GAS1_Chao	chr9:86902964-86903206	intergenic		44104	GAS1	38.45	0.651	84.35	D132NC	Amacrine Precursor Cells, Developing Horizontal Cells, Early Progenitor Cells, Late Retinal Progenitor Cells	74-85, 89	Developing Amacrine Cells, Early Progenitor Cells, Late Retinal Progenitor Cells	Yes	H3K27AC, H3K4ME1, H3K4ME2, H3K4ME3, H3K9-14AC	-	-	-
GAS1_Chao	chr9:86902964-86903206	intergenic		548673	ZCCHC6	51.5	0.726	64.58	D94.2	-	74-85, 89	Developing Amacrine Cells, Early Progenitor Cells, Late Retinal Progenitor Cells	No	H3K27AC, H3K4ME1, H3K4ME2, H3K4ME3, H3K9-14AC	-	-	-
GATA3_Isaac	chr10:8035381-8035640	intergenic		19182	GATA3	0.5	0.002	3.03	D73M	AC/HC/GC Precursors, Early Progenitor Cells, Late Retinal Progenitor Cells, Mature Bipolar Cells	74-85, 89, 103-125	AC HC GC Precursors Cells, Amacrine Precursor Cells, Developing Amacrine Cells, Developing Ganglion Cells, Early Progenitor Cells, Ganglion Precursor Cells, Late Retinal Progenitor Cells, Mature Ganglion Cells	Yes	H3K27ME3, H3K4ME1, H3K4ME2, H3K4ME3, H3K9-14AC, H3K9ME3, RNAPOLII	-	-	-
GATA3_Isaac	chr10:8035381-8035640	intergenic		217007	TAF3	22.98	0.533	30.54	D107	AC/HC/GC Precursors, Early Progenitor Cells, Late Retinal Progenitor Cells, Photoreceptor/Bipolar Precursor Cells	74-85, 89, 103-125	AC HC GC Precursors Cells, Amacrine Precursor Cells, Developing Amacrine Cells, Developing Ganglion Cells, Early Progenitor Cells, Ganglion Precursor Cells, Late Retinal Progenitor Cells, Mature Ganglion Cells	No	H3K27ME3, H3K4ME1, H3K4ME2, H3K4ME3, H3K9-14AC, H3K9ME3, RNAPOLII	-	-	-
GBX2_Amadeus	chr2:235807704-235807956	intronic	AGAP1	313723	AGAP1	264.78	0.966	441.45	D96M	Cone Precursor Cells, Mature Bipolar Cells, Mature Cone Cells, Photoreceptor/Bipolar Precursor Cells	74-85, 89, 103-125	AC HC GC Precursors Cells, Late Retinal Progenitor Cells, Mature Muller Cells	No	H3K4ME1, RNAPOLII	-	-	-
GBX2_Amadeus	chr2:235807704-235807956	intronic	AGAP1	360539	GBX2	0.94	0.085	4.23	D136	Amacrine Precursor Cells, Developing Amacrine Cells, Developing Horizontal Cells, Mature Ganglion Cells	74-85, 89, 103-125	AC HC GC Precursors Cells, Late Retinal Progenitor Cells, Mature Muller Cells	Yes	H3K4ME1, RNAPOLII	-	-	-
GBX2_Delphina	chr2:235849021-235849221	intronic	AGAP1	355014	AGAP1	264.78	0.966	441.45	D96M	Cone Precursor Cells, Mature Bipolar Cells, Mature Cone Cells, Photoreceptor/Bipolar Precursor Cells	-	Mature Ganglion Cells	No	-	-	-	-
GBX2_Delphina	chr2:235849021-235849221	intronic	AGAP1	319248	GBX2	0.94	0.085	4.23	D136	Amacrine Precursor Cells, Developing Amacrine Cells, Developing Horizontal Cells, Mature Ganglion Cells	-	Mature Ganglion Cells	Yes	-	-	-	-
GBX2_Doris	chr2:235852534-235852737	intronic	AGAP1	358529	AGAP1	264.78	0.966	441.45	D96M	Cone Precursor Cells, Mature Bipolar Cells, Mature Cone Cells, Photoreceptor/Bipolar Precursor Cells	74-85, 89, 103-125	AC HC GC Precursors Cells, Early Progenitor Cells, Ganglion Precursor Cells, Late Retinal Progenitor Cells	No	H3K4ME1, H3K4ME2	-	-	-
GBX2_Doris	chr2:235852534-235852737	intronic	AGAP1	315733	GBX2	0.94	0.085	4.23	D136	Amacrine Precursor Cells, Developing Amacrine Cells, Developing Horizontal Cells, Mature Ganglion Cells	74-85, 89, 103-125	AC HC GC Precursors Cells, Early Progenitor Cells, Ganglion Precursor Cells, Late Retinal Progenitor Cells	Yes	H3K4ME1, H3K4ME2	-	-	-
GBX2_Emi	chr2:235865043-235865255	intronic	AGAP1	371042	AGAP1	264.78	0.966	441.45	D96M	Cone Precursor Cells, Mature Bipolar Cells, Mature Cone Cells, Photoreceptor/Bipolar Precursor Cells	74-85, 89, 103-125	AC HC GC Precursors Cells, Cone Precursor Cells, Early Progenitor Cells, Mature Bipolar Cells, Mature Cone Cells, Mature Rod Cells	No	H3K27ME3, H3K4ME1, H3K4ME2	hs521	positive	limb[6/6], branchial arch[6/6], eye[4/6], ear[6/6]
GBX2_Emi	chr2:235865043-235865255	intronic	AGAP1	303220	GBX2	0.94	0.085	4.23	D136	Amacrine Precursor Cells, Developing Amacrine Cells, Developing Horizontal Cells, Mature Ganglion Cells	74-85, 89, 103-125	AC HC GC Precursors Cells, Cone Precursor Cells, Early Progenitor Cells, Mature Bipolar Cells, Mature Cone Cells, Mature Rod Cells	Yes	H3K27ME3, H3K4ME1, H3K4ME2	hs521	positive	limb[6/6], branchial arch[6/6], eye[4/6], ear[6/6]
GBX2_Franz	chr2:235898050-235898290	intronic	AGAP1	404063	AGAP1	264.78	0.966	441.45	D96M	Cone Precursor Cells, Mature Bipolar Cells, Mature Cone Cells, Photoreceptor/Bipolar Precursor Cells	-	Amacrine Precursor Cells, Developing Horizontal Cells, Mature Horizontal Cells	No	-	-	-	-
GBX2_Franz	chr2:235898050-235898290	intronic	AGAP1	270199	GBX2	0.94	0.085	4.23	D136	Amacrine Precursor Cells, Developing Amacrine Cells, Developing Horizontal Cells, Mature Ganglion Cells	-	Amacrine Precursor Cells, Developing Horizontal Cells, Mature Horizontal Cells	Yes	-	-	-	-
GBX2_Isolde	chr2:235917265-235917467	intronic	AGAP1	423259	AGAP1	264.78	0.966	441.45	D96M	Cone Precursor Cells, Mature Bipolar Cells, Mature Cone Cells, Photoreceptor/Bipolar Precursor Cells	-	AC HC GC Precursors Cells, Developing Amacrine Cells, Late Retinal Progenitor Cells	No	H3K4ME1, RNAPOLII	-	-	-
GBX2_Isolde	chr2:235917265-235917467	intronic	AGAP1	251003	GBX2	0.94	0.085	4.23	D136	Amacrine Precursor Cells, Developing Amacrine Cells, Developing Horizontal Cells, Mature Ganglion Cells	-	AC HC GC Precursors Cells, Developing Amacrine Cells, Late Retinal Progenitor Cells	Yes	H3K4ME1, RNAPOLII	-	-	-
GBX2_Midori	chr2:235917648-235917895	intronic	AGAP1	423665	AGAP1	264.78	0.966	441.45	D96M	Cone Precursor Cells, Mature Bipolar Cells, Mature Cone Cells, Photoreceptor/Bipolar Precursor Cells	74-85, 89, 103-125	AC HC GC Precursors Cells, Amacrine Precursor Cells, Cone Precursor Cells, Developing Amacrine Cells, Developing Cone Cells, Developing Ganglion Cells, Early Progenitor Cells, Ganglion Precursor Cells, Late Retinal Progenitor Cells, Mature Bipolar Cells, Mature Cone Cells, Mature Muller Cells, Mature Rod Cells, Photoreceptor Bipolar Precursor Cells	No	H3K4ME1, H3K4ME2, RNAPOLII	-	-	-
GBX2_Midori	chr2:235917648-235917895	intronic	AGAP1	250597	GBX2	0.94	0.085	4.23	D136	Amacrine Precursor Cells, Developing Amacrine Cells, Developing Horizontal Cells, Mature Ganglion Cells	74-85, 89, 103-125	AC HC GC Precursors Cells, Amacrine Precursor Cells, Cone Precursor Cells, Developing Amacrine Cells, Developing Cone Cells, Developing Ganglion Cells, Early Progenitor Cells, Ganglion Precursor Cells, Late Retinal Progenitor Cells, Mature Bipolar Cells, Mature Cone Cells, Mature Muller Cells, Mature Rod Cells, Photoreceptor Bipolar Precursor Cells	Yes	H3K4ME1, H3K4ME2, RNAPOLII	-	-	-
GBX2_Othell	chr2:236054548-236054850	intronic	AGAP1	560592	AGAP1	264.78	0.966	441.45	D96M	Cone Precursor Cells, Mature Bipolar Cells, Mature Cone Cells, Photoreceptor/Bipolar Precursor Cells	74-85, 89, 103-125	AC HC GC Precursors Cells, Cone Precursor Cells, Developing Amacrine Cells, Developing Horizontal Cells, Early Progenitor Cells, Ganglion Precursor Cells, Late Retinal Progenitor Cells, Mature Horizontal Cells, Mature Muller Cells	No	H3K4ME1, RNAPOLII	hs921	positive	forebrain[6/7], limb[4/7], branchial arch[5/7]
GBX2_Othell	chr2:236054548-236054850	intronic	AGAP1	113670	GBX2	0.94	0.085	4.23	D136	Amacrine Precursor Cells, Developing Amacrine Cells, Developing Horizontal Cells, Mature Ganglion Cells	74-85, 89, 103-125	AC HC GC Precursors Cells, Cone Precursor Cells, Developing Amacrine Cells, Developing Horizontal Cells, Early Progenitor Cells, Ganglion Precursor Cells, Late Retinal Progenitor Cells, Mature Horizontal Cells, Mature Muller Cells	Yes	H3K4ME1, RNAPOLII	hs921	positive	forebrain[6/7], limb[4/7], branchial arch[5/7]
GBX2_Penelope	chr2:236054905-236055173	intronic	AGAP1	560932	AGAP1	264.78	0.966	441.45	D96M	Cone Precursor Cells, Mature Bipolar Cells, Mature Cone Cells, Photoreceptor/Bipolar Precursor Cells	74-85, 89, 103-125	AC HC GC Precursors Cells, Amacrine Precursor Cells, Developing Horizontal Cells, Early Progenitor Cells, Late Retinal Progenitor Cells, Mature Horizontal Cells, Mature Muller Cells	No	H3K4ME1, RNAPOLII	hs921	positive	forebrain[6/7], limb[4/7], branchial arch[5/7]
GBX2_Penelope	chr2:236054905-236055173	intronic	AGAP1	113330	GBX2	0.94	0.085	4.23	D136	Amacrine Precursor Cells, Developing Amacrine Cells, Developing Horizontal Cells, Mature Ganglion Cells	74-85, 89, 103-125	AC HC GC Precursors Cells, Amacrine Precursor Cells, Developing Horizontal Cells, Early Progenitor Cells, Late Retinal Progenitor Cells, Mature Horizontal Cells, Mature Muller Cells	Yes	H3K4ME1, RNAPOLII	hs921	positive	forebrain[6/7], limb[4/7], branchial arch[5/7]
GBX2_Sam	chr2:236082138-236082409	intronic	AGAP1	588167	AGAP1	264.78	0.966	441.45	D96M	Cone Precursor Cells, Mature Bipolar Cells, Mature Cone Cells, Photoreceptor/Bipolar Precursor Cells	-	Mature Horizontal Cells	No	-	-	-	-
GBX2_Sam	chr2:236082138-236082409	intronic	AGAP1	86095	GBX2	0.94	0.085	4.23	D136	Amacrine Precursor Cells, Developing Amacrine Cells, Developing Horizontal Cells, Mature Ganglion Cells	-	Mature Horizontal Cells	Yes	-	-	-	-
GBX2_Zhong	chr2:236162870-236163112	intergenic		668884	AGAP1	264.78	0.966	441.45	D96M	Cone Precursor Cells, Mature Bipolar Cells, Mature Cone Cells, Photoreceptor/Bipolar Precursor Cells	74-85, 89, 103-125	Mature Muller Cells	No	H3K27AC, H3K27ME3, H3K4ME1, H3K4ME2, H3K4ME3, H3K9ME3, RNAPOLII	hs249	positive	neural tube[7/8]
GBX2_Zhong	chr2:236162870-236163112	intergenic		5378	GBX2	0.94	0.085	4.23	D136	Amacrine Precursor Cells, Developing Amacrine Cells, Developing Horizontal Cells, Mature Ganglion Cells	74-85, 89, 103-125	Mature Muller Cells	Yes	H3K27AC, H3K27ME3, H3K4ME1, H3K4ME2, H3K4ME3, H3K9ME3, RNAPOLII	hs249	positive	neural tube[7/8]
GLI3_Quentin	chr7:42152981-42153517	intronic	GLI3	83764	GLI3	96.72	0.86	147.75	D105	AC/HC/GC Precursors, Early Progenitor Cells, Late Retinal Progenitor Cells, Mature Muller Cells	74-85, 89, 103-125	Early Progenitor Cells, Late Retinal Progenitor Cells	Yes	H3K27AC, H3K4ME1, H3K4ME2	hs111	positive	forebrain[4/4]
GLI3_Sam	chr7:42214038-42214453	intronic	GLI3	22767	GLI3	96.72	0.86	147.75	D105	AC/HC/GC Precursors, Early Progenitor Cells, Late Retinal Progenitor Cells, Mature Muller Cells	74-85, 89	-	Yes	-	hs1213	positive	hindbrain (rhombencephalon)[5/6], midbrain (mesencephalon)[5/6], forebrain[3/6]
GSX1_Abraham	chr13:27505095-27505601	intergenic		115056	LNX2	9.02	0.361	20.05	D132	Mature Bipolar Cells, Mature Cone Cells, Mature Horizontal Cells, Mature Rod Cells	-	Mature Muller Cells	Yes	-	-	-	-
GSX1_Abraham	chr13:27505095-27505601	intergenic		54784	MTIF3	29.1	0.586	50.62	D59C	Mature Bipolar Cells, Mature Cone Cells, Mature Horizontal Cells, Mature Rod Cells	-	Mature Muller Cells	Yes	-	-	-	-
GSX1_Andrew	chr13:27728518-27728771	intergenic		107223	POLR1D	61.09	0.763	92.57	D59C	AC/HC/GC Precursors, Early Progenitor Cells, Ganglion Precursor Cells, Mature Bipolar Cells	-	Mature Horizontal Cells	Yes	-	-	-	-
GSX1_Felix	chr13:27744627-27744846	intergenic		123315	POLR1D	61.09	0.763	92.57	D59C	AC/HC/GC Precursors, Early Progenitor Cells, Ganglion Precursor Cells, Mature Bipolar Cells	-	Mature Muller Cells	Yes	H3K4ME1	hs1568	positive	hindbrain (rhombencephalon)[4/5], forebrain[3/5]
GSX1_Frederica	chr13:27744908-27745183	intergenic		123624	POLR1D	61.09	0.763	92.57	D59C	AC/HC/GC Precursors, Early Progenitor Cells, Ganglion Precursor Cells, Mature Bipolar Cells	74-85, 89, 103-125	Late Retinal Progenitor Cells	Yes	H3K4ME1	hs1568	positive	hindbrain (rhombencephalon)[4/5], forebrain[3/5]
GSX2_Frederica	chr4:54015378-54016049	intronic	CHIC2	48976	CHIC2	6.64	0.319	8.64	D132NC	Amacrine Precursor Cells, Developing Ganglion Cells, Developing Horizontal Cells, Early Progenitor Cells	74-85, 89	Developing Horizontal Cells, Mature Horizontal Cells	Yes	-	hs687	positive	neural tube[6/6], forebrain[6/6]
GSX2_Frederica	chr4:54015378-54016049	intronic	CHIC2	424098	LNX1	11.67	0.403	19.19	D59C	Developing Ganglion Cells, Mature Amacrine Cells, Mature Ganglion Cells, Mature Horizontal Cells	74-85, 89	Developing Horizontal Cells, Mature Horizontal Cells	Yes	-	hs687	positive	neural tube[6/6], forebrain[6/6]
GXYLT1_Ariane	chr12:41361925-41362175	intronic	PDZRN4	782829	GXYLT1	65.15	0.779	172.31	D52.54	Early Progenitor Cells, Late Retinal Progenitor Cells, Mature Cone Cells, Photoreceptor/Bipolar Precursor Cells	-	Mature Bipolar Cells	No	-	-	-	-
GXYLT1_Ariane	chr12:41361925-41362175	intronic	PDZRN4	173602	PDZRN4	1.1	0.104	4.03	D132M	Early Progenitor Cells, Mature Amacrine Cells, Mature Bipolar Cells, Mature Rod Cells	-	Mature Bipolar Cells	Yes	-	-	-	-
HHIP_Brooklyn	chr4:144356342-144356645	intergenic		289527	HHIP	47.29	0.705	126.92	D67	AC/HC/GC Precursors, Developing Cone Cells, Early Progenitor Cells, Late Retinal Progenitor Cells	74-85, 89	AC HC GC Precursors Cells, Early Progenitor Cells	Yes	H3K4ME1	hs906	positive	hindbrain (rhombencephalon)[7/7], midbrain (mesencephalon)[7/7], limb[6/7], genital tubercle[7/7]
HHIP_Haruki	chr4:144648007-144648416	intronic	HHIP	449720	ABCE1	100.61	0.867	138.48	D94.2	AC/HC/GC Precursors, Early Progenitor Cells, Ganglion Precursor Cells, Late Retinal Progenitor Cells	89	-	No	H3K4ME1, H3K4ME2, H3K4ME3, H3K9-14AC	hs905	negative	-
HHIP_Haruki	chr4:144648007-144648416	intronic	HHIP	2191	HHIP	47.29	0.705	126.92	D67	AC/HC/GC Precursors, Developing Cone Cells, Early Progenitor Cells, Late Retinal Progenitor Cells	89	-	Yes	H3K4ME1, H3K4ME2, H3K4ME3, H3K9-14AC	hs905	negative	-
HHIP_Molly	chr4:144649701-144649933	intronic	HHIP	448115	ABCE1	100.61	0.867	138.48	D94.2	AC/HC/GC Precursors, Early Progenitor Cells, Ganglion Precursor Cells, Late Retinal Progenitor Cells	89	-	No	H3K4ME2	-	-	-
HHIP_Molly	chr4:144649701-144649933	intronic	HHIP	3796	HHIP	47.29	0.705	126.92	D67	AC/HC/GC Precursors, Developing Cone Cells, Early Progenitor Cells, Late Retinal Progenitor Cells	89	-	Yes	H3K4ME2	-	-	-
HHIP_Sam	chr4:145043379-145043587	intronic	ANAPC10	54449	ABCE1	100.61	0.867	138.48	D94.2	AC/HC/GC Precursors, Early Progenitor Cells, Ganglion Precursor Cells, Late Retinal Progenitor Cells	74-85, 89	AC HC GC Precursors Cells, Early Progenitor Cells, Late Retinal Progenitor Cells	No	-	-	-	-
HHIP_Sam	chr4:145043379-145043587	intronic	ANAPC10	397462	HHIP	47.29	0.705	126.92	D67	AC/HC/GC Precursors, Developing Cone Cells, Early Progenitor Cells, Late Retinal Progenitor Cells	74-85, 89	AC HC GC Precursors Cells, Early Progenitor Cells, Late Retinal Progenitor Cells	Yes	-	-	-	-
HMX2_Amanda	chr10:123069326-123069552	intergenic		60423	ACADSB	39.92	0.661	63.84	D105	Developing Amacrine Cells, Mature Amacrine Cells, Mature Horizontal Cells, Photoreceptor/Bipolar Precursor Cells	-	AC HC GC Precursors Cells, Late Retinal Progenitor Cells, Mature Muller Cells	No	-	hs1319	positive	neural tube[6/8], forebrain[5/8]
HMX2_Bryan_1	chr10:123092616-123093060	intergenic		83822	ACADSB	39.92	0.661	63.84	D105	Developing Amacrine Cells, Mature Amacrine Cells, Mature Horizontal Cells, Photoreceptor/Bipolar Precursor Cells	-	Amacrine Precursor Cells, Developing Horizontal Cells, Mature Horizontal Cells	No	-	hs329	positive	limb[5/5]
HMX2_Evelyn	chr10:123187852-123188130	intergenic		33714	BUB3	135.2	0.911	187.07	D52.54	AC/HC/GC Precursors, Amacrine Precursor Cells, Early Progenitor Cells, Late Retinal Progenitor Cells	-	Mature Muller Cells	Yes	-	-	-	-
HMX2_Evelyn	chr10:123187852-123188130	intergenic		478364	GPR26	3.61	0.244	8.78	D132	Amacrine Precursor Cells, Developing Amacrine Cells, Developing Horizontal Cells, Mature Ganglion Cells	-	Mature Muller Cells	No	-	-	-	-
HMX2_Quentin	chr10:123429821-123430028	intergenic		275648	BUB3	135.2	0.911	187.07	D52.54	AC/HC/GC Precursors, Amacrine Precursor Cells, Early Progenitor Cells, Late Retinal Progenitor Cells	74-85, 89, 103-125	-	Yes	CTCF, H3K4ME1	hs578	positive	neural tube[6/7]
HMX2_Quentin	chr10:123429821-123430028	intergenic		236430	GPR26	3.61	0.244	8.78	D132	Amacrine Precursor Cells, Developing Amacrine Cells, Developing Horizontal Cells, Mature Ganglion Cells	74-85, 89, 103-125	-	No	CTCF, H3K4ME1	hs578	positive	neural tube[6/7]
HOXA_Flora	chr7:27553239-27553496	intronic	HIBADH	109627	HIBADH	29	0.586	41.81	D132NC	Amacrine Precursor Cells, Early Progenitor Cells, Mature Amacrine Cells, Mature Horizontal Cells	-	Ganglion Precursor Cells	Yes	-	-	-	-
HOXA_Hector	chr7:27533595-27533907	intronic	HIBADH	129244	HIBADH	29	0.586	41.81	D132NC	Amacrine Precursor Cells, Early Progenitor Cells, Mature Amacrine Cells, Mature Horizontal Cells	-	Developing Amacrine Cells, Mature Ganglion Cells	Yes	-	-	-	-
HOXA_Larisa	chr7:26813525-26813881	intronic	SKAP2	51040	SKAP2	4.79	0.277	9.57	D53	Amacrine Precursor Cells, Cone Precursor Cells, Developing Cone Cells, Mature Cone Cells	-	Developing Ganglion Cells, Ganglion Precursor Cells, Mature Ganglion Cells	Yes	-	-	-	-
HOXA_Larisa	chr7:26813525-26813881	intronic	SKAP2	521808	SNX10	33.98	0.622	62.28	D94.2	Late Retinal Progenitor Cells, Mature Amacrine Cells, Mature Ganglion Cells, Mature Muller Cells	-	Developing Ganglion Cells, Ganglion Precursor Cells, Mature Ganglion Cells	Yes	-	-	-	-
HOXA_Leopold	chr7:26789705-26790067	intronic	SKAP2	74857	SKAP2	4.79	0.277	9.57	D53	Amacrine Precursor Cells, Cone Precursor Cells, Developing Cone Cells, Mature Cone Cells	-	Mature Horizontal Cells	Yes	-	-	-	-
HOXA_Leopold	chr7:26789705-26790067	intronic	SKAP2	497991	SNX10	33.98	0.622	62.28	D94.2	Late Retinal Progenitor Cells, Mature Amacrine Cells, Mature Ganglion Cells, Mature Muller Cells	-	Mature Horizontal Cells	Yes	-	-	-	-
HOXA_Naomi	chr7:26657384-26657715	intergenic		207193	SKAP2	4.79	0.277	9.57	D53	Amacrine Precursor Cells, Cone Precursor Cells, Developing Cone Cells, Mature Cone Cells	89	Mature Ganglion Cells	Yes	CTCF, H3K27AC, H3K4ME1, H3K4ME2	-	-	-
HOXA_Naomi	chr7:26657384-26657715	intergenic		365655	SNX10	33.98	0.622	62.28	D94.2	Late Retinal Progenitor Cells, Mature Amacrine Cells, Mature Ganglion Cells, Mature Muller Cells	89	Mature Ganglion Cells	Yes	CTCF, H3K27AC, H3K4ME1, H3K4ME2	-	-	-
HOXA_Oberon	chr7:26655659-26656329	intergenic		208749	SKAP2	4.79	0.277	9.57	D53	Amacrine Precursor Cells, Cone Precursor Cells, Developing Cone Cells, Mature Cone Cells	-	Mature Ganglion Cells, Mature Horizontal Cells	Yes	H3K4ME1	-	-	-
HOXA_Oberon	chr7:26655659-26656329	intergenic		364099	SNX10	33.98	0.622	62.28	D94.2	Late Retinal Progenitor Cells, Mature Amacrine Cells, Mature Ganglion Cells, Mature Muller Cells	-	Mature Ganglion Cells, Mature Horizontal Cells	Yes	H3K4ME1	-	-	-
HOXA_Ophelia	chr7:26649630-26649912	intergenic		214972	SKAP2	4.79	0.277	9.57	D53	Amacrine Precursor Cells, Cone Precursor Cells, Developing Cone Cells, Mature Cone Cells	89	-	Yes	-	-	-	-
HOXA_Ophelia	chr7:26649630-26649912	intergenic		357876	SNX10	33.98	0.622	62.28	D94.2	Late Retinal Progenitor Cells, Mature Amacrine Cells, Mature Ganglion Cells, Mature Muller Cells	89	-	Yes	-	-	-	-
HOXB_Kazuki	chr17:48294052-48294254	intronic	SKAP1	186595	SNX11	22.86	0.531	35.14	D132M	AC/HC/GC Precursors, Mature Bipolar Cells, Mature Horizontal Cells, Mature Rod Cells	-	Cone Precursor Cells	Yes	-	-	-	-
HOXD_Aida	chr2:175103181-175103398	intronic	ATF2	64916	ATF2	120.25	0.896	181.86	D52.54	Developing Cone Cells, Early Progenitor Cells, Ganglion Precursor Cells, Photoreceptor/Bipolar Precursor Cells	-	AC HC GC Precursors Cells, Developing Cone Cells, Photoreceptor Bipolar Precursor Cells	Yes	-	-	-	-
HOXD_Aida	chr2:175103181-175103398	intronic	ATF2	98064	CHN1	93.97	0.855	143.63	D59C	Developing Cone Cells, Developing Ganglion Cells, Early Progenitor Cells, Ganglion Precursor Cells	-	AC HC GC Precursors Cells, Developing Cone Cells, Photoreceptor Bipolar Precursor Cells	Yes	-	-	-	-
HOXD_Alice	chr2:175282765-175283226	intergenic		98389	ATP5G3	108.41	0.88	165.69	D59C	-	-	Developing Cone Cells, Ganglion Precursor Cells, Photoreceptor Bipolar Precursor Cells	No	CTCF	-	-	-
HOXD_Boris	chr2:175402375-175402607	intergenic		217884	ATP5G3	108.41	0.88	165.69	D59C	-	-	Late Retinal Progenitor Cells, Mature Muller Cells	No	-	-	-	-
HOXD_Bryan	chr2:175441411-175441823	intergenic		257010	ATP5G3	108.41	0.88	165.69	D59C	-	74-85, 89, 103-125	AC HC GC Precursors Cells, Amacrine Precursor Cells, Developing Amacrine Cells, Developing Cone Cells, Developing Ganglion Cells, Ganglion Precursor Cells, Late Retinal Progenitor Cells	No	H3K4ME1, H3K4ME2	-	-	-
HOXD_Cassandra	chr2:175490329-175490762	intergenic		305939	ATP5G3	108.41	0.88	165.69	D59C	-	74-85, 89	AC HC GC Precursors Cells, Amacrine Precursor Cells, Developing Amacrine Cells, Developing Cone Cells, Early Progenitor Cells, Ganglion Precursor Cells, Late Retinal Progenitor Cells	No	-	-	-	-
HOXD_Evelyn	chr2:175688276-175688503	intergenic		503783	ATP5G3	108.41	0.88	165.69	D59C	-	-	Developing Ganglion Cells, Mature Ganglion Cells	No	-	-	-	-
HOXD_Flora	chr2:175853405-175853713	intergenic		668952	ATP5G3	108.41	0.88	165.69	D59C	-	74-85, 89	AC HC GC Precursors Cells, Ganglion Precursor Cells	No	H3K4ME1	-	-	-
HOXD_Harper	chr2:175854035-175854464	intergenic		669643	ATP5G3	108.41	0.88	165.69	D59C	-	74-85, 89	AC HC GC Precursors Cells, Developing Cone Cells, Developing Horizontal Cells, Ganglion Precursor Cells	No	H3K4ME1	-	-	-
HOXD_Kaori	chr2:175964780-175965104	intronic	KIAA1715	780335	ATP5G3	108.41	0.88	165.69	D59C	-	-	Early Progenitor Cells	No	-	-	-	-
HOXD_Mustafa	chr2:176297069-176297458	intronic	MTX2	915299	HNRNPA3	900.42	0.996	1365.46	D52.54	AC/HC/GC Precursors, Early Progenitor Cells, Late Retinal Progenitor Cells, Mature Muller Cells	-	Early Progenitor Cells, Late Retinal Progenitor Cells	No	-	-	-	-
HOXD_Mustafa	chr2:176297069-176297458	intronic	MTX2	27845	MTX2	43.24	0.682	63.58	D59C	AC/HC/GC Precursors, Developing Amacrine Cells, Early Progenitor Cells, Late Retinal Progenitor Cells	-	Early Progenitor Cells, Late Retinal Progenitor Cells	Yes	-	-	-	-
HOXD_Sam	chr2:176893108-176893326	intergenic		319346	HNRNPA3	900.42	0.996	1365.46	D52.54	AC/HC/GC Precursors, Early Progenitor Cells, Late Retinal Progenitor Cells, Mature Muller Cells	-	Amacrine Precursor Cells, Developing Horizontal Cells, Ganglion Precursor Cells, Mature Horizontal Cells	No	-	-	-	-
HOXD_Sam	chr2:176893108-176893326	intergenic		623798	MTX2	43.24	0.682	63.58	D59C	AC/HC/GC Precursors, Developing Amacrine Cells, Early Progenitor Cells, Late Retinal Progenitor Cells	-	Amacrine Precursor Cells, Developing Horizontal Cells, Ganglion Precursor Cells, Mature Horizontal Cells	Yes	-	-	-	-
HOXD_Scheherazade	chr2:176961990-176962411	intergenic		250362	HNRNPA3	900.42	0.996	1365.46	D52.54	AC/HC/GC Precursors, Early Progenitor Cells, Late Retinal Progenitor Cells, Mature Muller Cells	-	Mature Cone Cells, Mature Muller Cells	No	-	-	-	-
HOXD_Scheherazade	chr2:176961990-176962411	intergenic		692782	MTX2	43.24	0.682	63.58	D59C	AC/HC/GC Precursors, Developing Amacrine Cells, Early Progenitor Cells, Late Retinal Progenitor Cells	-	Mature Cone Cells, Mature Muller Cells	Yes	-	-	-	-
ID4_Adela	chr6:18536583-18536851	intergenic		149367	RNF144B	5.16	0.288	7.27	D132M	Late Retinal Progenitor Cells, Mature Cone Cells, Mature Muller Cells, Mature Rod Cells	74-85, 89, 103-125	Amacrine Precursor Cells, Developing Horizontal Cells, Early Progenitor Cells, Ganglion Precursor Cells, Late Retinal Progenitor Cells, Mature Horizontal Cells, Mature Muller Cells	Undefined	-	hs1052	positive	forebrain[7/13], branchial arch[7/13], cranial nerve[9/13], other[8/13]
ID4_Agamemnon	chr6:18662982-18663221	intergenic		275752	RNF144B	5.16	0.288	7.27	D132M	Late Retinal Progenitor Cells, Mature Cone Cells, Mature Muller Cells, Mature Rod Cells	-	Ganglion Precursor Cells	No	-	hs1094	negative	-
ID4_Logan	chr6:19719470-19719805	intergenic		117748	ID4	60.1	0.76	104.21	D52.54	Developing Amacrine Cells, Developing Horizontal Cells, Early Progenitor Cells, Late Retinal Progenitor Cells	74-85, 89, 103-125	AC HC GC Precursors Cells, Amacrine Precursor Cells, Cone Precursor Cells, Developing Cone Cells, Developing Horizontal Cells, Ganglion Precursor Cells, Mature Bipolar Cells	Yes	H3K4ME1, H3K4ME2	hs1533	positive	midbrain (mesencephalon)[5/7], forebrain[6/7], eye[5/7]
ID4_Midori_1	chr6:19860753-19860953	intergenic		23467	ID4	60.1	0.76	104.21	D52.54	Developing Amacrine Cells, Developing Horizontal Cells, Early Progenitor Cells, Late Retinal Progenitor Cells	89, 103-125	-	Yes	H3K4ME1	-	-	-
ID4_Midori_1	chr6:19860753-19860953	intergenic		351546	MBOAT1	4.58	0.271	7.48	D67	AC/HC/GC Precursors, Early Progenitor Cells, Late Retinal Progenitor Cells, Mature Muller Cells	89, 103-125	-	No	H3K4ME1	-	-	-
ID4_Midori_2	chr6:19860958-19861327	intergenic		23757	ID4	60.1	0.76	104.21	D52.54	Developing Amacrine Cells, Developing Horizontal Cells, Early Progenitor Cells, Late Retinal Progenitor Cells	89, 103-125	Late Retinal Progenitor Cells, Mature Muller Cells	Yes	-	-	-	-
ID4_Midori_2	chr6:19860958-19861327	intergenic		351256	MBOAT1	4.58	0.271	7.48	D67	AC/HC/GC Precursors, Early Progenitor Cells, Late Retinal Progenitor Cells, Mature Muller Cells	89, 103-125	Late Retinal Progenitor Cells, Mature Muller Cells	No	-	-	-	-
ID4_Toru	chr6:19865993-19866202	intergenic		28712	ID4	60.1	0.76	104.21	D52.54	Developing Amacrine Cells, Developing Horizontal Cells, Early Progenitor Cells, Late Retinal Progenitor Cells	74-85, 89, 103-125	Developing Ganglion Cells, Mature Muller Cells	Yes	H3K27AC, H3K4ME1, H3K4ME2, H3K4ME3, H3K9-14AC	-	-	-
ID4_Toru	chr6:19865993-19866202	intergenic		346301	MBOAT1	4.58	0.271	7.48	D67	AC/HC/GC Precursors, Early Progenitor Cells, Late Retinal Progenitor Cells, Mature Muller Cells	74-85, 89, 103-125	Developing Ganglion Cells, Mature Muller Cells	No	H3K27AC, H3K4ME1, H3K4ME2, H3K4ME3, H3K9-14AC	-	-	-
IKZF1_Laura	chr7:50318505-50318927	5-UTR	IKZF1	131008	FIGNL1	47.2	0.705	72.63	D94.2	Cone Precursor Cells, Developing Amacrine Cells, Early Progenitor Cells, Late Retinal Progenitor Cells	74-85	-	Yes	-	hs972	negative	-
IRXA_Abraham	chr5:4805190-4805437	intergenic		335016	ADAMTS16	0.57	0.02	1.37	D132M	Developing Amacrine Cells, Developing Horizontal Cells, Early Progenitor Cells, Mature Ganglion Cells	-	AC HC GC Precursors Cells, Amacrine Precursor Cells, Developing Amacrine Cells, Developing Ganglion Cells, Early Progenitor Cells, Ganglion Precursor Cells, Late Retinal Progenitor Cells, Mature Amacrine Cells	No	H3K4ME2	-	-	-
IRXA_Akiko_1	chr5:4627943-4628180	intergenic		512268	ADAMTS16	0.57	0.02	1.37	D132M	Developing Amacrine Cells, Developing Horizontal Cells, Early Progenitor Cells, Mature Ganglion Cells	-	Ganglion Precursor Cells	No	-	-	-	-
IRXA_Akiko_2	chr5:4628182-4628428	intergenic		512025	ADAMTS16	0.57	0.02	1.37	D132M	Developing Amacrine Cells, Developing Horizontal Cells, Early Progenitor Cells, Mature Ganglion Cells	-	Ganglion Precursor Cells	No	-	-	-	-
IRXA_Aladdin	chr5:4424878-4425283	intergenic		715249	ADAMTS16	0.57	0.02	1.37	D132M	Developing Amacrine Cells, Developing Horizontal Cells, Early Progenitor Cells, Mature Ganglion Cells	-	Developing Horizontal Cells	No	-	-	-	-
IRXA_Aladdin	chr5:4424878-4425283	intergenic		829027	IRX1	3.58	0.243	19.46	D59C	Amacrine Precursor Cells, Developing Ganglion Cells, Ganglion Precursor Cells, Mature Ganglion Cells	-	Developing Horizontal Cells	Yes	-	-	-	-
IRXA_Bryan	chr5:3608062-3608284	intergenic		12119	IRX1	3.58	0.243	19.46	D59C	Amacrine Precursor Cells, Developing Ganglion Cells, Ganglion Precursor Cells, Mature Ganglion Cells	-	Mature Ganglion Cells	Yes	H3K27ME3	-	-	-
IRXA_Mignon	chr5:3513517-3513780	intergenic		761501	C5orf38	1.89	0.168	5.15	D59C	Amacrine Precursor Cells, Developing Ganglion Cells, Ganglion Precursor Cells, Mature Ganglion Cells	-	Developing Horizontal Cells, Mature Horizontal Cells	Yes	-	-	-	-
IRXA_Mignon	chr5:3513517-3513780	intergenic		82405	IRX1	3.58	0.243	19.46	D59C	Amacrine Precursor Cells, Developing Ganglion Cells, Ganglion Precursor Cells, Mature Ganglion Cells	-	Developing Horizontal Cells, Mature Horizontal Cells	Yes	-	-	-	-
IRXA_Ruby	chr5:3512285-3513079	intergenic		760534	C5orf38	1.89	0.168	5.15	D59C	Amacrine Precursor Cells, Developing Ganglion Cells, Ganglion Precursor Cells, Mature Ganglion Cells	74-85, 89	Amacrine Precursor Cells, Developing Amacrine Cells, Developing Ganglion Cells, Developing Horizontal Cells, Mature Ganglion Cells, Mature Horizontal Cells	Yes	-	hs261	positive	midbrain (mesencephalon)[7/8]
IRXA_Ruby	chr5:3512285-3513079	intergenic		83372	IRX1	3.58	0.243	19.46	D59C	Amacrine Precursor Cells, Developing Ganglion Cells, Ganglion Precursor Cells, Mature Ganglion Cells	74-85, 89	Amacrine Precursor Cells, Developing Amacrine Cells, Developing Ganglion Cells, Developing Horizontal Cells, Mature Ganglion Cells, Mature Horizontal Cells	Yes	-	hs261	positive	midbrain (mesencephalon)[7/8]
IRXA_Ryan	chr5:3489547-3489840	intergenic		737546	C5orf38	1.89	0.168	5.15	D59C	Amacrine Precursor Cells, Developing Ganglion Cells, Ganglion Precursor Cells, Mature Ganglion Cells	74-85, 89	Developing Cone Cells, Developing Ganglion Cells, Ganglion Precursor Cells, Mature Bipolar Cells, Mature Ganglion Cells	Yes	H3K4ME1	-	-	-
IRXA_Ryan	chr5:3489547-3489840	intergenic		106360	IRX1	3.58	0.243	19.46	D59C	Amacrine Precursor Cells, Developing Ganglion Cells, Ganglion Precursor Cells, Mature Ganglion Cells	74-85, 89	Developing Cone Cells, Developing Ganglion Cells, Ganglion Precursor Cells, Mature Bipolar Cells, Mature Ganglion Cells	Yes	H3K4ME1	-	-	-
IRXA_Santiago_2	chr5:3428212-3428449	intergenic		676183	C5orf38	1.89	0.168	5.15	D59C	Amacrine Precursor Cells, Developing Ganglion Cells, Ganglion Precursor Cells, Mature Ganglion Cells	74-85	-	Yes	CTCF, H3K27ME3	-	-	-
IRXA_Santiago_2	chr5:3428212-3428449	intergenic		167723	IRX1	3.58	0.243	19.46	D59C	Amacrine Precursor Cells, Developing Ganglion Cells, Ganglion Precursor Cells, Mature Ganglion Cells	74-85	-	Yes	CTCF, H3K27ME3	-	-	-
IRXA_Scheherazade	chr5:3325929-3326200	intergenic		573917	C5orf38	1.89	0.168	5.15	D59C	Amacrine Precursor Cells, Developing Ganglion Cells, Ganglion Precursor Cells, Mature Ganglion Cells	74-85, 89, 103-125	Amacrine Precursor Cells	Yes	H3K4ME1, H3K4ME2	-	-	-
IRXA_Scheherazade	chr5:3325929-3326200	intergenic		269989	IRX1	3.58	0.243	19.46	D59C	Amacrine Precursor Cells, Developing Ganglion Cells, Ganglion Precursor Cells, Mature Ganglion Cells	74-85, 89, 103-125	Amacrine Precursor Cells	Yes	H3K4ME1, H3K4ME2	-	-	-
IRXA_Scott	chr5:3197948-3198653	intergenic		446153	C5orf38	1.89	0.168	5.15	D59C	Amacrine Precursor Cells, Developing Ganglion Cells, Ganglion Precursor Cells, Mature Ganglion Cells	74-85, 89, 103-125	AC HC GC Precursors Cells, Amacrine Precursor Cells, Developing Amacrine Cells, Developing Ganglion Cells, Early Progenitor Cells, Ganglion Precursor Cells, Late Retinal Progenitor Cells, Mature Ganglion Cells, Mature Muller Cells	Yes	CTCF, H3K27AC, H3K27ME3, H3K4ME1, H3K4ME2, H3K4ME3, H3K9-14AC	hs754	positive	hindbrain (rhombencephalon)[6/10], forebrain[5/10]
IRXA_Scott	chr5:3197948-3198653	intergenic		397753	IRX1	3.58	0.243	19.46	D59C	Amacrine Precursor Cells, Developing Ganglion Cells, Ganglion Precursor Cells, Mature Ganglion Cells	74-85, 89, 103-125	AC HC GC Precursors Cells, Amacrine Precursor Cells, Developing Amacrine Cells, Developing Ganglion Cells, Early Progenitor Cells, Ganglion Precursor Cells, Late Retinal Progenitor Cells, Mature Ganglion Cells, Mature Muller Cells	Yes	CTCF, H3K27AC, H3K27ME3, H3K4ME1, H3K4ME2, H3K4ME3, H3K9-14AC	hs754	positive	hindbrain (rhombencephalon)[6/10], forebrain[5/10]
IRXA_Scout	chr5:3226413-3227009	intergenic		474563	C5orf38	1.89	0.168	5.15	D59C	Amacrine Precursor Cells, Developing Ganglion Cells, Ganglion Precursor Cells, Mature Ganglion Cells	-	Mature Muller Cells	Yes	-	hs180	negative	-
IRXA_Scout	chr5:3226413-3227009	intergenic		369343	IRX1	3.58	0.243	19.46	D59C	Amacrine Precursor Cells, Developing Ganglion Cells, Ganglion Precursor Cells, Mature Ganglion Cells	-	Mature Muller Cells	Yes	-	hs180	negative	-
IRXA_Siddhartha_2	chr5:3186852-3187615	intergenic		435086	C5orf38	1.89	0.168	5.15	D59C	Amacrine Precursor Cells, Developing Ganglion Cells, Ganglion Precursor Cells, Mature Ganglion Cells	74-85, 89	Amacrine Precursor Cells, Ganglion Precursor Cells	Yes	H3K27ME3	hs533	positive	neural tube[9/9], midbrain (mesencephalon)[9/9]
IRXA_Siddhartha_2	chr5:3186852-3187615	intergenic		408820	IRX1	3.58	0.243	19.46	D59C	Amacrine Precursor Cells, Developing Ganglion Cells, Ganglion Precursor Cells, Mature Ganglion Cells	74-85, 89	Amacrine Precursor Cells, Ganglion Precursor Cells	Yes	H3K27ME3	hs533	positive	neural tube[9/9], midbrain (mesencephalon)[9/9]
IRXA_Tara	chr5:3182257-3182804	intergenic		430383	C5orf38	1.89	0.168	5.15	D59C	Amacrine Precursor Cells, Developing Ganglion Cells, Ganglion Precursor Cells, Mature Ganglion Cells	89	-	Yes	H3K27ME3, H3K4ME1, H3K4ME2	hs603	positive	hindbrain (rhombencephalon)[5/10]
IRXA_Tara	chr5:3182257-3182804	intergenic		413523	IRX1	3.58	0.243	19.46	D59C	Amacrine Precursor Cells, Developing Ganglion Cells, Ganglion Precursor Cells, Mature Ganglion Cells	89	-	Yes	H3K27ME3, H3K4ME1, H3K4ME2	hs603	positive	hindbrain (rhombencephalon)[5/10]
IRXA_Tatiana	chr5:3179759-3180197	intergenic		427830	C5orf38	1.89	0.168	5.15	D59C	Amacrine Precursor Cells, Developing Ganglion Cells, Ganglion Precursor Cells, Mature Ganglion Cells	-	Ganglion Precursor Cells	Yes	H3K27ME3, H3K4ME1	hs900	negative	-
IRXA_Tatiana	chr5:3179759-3180197	intergenic		416076	IRX1	3.58	0.243	19.46	D59C	Amacrine Precursor Cells, Developing Ganglion Cells, Ganglion Precursor Cells, Mature Ganglion Cells	-	Ganglion Precursor Cells	Yes	H3K27ME3, H3K4ME1	hs900	negative	-
IRXA_Victor	chr5:2273250-2273462	intergenic		478306	IRX2	38.06	0.649	80.09	D59C.2	Amacrine Precursor Cells, Developing Ganglion Cells, Ganglion Precursor Cells, Mature Ganglion Cells	74-85	Ganglion Precursor Cells	Yes	-	-	-	-
IRXA_Victor	chr5:2273250-2273462	intergenic		386372	IRX4	1.08	0.102	4.55	D59C	Amacrine Precursor Cells, Developing Ganglion Cells, Developing Horizontal Cells, Ganglion Precursor Cells	74-85	Ganglion Precursor Cells	Yes	-	-	-	-
IRXA_Vincent	chr5:2253329-2253581	intergenic		498207	IRX2	38.06	0.649	80.09	D59C.2	Amacrine Precursor Cells, Developing Ganglion Cells, Ganglion Precursor Cells, Mature Ganglion Cells	-	Developing Ganglion Cells, Ganglion Precursor Cells, Mature Ganglion Cells	Yes	-	-	-	-
IRXA_Vincent	chr5:2253329-2253581	intergenic		366471	IRX4	1.08	0.102	4.55	D59C	Amacrine Precursor Cells, Developing Ganglion Cells, Developing Horizontal Cells, Ganglion Precursor Cells	-	Developing Ganglion Cells, Ganglion Precursor Cells, Mature Ganglion Cells	Yes	-	-	-	-
IRXA_Vivien_1	chr5:2112412-2112629	intergenic		639141	IRX2	38.06	0.649	80.09	D59C.2	Amacrine Precursor Cells, Developing Ganglion Cells, Ganglion Precursor Cells, Mature Ganglion Cells	74-85, 89, 103-125	AC HC GC Precursors Cells, Amacrine Precursor Cells, Cone Precursor Cells, Developing Amacrine Cells, Developing Cone Cells, Developing Horizontal Cells, Early Progenitor Cells, Ganglion Precursor Cells, Mature Horizontal Cells	Yes	H3K4ME1, H3K4ME2, H3K4ME3, H3K9-14AC	hs633	positive	dorsal root ganglion[4/12]
IRXA_Vivien_1	chr5:2112412-2112629	intergenic		225537	IRX4	1.08	0.102	4.55	D59C	Amacrine Precursor Cells, Developing Ganglion Cells, Developing Horizontal Cells, Ganglion Precursor Cells	74-85, 89, 103-125	AC HC GC Precursors Cells, Amacrine Precursor Cells, Cone Precursor Cells, Developing Amacrine Cells, Developing Cone Cells, Developing Horizontal Cells, Early Progenitor Cells, Ganglion Precursor Cells, Mature Horizontal Cells	Yes	H3K4ME1, H3K4ME2, H3K4ME3, H3K9-14AC	hs633	positive	dorsal root ganglion[4/12]
IRXA_Vivien_2	chr5:2112631-2113123	intergenic		638785	IRX2	38.06	0.649	80.09	D59C.2	Amacrine Precursor Cells, Developing Ganglion Cells, Ganglion Precursor Cells, Mature Ganglion Cells	74-85, 89, 103-125	AC HC GC Precursors Cells, Amacrine Precursor Cells, Developing Cone Cells, Developing Horizontal Cells, Ganglion Precursor Cells, Mature Horizontal Cells	Yes	H3K4ME1, H3K4ME2, H3K4ME3	hs633	positive	dorsal root ganglion[4/12]
IRXA_Vivien_2	chr5:2112631-2113123	intergenic		225893	IRX4	1.08	0.102	4.55	D59C	Amacrine Precursor Cells, Developing Ganglion Cells, Developing Horizontal Cells, Ganglion Precursor Cells	74-85, 89, 103-125	AC HC GC Precursors Cells, Amacrine Precursor Cells, Developing Cone Cells, Developing Horizontal Cells, Ganglion Precursor Cells, Mature Horizontal Cells	Yes	H3K4ME1, H3K4ME2, H3K4ME3	hs633	positive	dorsal root ganglion[4/12]
IRXB_Alexander	chr16:51072588-51073005	intergenic		330037	CYLD	54.6	0.738	74.82	D94	Developing Horizontal Cells, Mature Bipolar Cells, Mature Horizontal Cells, Mature Rod Cells	89	-	No	-	hs78	negative	-
IRXB_Alexander	chr16:51072588-51073005	intergenic		78478	SALL1	14.82	0.446	47.26	D52.54	Amacrine Precursor Cells, Early Progenitor Cells, Mature Cone Cells, Mature Rod Cells	89	-	Yes	-	hs78	negative	-
IRXB_Antonio	chr16:51458534-51458743	intergenic		307364	SALL1	14.82	0.446	47.26	D52.54	Amacrine Precursor Cells, Early Progenitor Cells, Mature Cone Cells, Mature Rod Cells	-	AC HC GC Precursors Cells, Early Progenitor Cells, Late Retinal Progenitor Cells	Yes	-	hs848	positive	neural tube[8/9], hindbrain (rhombencephalon)[6/9], forebrain[7/9]
IRXB_Apollo	chr16:51543299-51543598	intergenic		392174	SALL1	14.82	0.446	47.26	D52.54	Amacrine Precursor Cells, Early Progenitor Cells, Mature Cone Cells, Mature Rod Cells	74-85, 89	Early Progenitor Cells	Yes	-	hs73	positive	neural tube[7/9]
IRXB_Eden	chr16:52077097-52077402	intergenic		925975	SALL1	14.82	0.446	47.26	D52.54	Amacrine Precursor Cells, Early Progenitor Cells, Mature Cone Cells, Mature Rod Cells	-	Mature Muller Cells	No	H3K4ME1	-	-	-
IRXB_Eden	chr16:52077097-52077402	intergenic		469758	TOX3	103.63	0.871	158.93	D125	AC/HC/GC Precursors, Developing Cone Cells, Ganglion Precursor Cells, Late Retinal Progenitor Cells	-	Mature Muller Cells	Yes	H3K4ME1	-	-	-
IRXB_Flora_1	chr16:52460344-52460712	intronic	TOX3	86480	TOX3	103.63	0.871	158.93	D125	AC/HC/GC Precursors, Developing Cone Cells, Ganglion Precursor Cells, Late Retinal Progenitor Cells	-	Mature Bipolar Cells	Yes	H3K4ME1	-	-	-
IRXB_Flora_2	chr16:52460734-52461101	intronic	TOX3	86090	TOX3	103.63	0.871	158.93	D125	AC/HC/GC Precursors, Developing Cone Cells, Ganglion Precursor Cells, Late Retinal Progenitor Cells	-	Mature Bipolar Cells	Yes	H3K4ME1	-	-	-
IRXB_Gabriel	chr16:52466032-52466265	intronic	TOX3	80859	TOX3	103.63	0.871	158.93	D125	AC/HC/GC Precursors, Developing Cone Cells, Ganglion Precursor Cells, Late Retinal Progenitor Cells	74-85, 89	AC HC GC Precursors Cells, Late Retinal Progenitor Cells, Mature Muller Cells	Yes	-	-	-	-
IRXB_Harper	chr16:52497208-52497661	intronic	TOX3	49573	TOX3	103.63	0.871	158.93	D125	AC/HC/GC Precursors, Developing Cone Cells, Ganglion Precursor Cells, Late Retinal Progenitor Cells	89	Mature Amacrine Cells, Mature Horizontal Cells	Yes	-	hs62	negative	-
IRXB_Hong	chr16:52579161-52579517	intergenic		475694	CHD9	280.9	0.969	417.67	D94	AC/HC/GC Precursors, Late Retinal Progenitor Cells, Mature Cone Cells, Mature Rod Cells	-	Late Retinal Progenitor Cells, Mature Muller Cells	No	H3K27AC, H3K4ME1	-	-	-
IRXB_Hong	chr16:52579161-52579517	intergenic		32331	TOX3	103.63	0.871	158.93	D125	AC/HC/GC Precursors, Developing Cone Cells, Ganglion Precursor Cells, Late Retinal Progenitor Cells	-	Late Retinal Progenitor Cells, Mature Muller Cells	Yes	H3K27AC, H3K4ME1	-	-	-
IRXB_Isaac	chr16:52629673-52629889	intergenic		425252	CHD9	280.9	0.969	417.67	D94	AC/HC/GC Precursors, Late Retinal Progenitor Cells, Mature Cone Cells, Mature Rod Cells	74-85, 89	-	No	-	-	-	-
IRXB_Isaac	chr16:52629673-52629889	intergenic		82773	TOX3	103.63	0.871	158.93	D125	AC/HC/GC Precursors, Developing Cone Cells, Ganglion Precursor Cells, Late Retinal Progenitor Cells	74-85, 89	-	Yes	-	-	-	-
IRXB_Jasmine	chr16:53207866-53208073	intronic	CHD9	152937	CHD9	280.9	0.969	417.67	D94	AC/HC/GC Precursors, Late Retinal Progenitor Cells, Mature Cone Cells, Mature Rod Cells	74-85, 89, 103-125	AC HC GC Precursors Cells, Amacrine Precursor Cells, Cone Precursor Cells, Developing Amacrine Cells, Developing Horizontal Cells, Early Progenitor Cells, Ganglion Precursor Cells, Late Retinal Progenitor Cells, Mature Amacrine Cells, Mature Bipolar Cells, Mature Cone Cells, Mature Ganglion Cells, Mature Horizontal Cells, Mature Rod Cells, Photoreceptor Bipolar Precursor Cells	Yes	CTCF, H3K27AC, H3K4ME2, H3K4ME3, H3K9-14AC, RNAPOLII	-	-	-
IRXB_Jasmine	chr16:53207866-53208073	intronic	CHD9	226450	RBL2	144.32	0.919	220.86	D132NC	AC/HC/GC Precursors, Amacrine Precursor Cells, Early Progenitor Cells, Ganglion Precursor Cells	74-85, 89, 103-125	AC HC GC Precursors Cells, Amacrine Precursor Cells, Cone Precursor Cells, Developing Amacrine Cells, Developing Horizontal Cells, Early Progenitor Cells, Ganglion Precursor Cells, Late Retinal Progenitor Cells, Mature Amacrine Cells, Mature Bipolar Cells, Mature Cone Cells, Mature Ganglion Cells, Mature Horizontal Cells, Mature Rod Cells, Photoreceptor Bipolar Precursor Cells	No	CTCF, H3K27AC, H3K4ME2, H3K4ME3, H3K9-14AC, RNAPOLII	-	-	-
IRXB_Jonathan	chr16:53208175-53208452	intronic	CHD9	153281	CHD9	280.9	0.969	417.67	D94	AC/HC/GC Precursors, Late Retinal Progenitor Cells, Mature Cone Cells, Mature Rod Cells	74-85, 89, 103-125	AC HC GC Precursors Cells, Amacrine Precursor Cells, Cone Precursor Cells, Developing Amacrine Cells, Developing Cone Cells, Developing Ganglion Cells, Developing Horizontal Cells, Early Progenitor Cells, Ganglion Precursor Cells, Late Retinal Progenitor Cells, Mature Amacrine Cells, Mature Bipolar Cells, Mature Cone Cells, Mature Ganglion Cells, Mature Horizontal Cells, Mature Muller Cells, Matu…	Yes	CTCF, H3K27AC, H3K4ME2, H3K4ME3, H3K9-14AC, RNAPOLII	-	-	-
IRXB_Jonathan	chr16:53208175-53208452	intronic	CHD9	226106	RBL2	144.32	0.919	220.86	D132NC	AC/HC/GC Precursors, Amacrine Precursor Cells, Early Progenitor Cells, Ganglion Precursor Cells	74-85, 89, 103-125	AC HC GC Precursors Cells, Amacrine Precursor Cells, Cone Precursor Cells, Developing Amacrine Cells, Developing Cone Cells, Developing Ganglion Cells, Developing Horizontal Cells, Early Progenitor Cells, Ganglion Precursor Cells, Late Retinal Progenitor Cells, Mature Amacrine Cells, Mature Bipolar Cells, Mature Cone Cells, Mature Ganglion Cells, Mature Horizontal Cells, Mature Muller Cells, Matu…	No	CTCF, H3K27AC, H3K4ME2, H3K4ME3, H3K9-14AC, RNAPOLII	-	-	-
IRXB_Larisa	chr16:53529322-53529599	intergenic		26217	AKTIP	39.22	0.656	48.41	D132NC	Developing Amacrine Cells, Mature Bipolar Cells, Mature Cone Cells, Mature Rod Cells	89	-	No	-	hs859	negative	-
IRXB_Larisa	chr16:53529322-53529599	intergenic		174385	RPGRIP1L	39.98	0.661	56.49	D67	Developing Ganglion Cells, Early Progenitor Cells, Late Retinal Progenitor Cells, Mature Ganglion Cells	89	-	Yes	-	hs859	negative	-
IRXB_Lucifer	chr16:53631868-53632111	intronic	RPGRIP1L	128746	AKTIP	39.22	0.656	48.41	D132NC	Developing Amacrine Cells, Mature Bipolar Cells, Mature Cone Cells, Mature Rod Cells	74-85, 89, 103-125	Late Retinal Progenitor Cells, Mature Muller Cells	No	-	-	-	-
IRXB_Lucifer	chr16:53631868-53632111	intronic	RPGRIP1L	71856	RPGRIP1L	39.98	0.661	56.49	D67	Developing Ganglion Cells, Early Progenitor Cells, Late Retinal Progenitor Cells, Mature Ganglion Cells	74-85, 89, 103-125	Late Retinal Progenitor Cells, Mature Muller Cells	Yes	-	-	-	-
IRXB_Molly	chr16:53895383-53895661	intronic	FTO	191559	FTO	126.63	0.903	220.04	D59C.2	Developing Amacrine Cells, Mature Amacrine Cells, Mature Bipolar Cells, Mature Horizontal Cells	-	Mature Ganglion Cells	Yes	-	hs57	negative	-
IRXB_Molly	chr16:53895383-53895661	intronic	FTO	391241	IRX3	5.76	0.302	17.23	D59C.2	Amacrine Precursor Cells, Developing Ganglion Cells, Ganglion Precursor Cells, Mature Ganglion Cells	-	Mature Ganglion Cells	Yes	-	hs57	negative	-
IRXB_Pandora	chr16:54059184-54059553	intronic	FTO	355406	FTO	126.63	0.903	220.04	D59C.2	Developing Amacrine Cells, Mature Amacrine Cells, Mature Bipolar Cells, Mature Horizontal Cells	-	Developing Ganglion Cells	Yes	-	hs55	negative	-
IRXB_Pandora	chr16:54059184-54059553	intronic	FTO	227394	IRX3	5.76	0.302	17.23	D59C.2	Amacrine Precursor Cells, Developing Ganglion Cells, Ganglion Precursor Cells, Mature Ganglion Cells	-	Developing Ganglion Cells	Yes	-	hs55	negative	-
IRXB_Penelope	chr16:54059651-54059885	intronic	FTO	355805	FTO	126.63	0.903	220.04	D59C.2	Developing Amacrine Cells, Mature Amacrine Cells, Mature Bipolar Cells, Mature Horizontal Cells	-	Developing Ganglion Cells	Yes	-	hs55	negative	-
IRXB_Penelope	chr16:54059651-54059885	intronic	FTO	226995	IRX3	5.76	0.302	17.23	D59C.2	Amacrine Precursor Cells, Developing Ganglion Cells, Ganglion Precursor Cells, Mature Ganglion Cells	-	Developing Ganglion Cells	Yes	-	hs55	negative	-
IRXB_Poseidon	chr16:54067356-54067711	intronic	FTO	363571	FTO	126.63	0.903	220.04	D59C.2	Developing Amacrine Cells, Mature Amacrine Cells, Mature Bipolar Cells, Mature Horizontal Cells	-	Mature Ganglion Cells	Yes	H3K4ME1	-	-	-
IRXB_Poseidon	chr16:54067356-54067711	intronic	FTO	219229	IRX3	5.76	0.302	17.23	D59C.2	Amacrine Precursor Cells, Developing Ganglion Cells, Ganglion Precursor Cells, Mature Ganglion Cells	-	Mature Ganglion Cells	Yes	H3K4ME1	-	-	-
IRXB_Ruby	chr16:54289744-54290157	intergenic		3188	IRX3	5.76	0.302	17.23	D59C.2	Amacrine Precursor Cells, Developing Ganglion Cells, Ganglion Precursor Cells, Mature Ganglion Cells	74-85, 89, 103-125	AC HC GC Precursors Cells, Amacrine Precursor Cells, Developing Cone Cells, Developing Horizontal Cells	Yes	H3K27ME3, H3K4ME1, H3K4ME2, H3K4ME3, H3K9ME3, RNAPOLII	hs51	positive	dorsal root ganglion[5/5]
IRXB_Vivien	chr16:55189420-55189977	intergenic		258837	IRX5	11.61	0.402	17.06	D59C.2	Developing Ganglion Cells, Late Retinal Progenitor Cells, Mature Ganglion Cells, Mature Muller Cells	74-85, 89, 103-125	AC HC GC Precursors Cells, Amacrine Precursor Cells, Developing Cone Cells, Developing Horizontal Cells, Early Progenitor Cells, Ganglion Precursor Cells, Mature Horizontal Cells, Photoreceptor Bipolar Precursor Cells	Yes	H3K27AC, H3K4ME1, H3K4ME2, H3K4ME3	hs26	positive	neural tube[3/7], midbrain (mesencephalon)[3/7], eye[3/7]
IRXB_Vivien	chr16:55189420-55189977	intergenic		134061	IRX6	15.52	0.454	41.41	D59C	Developing Ganglion Cells, Developing Horizontal Cells, Mature Ganglion Cells, Photoreceptor/Bipolar Precursor Cells	74-85, 89, 103-125	AC HC GC Precursors Cells, Amacrine Precursor Cells, Developing Cone Cells, Developing Horizontal Cells, Early Progenitor Cells, Ganglion Precursor Cells, Mature Horizontal Cells, Photoreceptor Bipolar Precursor Cells	Yes	H3K27AC, H3K4ME1, H3K4ME2, H3K4ME3	hs26	positive	neural tube[3/7], midbrain (mesencephalon)[3/7], eye[3/7]
ISL1_Antonio	chr5:51039710-51040248	intergenic		343412	ISL1	131.35	0.908	339.2	D59C.2	Developing Ganglion Cells, Ganglion Precursor Cells, Mature Bipolar Cells, Mature Ganglion Cells	74-85, 89	Developing Ganglion Cells, Ganglion Precursor Cells, Mature Ganglion Cells	Yes	-	hs215	positive	dorsal root ganglion[6/8], cranial nerve[6/8]
ISL1_Antonio	chr5:51039710-51040248	intergenic		373041	PARP8	24.05	0.542	37.25	D52.54	Developing Amacrine Cells, Developing Horizontal Cells, Mature Bipolar Cells, Mature Ganglion Cells	74-85, 89	Developing Ganglion Cells, Ganglion Precursor Cells, Mature Ganglion Cells	Yes	-	hs215	positive	dorsal root ganglion[6/8], cranial nerve[6/8]
ISL1_Aurore	chr5:51095572-51095886	intergenic		287662	ISL1	131.35	0.908	339.2	D59C.2	Developing Ganglion Cells, Ganglion Precursor Cells, Mature Bipolar Cells, Mature Ganglion Cells	-	Early Progenitor Cells, Ganglion Precursor Cells	Yes	-	hs1187	positive	hindbrain (rhombencephalon)[5/7], forebrain[7/7], eye[5/7]
ISL1_Aurore	chr5:51095572-51095886	intergenic		428791	PARP8	24.05	0.542	37.25	D52.54	Developing Amacrine Cells, Developing Horizontal Cells, Mature Bipolar Cells, Mature Ganglion Cells	-	Early Progenitor Cells, Ganglion Precursor Cells	Yes	-	hs1187	positive	hindbrain (rhombencephalon)[5/7], forebrain[7/7], eye[5/7]
ISL1_Clara	chr5:51172818-51173132	intergenic		210416	ISL1	131.35	0.908	339.2	D59C.2	Developing Ganglion Cells, Ganglion Precursor Cells, Mature Bipolar Cells, Mature Ganglion Cells	74-85, 89	AC HC GC Precursors Cells, Developing Cone Cells, Developing Ganglion Cells, Ganglion Precursor Cells	Yes	-	hs1321	positive	forebrain[18/19], cranial nerve[13/19]
ISL1_Clara	chr5:51172818-51173132	intergenic		506037	PARP8	24.05	0.542	37.25	D52.54	Developing Amacrine Cells, Developing Horizontal Cells, Mature Bipolar Cells, Mature Ganglion Cells	74-85, 89	AC HC GC Precursors Cells, Developing Cone Cells, Developing Ganglion Cells, Ganglion Precursor Cells	Yes	-	hs1321	positive	forebrain[18/19], cranial nerve[13/19]
ISL1_Dominica	chr5:51185677-51186191	intergenic		197457	ISL1	131.35	0.908	339.2	D59C.2	Developing Ganglion Cells, Ganglion Precursor Cells, Mature Bipolar Cells, Mature Ganglion Cells	74-85, 89	Developing Amacrine Cells, Developing Ganglion Cells, Developing Horizontal Cells, Ganglion Precursor Cells, Mature Amacrine Cells, Mature Bipolar Cells, Mature Ganglion Cells, Mature Horizontal Cells	Yes	-	hs586	positive	nose[5/8]
ISL1_Dominica	chr5:51185677-51186191	intergenic		518996	PARP8	24.05	0.542	37.25	D52.54	Developing Amacrine Cells, Developing Horizontal Cells, Mature Bipolar Cells, Mature Ganglion Cells	74-85, 89	Developing Amacrine Cells, Developing Ganglion Cells, Developing Horizontal Cells, Ganglion Precursor Cells, Mature Amacrine Cells, Mature Bipolar Cells, Mature Ganglion Cells, Mature Horizontal Cells	Yes	-	hs586	positive	nose[5/8]
ISL1_Eugene	chr5:51664967-51665485	intergenic		281835	ISL1	131.35	0.908	339.2	D59C.2	Developing Ganglion Cells, Ganglion Precursor Cells, Mature Bipolar Cells, Mature Ganglion Cells	-	Ganglion Precursor Cells	Yes	-	hs543	positive	ear[7/7]
ISL1_Julia	chr5:51958455-51958676	intergenic		575175	ISL1	131.35	0.908	339.2	D59C.2	Developing Ganglion Cells, Ganglion Precursor Cells, Mature Bipolar Cells, Mature Ganglion Cells	-	Ganglion Precursor Cells	Yes	-	-	-	-
ISL1_Julia	chr5:51958455-51958676	intergenic		829330	ITGA1	2.69	0.208	5.55	D125	Early Progenitor Cells, Late Retinal Progenitor Cells, Mature Bipolar Cells, Mature Muller Cells	-	Ganglion Precursor Cells	No	-	-	-	-
ISL1_Quentin	chr5:52078089-52078344	intergenic		694826	ISL1	131.35	0.908	339.2	D59C.2	Developing Ganglion Cells, Ganglion Precursor Cells, Mature Bipolar Cells, Mature Ganglion Cells	-	AC HC GC Precursors Cells, Developing Ganglion Cells, Early Progenitor Cells, Ganglion Precursor Cells, Late Retinal Progenitor Cells, Mature Amacrine Cells, Mature Horizontal Cells	Yes	-	-	-	-
ISL1_Quentin	chr5:52078089-52078344	intergenic		709679	ITGA1	2.69	0.208	5.55	D125	Early Progenitor Cells, Late Retinal Progenitor Cells, Mature Bipolar Cells, Mature Muller Cells	-	AC HC GC Precursors Cells, Developing Ganglion Cells, Early Progenitor Cells, Ganglion Precursor Cells, Late Retinal Progenitor Cells, Mature Amacrine Cells, Mature Horizontal Cells	No	-	-	-	-
ISL1_Trystan	chr5:52429164-52429363	intergenic		358632	ITGA1	2.69	0.208	5.55	D125	Early Progenitor Cells, Late Retinal Progenitor Cells, Mature Bipolar Cells, Mature Muller Cells	74-85, 89	Developing Ganglion Cells, Ganglion Precursor Cells, Mature Ganglion Cells	No	-	-	-	-
ISL1_Wei	chr5:52466109-52466387	intergenic		321648	ITGA1	2.69	0.208	5.55	D125	Early Progenitor Cells, Late Retinal Progenitor Cells, Mature Bipolar Cells, Mature Muller Cells	-	Developing Amacrine Cells, Developing Ganglion Cells, Mature Ganglion Cells	No	-	-	-	-
KIF14_Felix_1	chr1:200247227-200247613	intergenic		162636	ZNF281	76.22	0.813	110.79	D132NC	Amacrine Precursor Cells, Developing Horizontal Cells, Mature Bipolar Cells, Mature Cone Cells	-	Ganglion Precursor Cells	Yes	-	-	-	-
KLHL14_Antonio	chr18:32730517-32730735	intronic	KLHL14	42436	KLHL14	49.73	0.718	107.25	D53	AC/HC/GC Precursors, Early Progenitor Cells, Late Retinal Progenitor Cells, Mature Muller Cells	89	-	Yes	H3K4ME2	-	-	-
KLHL14_Demian	chr18:32742246-32742514	intronic	KLHL14	30682	KLHL14	49.73	0.718	107.25	D53	AC/HC/GC Precursors, Early Progenitor Cells, Late Retinal Progenitor Cells, Mature Muller Cells	-	Mature Ganglion Cells	Yes	H3K4ME1, H3K4ME2	-	-	-
KLHL14_Eduardo	chr18:32742676-32742931	intronic	KLHL14	30258	KLHL14	49.73	0.718	107.25	D53	AC/HC/GC Precursors, Early Progenitor Cells, Late Retinal Progenitor Cells, Mature Muller Cells	74-85, 89, 103-125	Developing Ganglion Cells, Developing Horizontal Cells, Early Progenitor Cells, Ganglion Precursor Cells, Mature Ganglion Cells	Yes	H3K4ME1, H3K4ME2	-	-	-
KLHL14_Eros	chr18:32773241-32773513	intergenic		315	KLHL14	49.73	0.718	107.25	D53	AC/HC/GC Precursors, Early Progenitor Cells, Late Retinal Progenitor Cells, Mature Muller Cells	74-85, 89, 103-125	AC HC GC Precursors Cells, Late Retinal Progenitor Cells	Yes	H3K4ME2, H3K4ME3	-	-	-
KLHL14_Gabriel	chr18:32868464-32868800	intergenic		709945	ASXL3	58.03	0.752	94.84	D94	Amacrine Precursor Cells, Developing Amacrine Cells, Developing Horizontal Cells, Mature Ganglion Cells	74-85	-	Yes	-	-	-	-
KLHL14_Gabriel	chr18:32868464-32868800	intergenic		95570	KLHL14	49.73	0.718	107.25	D53	AC/HC/GC Precursors, Early Progenitor Cells, Late Retinal Progenitor Cells, Mature Muller Cells	74-85	-	Yes	-	-	-	-
KLHL14_Kizuki_1	chr18:32937401-32937616	5-UTR	C18orf34	641068	ASXL3	58.03	0.752	94.84	D94	Amacrine Precursor Cells, Developing Amacrine Cells, Developing Horizontal Cells, Mature Ganglion Cells	-	Cone Precursor Cells, Developing Horizontal Cells, Early Progenitor Cells, Late Retinal Progenitor Cells, Mature Horizontal Cells	Yes	-	-	-	-
KLHL14_Kizuki_1	chr18:32937401-32937616	5-UTR	C18orf34	164447	KLHL14	49.73	0.718	107.25	D53	AC/HC/GC Precursors, Early Progenitor Cells, Late Retinal Progenitor Cells, Mature Muller Cells	-	Cone Precursor Cells, Developing Horizontal Cells, Early Progenitor Cells, Late Retinal Progenitor Cells, Mature Horizontal Cells	Yes	-	-	-	-
KLHL14_Kizuki_2	chr18:32937660-32938009	5-UTR	C18orf34	640742	ASXL3	58.03	0.752	94.84	D94	Amacrine Precursor Cells, Developing Amacrine Cells, Developing Horizontal Cells, Mature Ganglion Cells	-	AC HC GC Precursors Cells, Cone Precursor Cells, Developing Horizontal Cells, Early Progenitor Cells, Ganglion Precursor Cells, Late Retinal Progenitor Cells, Mature Horizontal Cells	Yes	-	-	-	-
KLHL14_Kizuki_2	chr18:32937660-32938009	5-UTR	C18orf34	164773	KLHL14	49.73	0.718	107.25	D53	AC/HC/GC Precursors, Early Progenitor Cells, Late Retinal Progenitor Cells, Mature Muller Cells	-	AC HC GC Precursors Cells, Cone Precursor Cells, Developing Horizontal Cells, Early Progenitor Cells, Ganglion Precursor Cells, Late Retinal Progenitor Cells, Mature Horizontal Cells	Yes	-	-	-	-
KLHL14_Napoleon	chr18:32974699-32975045	intronic	C18orf34	603705	ASXL3	58.03	0.752	94.84	D94	Amacrine Precursor Cells, Developing Amacrine Cells, Developing Horizontal Cells, Mature Ganglion Cells	74-85, 89	Developing Ganglion Cells, Mature Ganglion Cells	Yes	-	-	-	-
KLHL14_Napoleon	chr18:32974699-32975045	intronic	C18orf34	201810	KLHL14	49.73	0.718	107.25	D53	AC/HC/GC Precursors, Early Progenitor Cells, Late Retinal Progenitor Cells, Mature Muller Cells	74-85, 89	Developing Ganglion Cells, Mature Ganglion Cells	Yes	-	-	-	-
KLHL14_Olivia	chr18:33011301-33011662	intronic	C18orf34	567095	ASXL3	58.03	0.752	94.84	D94	Amacrine Precursor Cells, Developing Amacrine Cells, Developing Horizontal Cells, Mature Ganglion Cells	74-85, 89, 103-125	Late Retinal Progenitor Cells	Yes	-	-	-	-
KLHL14_Olivia	chr18:33011301-33011662	intronic	C18orf34	238420	KLHL14	49.73	0.718	107.25	D53	AC/HC/GC Precursors, Early Progenitor Cells, Late Retinal Progenitor Cells, Mature Muller Cells	74-85, 89, 103-125	Late Retinal Progenitor Cells	Yes	-	-	-	-
KLHL14_Santiago	chr18:33123860-33124290	intronic	C18orf34	454502	ASXL3	58.03	0.752	94.84	D94	Amacrine Precursor Cells, Developing Amacrine Cells, Developing Horizontal Cells, Mature Ganglion Cells	89	Developing Horizontal Cells, Mature Horizontal Cells	Yes	-	-	-	-
KLHL14_Santiago	chr18:33123860-33124290	intronic	C18orf34	351013	KLHL14	49.73	0.718	107.25	D53	AC/HC/GC Precursors, Early Progenitor Cells, Late Retinal Progenitor Cells, Mature Muller Cells	89	Developing Horizontal Cells, Mature Horizontal Cells	Yes	-	-	-	-
KLHL14_Zhong	chr18:33183178-33183532	intronic	C18orf34	395222	ASXL3	58.03	0.752	94.84	D94	Amacrine Precursor Cells, Developing Amacrine Cells, Developing Horizontal Cells, Mature Ganglion Cells	-	Early Progenitor Cells	Yes	-	-	-	-
KLHL14_Zhong	chr18:33183178-33183532	intronic	C18orf34	410293	KLHL14	49.73	0.718	107.25	D53	AC/HC/GC Precursors, Early Progenitor Cells, Late Retinal Progenitor Cells, Mature Muller Cells	-	Early Progenitor Cells	Yes	-	-	-	-
LACE1_Kizuki	chr6:108114575-108114774	intergenic		53348	NR2E1	114.08	0.888	168.07	D132NC	AC/HC/GC Precursors, Early Progenitor Cells, Late Retinal Progenitor Cells, Mature Muller Cells	-	Mature Muller Cells	Yes	CTCF, H3K27AC, H3K27ME3, H3K4ME1, H3K4ME2, H3K4ME3, H3K9-14AC, RNAPOLII	hs1033	negative	-
LACE1_Kizuki	chr6:108114575-108114774	intergenic		39938	OSTM1	27.69	0.574	45.91	D94.2	Early Progenitor Cells, Late Retinal Progenitor Cells, Mature Amacrine Cells, Mature Muller Cells	-	Mature Muller Cells	Yes	CTCF, H3K27AC, H3K27ME3, H3K4ME1, H3K4ME2, H3K4ME3, H3K9-14AC, RNAPOLII	hs1033	negative	-
LACE1_Logan	chr6:108118814-108119081	intergenic		49075	NR2E1	114.08	0.888	168.07	D132NC	AC/HC/GC Precursors, Early Progenitor Cells, Late Retinal Progenitor Cells, Mature Muller Cells	74-85, 89, 103-125	-	Yes	H3K27AC, H3K27ME3, H3K4ME1, H3K4ME2, H3K4ME3, H3K9-14AC, RNAPOLII	-	-	-
LACE1_Logan	chr6:108118814-108119081	intergenic		44211	OSTM1	27.69	0.574	45.91	D94.2	Early Progenitor Cells, Late Retinal Progenitor Cells, Mature Amacrine Cells, Mature Muller Cells	74-85, 89, 103-125	-	Yes	H3K27AC, H3K27ME3, H3K4ME1, H3K4ME2, H3K4ME3, H3K9-14AC, RNAPOLII	-	-	-
LACE1_Ursula	chr6:108476640-108477190	intronic	LACE1	83951	FOXO3	150.55	0.924	211.46	D136	AC/HC/GC Precursors, Developing Cone Cells, Mature Rod Cells, Photoreceptor/Bipolar Precursor Cells	74-85, 89	Late Retinal Progenitor Cells	No	-	-	-	-
LBX1_Ariane	chr10:101331006-101331219	intergenic		22950	BTRC	97.59	0.862	137.62	D132M	AC/HC/GC Precursors, Cone Precursor Cells, Mature Bipolar Cells, Photoreceptor/Bipolar Precursor Cells	-	Mature Bipolar Cells	Yes	-	-	-	-
LBX1_Frankenstein	chr10:101445777-101446101	intronic	BTRC	91876	BTRC	97.59	0.862	137.62	D132M	AC/HC/GC Precursors, Cone Precursor Cells, Mature Bipolar Cells, Photoreceptor/Bipolar Precursor Cells	-	Amacrine Precursor Cells, Developing Horizontal Cells, Ganglion Precursor Cells	Yes	-	-	-	-
LBX1_Frankenstein	chr10:101445777-101446101	intronic	BTRC	142331	POLL	20.18	0.505	34.54	D132M	Developing Cone Cells, Early Progenitor Cells, Late Retinal Progenitor Cells, Mature Rod Cells	-	Amacrine Precursor Cells, Developing Horizontal Cells, Ganglion Precursor Cells	No	-	-	-	-
LBX1_Frodo_1	chr10:101451609-101452195	intronic	BTRC	97839	BTRC	97.59	0.862	137.62	D132M	AC/HC/GC Precursors, Cone Precursor Cells, Mature Bipolar Cells, Photoreceptor/Bipolar Precursor Cells	74-85, 89	AC HC GC Precursors Cells, Developing Cone Cells, Ganglion Precursor Cells	Yes	H3K4ME1	-	-	-
LBX1_Frodo_1	chr10:101451609-101452195	intronic	BTRC	136368	POLL	20.18	0.505	34.54	D132M	Developing Cone Cells, Early Progenitor Cells, Late Retinal Progenitor Cells, Mature Rod Cells	74-85, 89	AC HC GC Precursors Cells, Developing Cone Cells, Ganglion Precursor Cells	No	H3K4ME1	-	-	-
LBX1_Frodo_2	chr10:101452238-101452497	intronic	BTRC	98305	BTRC	97.59	0.862	137.62	D132M	AC/HC/GC Precursors, Cone Precursor Cells, Mature Bipolar Cells, Photoreceptor/Bipolar Precursor Cells	-	Mature Bipolar Cells	Yes	-	-	-	-
LBX1_Frodo_2	chr10:101452238-101452497	intronic	BTRC	135902	POLL	20.18	0.505	34.54	D132M	Developing Cone Cells, Early Progenitor Cells, Late Retinal Progenitor Cells, Mature Rod Cells	-	Mature Bipolar Cells	No	-	-	-	-
LBX1_Hamlet	chr10:101466327-101466590	intronic	BTRC	112396	BTRC	97.59	0.862	137.62	D132M	AC/HC/GC Precursors, Cone Precursor Cells, Mature Bipolar Cells, Photoreceptor/Bipolar Precursor Cells	74-85, 89	-	Yes	H3K4ME1, H3K4ME2	-	-	-
LBX1_Hamlet	chr10:101466327-101466590	intronic	BTRC	121811	POLL	20.18	0.505	34.54	D132M	Developing Cone Cells, Early Progenitor Cells, Late Retinal Progenitor Cells, Mature Rod Cells	74-85, 89	-	No	H3K4ME1, H3K4ME2	-	-	-
LBX1_Patricia	chr10:101485917-101486371	intronic	BTRC	132081	BTRC	97.59	0.862	137.62	D132M	AC/HC/GC Precursors, Cone Precursor Cells, Mature Bipolar Cells, Photoreceptor/Bipolar Precursor Cells	74-85, 89, 103-125	AC HC GC Precursors Cells, Early Progenitor Cells, Ganglion Precursor Cells, Mature Cone Cells, Mature Horizontal Cells	Yes	H3K4ME1, H3K4ME2, H3K4ME3, H3K9-14AC	hs897	negative	-
LBX1_Patricia	chr10:101485917-101486371	intronic	BTRC	102126	POLL	20.18	0.505	34.54	D132M	Developing Cone Cells, Early Progenitor Cells, Late Retinal Progenitor Cells, Mature Rod Cells	74-85, 89, 103-125	AC HC GC Precursors Cells, Early Progenitor Cells, Ganglion Precursor Cells, Mature Cone Cells, Mature Horizontal Cells	No	H3K4ME1, H3K4ME2, H3K4ME3, H3K9-14AC	hs897	negative	-
LHX1_Frederica	chr17:36837472-36837883	intergenic		99797	LHX1	7.14	0.328	15.96	D96NC	Amacrine Precursor Cells, Developing Horizontal Cells, Mature Amacrine Cells, Mature Horizontal Cells	89	-	Undefined	H3K4ME1	-	-	-
LHX1_Frederica	chr17:36837472-36837883	intergenic		236106	MRM1	2.24	0.187	5.37	D59C	Developing Horizontal Cells, Early Progenitor Cells, Mature Horizontal Cells, Mature Rod Cells	89	-	Undefined	H3K4ME1	-	-	-
LHX1_Lolita	chr17:36978883-36979437	intronic	AATF	30285	AATF	39.03	0.654	64.17	D59C	Cone Precursor Cells, Developing Horizontal Cells, Mature Cone Cells, Mature Horizontal Cells	-	Mature Horizontal Cells	Undefined	-	hs364	negative	-
LHX1_Lucia	chr17:37017405-37017639	intronic	AATF	68647	AATF	39.03	0.654	64.17	D59C	Cone Precursor Cells, Developing Horizontal Cells, Mature Cone Cells, Mature Horizontal Cells	-	Mature Horizontal Cells	Undefined	-	-	-	-
LHX1_Ming	chr17:37109855-37110082	intronic	ACACA	161094	AATF	39.03	0.654	64.17	D59C	Cone Precursor Cells, Developing Horizontal Cells, Mature Cone Cells, Mature Horizontal Cells	-	Developing Horizontal Cells, Early Progenitor Cells, Ganglion Precursor Cells, Late Retinal Progenitor Cells	Undefined	H3K4ME1	-	-	-
LHX1_Trevor	chr17:37131996-37132216	intronic	ACACA	183231	AATF	39.03	0.654	64.17	D59C	Cone Precursor Cells, Developing Horizontal Cells, Mature Cone Cells, Mature Horizontal Cells	74-85	-	Undefined	H3K4ME1	-	-	-
LHX1_Vivien	chr17:37233152-37233374	intronic	ACACA	284388	AATF	39.03	0.654	64.17	D59C	Cone Precursor Cells, Developing Horizontal Cells, Mature Cone Cells, Mature Horizontal Cells	74-85, 89	Early Progenitor Cells, Ganglion Precursor Cells	Undefined	-	-	-	-
LHX2_Chen	chr9:123742251-123742558	intronic	DENND1A	386145	CRB2	29.21	0.587	74.75	D59P	Early Progenitor Cells, Late Retinal Progenitor Cells, Mature Rod Cells, Photoreceptor/Bipolar Precursor Cells	74-85, 89, 103-125	Early Progenitor Cells, Late Retinal Progenitor Cells, Mature Muller Cells	No	H3K4ME2	-	-	-
LHX2_Chen	chr9:123742251-123742558	intronic	DENND1A	187702	DENND1A	32.76	0.614	48.4	D136	Early Progenitor Cells, Late Retinal Progenitor Cells, Mature Horizontal Cells, Mature Muller Cells	74-85, 89, 103-125	Early Progenitor Cells, Late Retinal Progenitor Cells, Mature Muller Cells	Yes	H3K4ME2	-	-	-
LHX2_Daniel	chr9:123776715-123777026	intronic	DENND1A	420611	CRB2	29.21	0.587	74.75	D59P	Early Progenitor Cells, Late Retinal Progenitor Cells, Mature Rod Cells, Photoreceptor/Bipolar Precursor Cells	89	-	No	-	hs314	positive	midbrain (mesencephalon)[6/8]
LHX2_Daniel	chr9:123776715-123777026	intronic	DENND1A	153236	DENND1A	32.76	0.614	48.4	D136	Early Progenitor Cells, Late Retinal Progenitor Cells, Mature Horizontal Cells, Mature Muller Cells	89	-	Yes	-	hs314	positive	midbrain (mesencephalon)[6/8]
LHX2_Hans	chr9:123777211-123777422	intronic	DENND1A	421057	CRB2	29.21	0.587	74.75	D59P	Early Progenitor Cells, Late Retinal Progenitor Cells, Mature Rod Cells, Photoreceptor/Bipolar Precursor Cells	89	-	No	-	hs314	positive	midbrain (mesencephalon)[6/8]
LHX2_Hans	chr9:123777211-123777422	intronic	DENND1A	152790	DENND1A	32.76	0.614	48.4	D136	Early Progenitor Cells, Late Retinal Progenitor Cells, Mature Horizontal Cells, Mature Muller Cells	89	-	Yes	-	hs314	positive	midbrain (mesencephalon)[6/8]
LHX2_Logan	chr9:123792518-123792771	intronic	DENND1A	436385	CRB2	29.21	0.587	74.75	D59P	Early Progenitor Cells, Late Retinal Progenitor Cells, Mature Rod Cells, Photoreceptor/Bipolar Precursor Cells	-	Ganglion Precursor Cells	No	-	-	-	-
LHX2_Logan	chr9:123792518-123792771	intronic	DENND1A	137462	DENND1A	32.76	0.614	48.4	D136	Early Progenitor Cells, Late Retinal Progenitor Cells, Mature Horizontal Cells, Mature Muller Cells	-	Ganglion Precursor Cells	Yes	-	-	-	-
LHX2_Lucifer	chr9:123861357-123861614	intronic	DENND1A	505226	CRB2	29.21	0.587	74.75	D59P	Early Progenitor Cells, Late Retinal Progenitor Cells, Mature Rod Cells, Photoreceptor/Bipolar Precursor Cells	74-85, 89, 103-125	Early Progenitor Cells	No	H3K27AC	-	-	-
LHX2_Lucifer	chr9:123861357-123861614	intronic	DENND1A	68621	DENND1A	32.76	0.614	48.4	D136	Early Progenitor Cells, Late Retinal Progenitor Cells, Mature Horizontal Cells, Mature Muller Cells	74-85, 89, 103-125	Early Progenitor Cells	Yes	H3K27AC	-	-	-
LHX9_Derek	chr1:197606286-197606816	intronic	DENND1B	338273	CRB1	252.36	0.964	335.67	D67	AC/HC/GC Precursors, Early Progenitor Cells, Late Retinal Progenitor Cells, Mature Muller Cells	-	Early Progenitor Cells	No	-	-	-	-
LHX9_Derek	chr1:197606286-197606816	intronic	DENND1B	168942	DENND1B	34.17	0.624	62.73	D94	Cone Precursor Cells, Developing Cone Cells, Early Progenitor Cells, Photoreceptor/Bipolar Precursor Cells	-	Early Progenitor Cells	Yes	-	-	-	-
LHX9_Gandalf	chr1:197674370-197674663	intronic	DENND1B	406239	CRB1	252.36	0.964	335.67	D67	AC/HC/GC Precursors, Early Progenitor Cells, Late Retinal Progenitor Cells, Mature Muller Cells	89	AC HC GC Precursors Cells, Cone Precursor Cells, Developing Cone Cells, Ganglion Precursor Cells	No	-	-	-	-
LHX9_Gandalf	chr1:197674370-197674663	intronic	DENND1B	100976	DENND1B	34.17	0.624	62.73	D94	Cone Precursor Cells, Developing Cone Cells, Early Progenitor Cells, Photoreceptor/Bipolar Precursor Cells	89	AC HC GC Precursors Cells, Cone Precursor Cells, Developing Cone Cells, Ganglion Precursor Cells	Yes	-	-	-	-
LHX9_Oskar	chr1:198246312-198246744	intronic	NEK7	89565	NEK7	34.17	0.624	59.83	D52.54	Developing Amacrine Cells, Early Progenitor Cells, Mature Rod Cells, Photoreceptor/Bipolar Precursor Cells	-	AC HC GC Precursors Cells, Amacrine Precursor Cells, Developing Amacrine Cells, Developing Ganglion Cells, Early Progenitor Cells, Ganglion Precursor Cells, Late Retinal Progenitor Cells, Mature Amacrine Cells, Photoreceptor Bipolar Precursor Cells	Yes	H3K4ME1, RNAPOLII	-	-	-
LHX9_Patricia	chr1:198295285-198295624	intronic	NEK7	138492	NEK7	34.17	0.624	59.83	D52.54	Developing Amacrine Cells, Early Progenitor Cells, Mature Rod Cells, Photoreceptor/Bipolar Precursor Cells	74-85, 89, 103-125	AC HC GC Precursors Cells, Developing Amacrine Cells, Early Progenitor Cells, Ganglion Precursor Cells, Late Retinal Progenitor Cells	Yes	H3K4ME2	hs1322	positive	hindbrain (rhombencephalon)[9/9], midbrain (mesencephalon)[6/9], dorsal root ganglion[6/9], forebrain[5/9], branchial arch[5/9]
LHX9_Ruby	chr1:198298608-198299029	intronic	NEK7	141856	NEK7	34.17	0.624	59.83	D52.54	Developing Amacrine Cells, Early Progenitor Cells, Mature Rod Cells, Photoreceptor/Bipolar Precursor Cells	-	Amacrine Precursor Cells, Developing Amacrine Cells, Developing Horizontal Cells, Early Progenitor Cells, Late Retinal Progenitor Cells	Yes	-	-	-	-
LHX9_Zhong	chr1:198391674-198391876	intergenic		234812	NEK7	34.17	0.624	59.83	D52.54	Developing Amacrine Cells, Early Progenitor Cells, Mature Rod Cells, Photoreceptor/Bipolar Precursor Cells	-	Ganglion Precursor Cells	Undefined	-	-	-	-
LMO1_Logan	chr11:8283083-8283457	intergenic		19412	LMO1	5.71	0.301	12.9	D132M	Amacrine Precursor Cells, Developing Horizontal Cells, Mature Horizontal Cells, Photoreceptor/Bipolar Precursor Cells	74-85, 89, 103-125	AC HC GC Precursors Cells, Cone Precursor Cells, Developing Cone Cells, Developing Horizontal Cells, Early Progenitor Cells, Ganglion Precursor Cells, Late Retinal Progenitor Cells, Mature Horizontal Cells, Mature Muller Cells, Photoreceptor Bipolar Precursor Cells	Yes	H3K27AC, H3K4ME1, H3K4ME2, H3K4ME3, RNAPOLII	-	-	-
LMO1_Logan	chr11:8283083-8283457	intergenic		192554	STK33	22.73	0.53	35.1	D52.54	Cone Precursor Cells, Early Progenitor Cells, Mature Cone Cells, Mature Rod Cells	74-85, 89, 103-125	AC HC GC Precursors Cells, Cone Precursor Cells, Developing Cone Cells, Developing Horizontal Cells, Early Progenitor Cells, Ganglion Precursor Cells, Late Retinal Progenitor Cells, Mature Horizontal Cells, Mature Muller Cells, Photoreceptor Bipolar Precursor Cells	No	H3K27AC, H3K4ME1, H3K4ME2, H3K4ME3, RNAPOLII	-	-	-
LMO3_Doris	chr12:16562475-16562829	intronic	LMO3	44498	LMO3	11.76	0.405	23.61	D136	Cone Precursor Cells, Developing Cone Cells, Mature Cone Cells, Photoreceptor/Bipolar Precursor Cells	-	Developing Horizontal Cells	Yes	-	hs336	positive	neural tube[4/7]
LMO3_Doris	chr12:16562475-16562829	intronic	LMO3	214874	MGST1	1.27	0.122	4.3	D52.54	Cone Precursor Cells, Developing Cone Cells, Early Progenitor Cells, Mature Cone Cells	-	Developing Horizontal Cells	Yes	-	hs336	positive	neural tube[4/7]
LMO3_Felix	chr12:16603557-16603828	3-UTR	LMO3	3457	LMO3	11.76	0.405	23.61	D136	Cone Precursor Cells, Developing Cone Cells, Mature Cone Cells, Photoreceptor/Bipolar Precursor Cells	74-85, 89, 103-125	AC HC GC Precursors Cells, Early Progenitor Cells, Late Retinal Progenitor Cells	Yes	H3K4ME1	-	-	-
LMO3_Felix	chr12:16603557-16603828	3-UTR	LMO3	255915	MGST1	1.27	0.122	4.3	D52.54	Cone Precursor Cells, Developing Cone Cells, Early Progenitor Cells, Mature Cone Cells	74-85, 89, 103-125	AC HC GC Precursors Cells, Early Progenitor Cells, Late Retinal Progenitor Cells	Yes	H3K4ME1	-	-	-
LMO3_Figaro	chr12:16604367-16604588	3-UTR	LMO3	2672	LMO3	11.76	0.405	23.61	D136	Cone Precursor Cells, Developing Cone Cells, Mature Cone Cells, Photoreceptor/Bipolar Precursor Cells	74-85, 89	Mature Ganglion Cells	Yes	H3K4ME1, H3K4ME2, H3K4ME3	-	-	-
LMO3_Figaro	chr12:16604367-16604588	3-UTR	LMO3	256700	MGST1	1.27	0.122	4.3	D52.54	Cone Precursor Cells, Developing Cone Cells, Early Progenitor Cells, Mature Cone Cells	74-85, 89	Mature Ganglion Cells	Yes	H3K4ME1, H3K4ME2, H3K4ME3	-	-	-
LMO3_Frederica	chr12:16608223-16608570	intergenic		1247	LMO3	11.76	0.405	23.61	D136	Cone Precursor Cells, Developing Cone Cells, Mature Cone Cells, Photoreceptor/Bipolar Precursor Cells	74-85, 89, 103-125	AC HC GC Precursors Cells, Cone Precursor Cells, Developing Cone Cells, Late Retinal Progenitor Cells, Mature Cone Cells, Photoreceptor Bipolar Precursor Cells	Yes	H3K4ME1, H3K4ME2	-	-	-
LMO3_Haruki	chr12:16608760-16609281	intergenic		1871	LMO3	11.76	0.405	23.61	D136	Cone Precursor Cells, Developing Cone Cells, Mature Cone Cells, Photoreceptor/Bipolar Precursor Cells	74-85, 89	-	Yes	H3K4ME1, H3K4ME2	-	-	-
LMO3_Hector	chr12:16610168-16610590	intergenic		3229	LMO3	11.76	0.405	23.61	D136	Cone Precursor Cells, Developing Cone Cells, Mature Cone Cells, Photoreceptor/Bipolar Precursor Cells	74-85, 89	-	Yes	H3K27ME3, H3K4ME1	-	-	-
LMO3_Malcolm	chr12:16880690-16881140	intergenic		273765	LMO3	11.76	0.405	23.61	D136	Cone Precursor Cells, Developing Cone Cells, Mature Cone Cells, Photoreceptor/Bipolar Precursor Cells	74-85, 89	-	Yes	H3K4ME1, H3K4ME2	hs700	negative	-
LMO3_Pandora	chr12:17159442-17159730	intergenic		552436	LMO3	11.76	0.405	23.61	D136	Cone Precursor Cells, Developing Cone Cells, Mature Cone Cells, Photoreceptor/Bipolar Precursor Cells	-	Cone Precursor Cells	Yes	-	hs993	positive	hindbrain (rhombencephalon)[3/7]
LMO4_Dominica	chr1:87335697-87336107	intronic	LMO4	7434	LMO4	91.68	0.85	188.45	D132M	Cone Precursor Cells, Developing Amacrine Cells, Developing Horizontal Cells, Mature Amacrine Cells	89	Amacrine Precursor Cells, Developing Amacrine Cells, Developing Ganglion Cells, Developing Horizontal Cells, Ganglion Precursor Cells, Mature Amacrine Cells, Mature Bipolar Cells, Mature Cone Cells	Yes	CTCF, H3K27AC, H3K4ME1, H3K4ME2, H3K4ME3, H3K9-14AC	-	-	-
LMO4_Frodo	chr1:87356228-87357083	intergenic		28188	LMO4	91.68	0.85	188.45	D132M	Cone Precursor Cells, Developing Amacrine Cells, Developing Horizontal Cells, Mature Amacrine Cells	-	AC HC GC Precursors Cells, Amacrine Precursor Cells, Cone Precursor Cells, Developing Amacrine Cells, Developing Horizontal Cells, Early Progenitor Cells, Mature Amacrine Cells, Mature Horizontal Cells, Mature Muller Cells, Photoreceptor Bipolar Precursor Cells	Yes	-	hs174	positive	forebrain[9/12], limb[3/12]
LMO4_Frodo	chr1:87356228-87357083	intergenic		28188	LMO4	91.68	0.85	188.45	D132M	Cone Precursor Cells, Developing Amacrine Cells, Developing Horizontal Cells, Mature Amacrine Cells	-	AC HC GC Precursors Cells, Amacrine Precursor Cells, Cone Precursor Cells, Developing Amacrine Cells, Developing Horizontal Cells, Early Progenitor Cells, Mature Amacrine Cells, Mature Horizontal Cells, Mature Muller Cells, Photoreceptor Bipolar Precursor Cells	Yes	-	hs322	positive	forebrain[4/5]
LMO4_Jasmine	chr1:87600219-87600418	intergenic		271851	LMO4	91.68	0.85	188.45	D132M	Cone Precursor Cells, Developing Amacrine Cells, Developing Horizontal Cells, Mature Amacrine Cells	74-85, 89	Late Retinal Progenitor Cells	Yes	-	hs1217	positive	neural tube[5/8]
LMO4_Jeremy	chr1:87642832-87643283	intergenic		314590	LMO4	91.68	0.85	188.45	D132M	Cone Precursor Cells, Developing Amacrine Cells, Developing Horizontal Cells, Mature Amacrine Cells	74-85, 89	Amacrine Precursor Cells, Cone Precursor Cells, Developing Horizontal Cells, Late Retinal Progenitor Cells, Mature Horizontal Cells	Yes	H3K4ME1	hs1002	positive	heart[3/5]
LMO4_Jonathan	chr1:87683507-87683811	intergenic		355191	LMO4	91.68	0.85	188.45	D132M	Cone Precursor Cells, Developing Amacrine Cells, Developing Horizontal Cells, Mature Amacrine Cells	89	-	Yes	-	-	-	-
LMO4_Lily	chr1:87937790-87938227	intergenic		609541	LMO4	91.68	0.85	188.45	D132M	Cone Precursor Cells, Developing Amacrine Cells, Developing Horizontal Cells, Mature Amacrine Cells	-	Cone Precursor Cells, Developing Cone Cells, Developing Ganglion Cells, Ganglion Precursor Cells, Mature Ganglion Cells	Yes	-	hs1055	negative	-
LMO4_Lily	chr1:87937790-87938227	intergenic		746213	PKN2	119.66	0.896	181.68	D52.54	AC/HC/GC Precursors, Early Progenitor Cells, Late Retinal Progenitor Cells, Photoreceptor/Bipolar Precursor Cells	-	Cone Precursor Cells, Developing Cone Cells, Developing Ganglion Cells, Ganglion Precursor Cells, Mature Ganglion Cells	Yes	-	hs1055	negative	-
LMO4_Trevor	chr1:88239374-88239774	intergenic		911106	LMO4	91.68	0.85	188.45	D132M	Cone Precursor Cells, Developing Amacrine Cells, Developing Horizontal Cells, Mature Amacrine Cells	-	Mature Bipolar Cells	Yes	-	-	-	-
LMO4_Trevor	chr1:88239374-88239774	intergenic		444648	PKN2	119.66	0.896	181.68	D52.54	AC/HC/GC Precursors, Early Progenitor Cells, Late Retinal Progenitor Cells, Photoreceptor/Bipolar Precursor Cells	-	Mature Bipolar Cells	Yes	-	-	-	-
LMO4_Xavier	chr1:88461955-88462394	intergenic		222047	PKN2	119.66	0.896	181.68	D52.54	AC/HC/GC Precursors, Early Progenitor Cells, Late Retinal Progenitor Cells, Photoreceptor/Bipolar Precursor Cells	74-85, 89	Late Retinal Progenitor Cells	Yes	CTCF, H3K27AC, H3K4ME1, H3K4ME2, H3K4ME3, H3K9-14AC	hs327	positive	hindbrain (rhombencephalon)[8/10]
LRPPRC_Harper	chr2:43939676-43939991	intronic	LRPPRC	56171	LRPPRC	254.75	0.964	342.48	D53	Early Progenitor Cells, Late Retinal Progenitor Cells, Mature Rod Cells, Photoreceptor/Bipolar Precursor Cells	74-85, 89	-	Yes	-	-	-	-
LRPPRC_Jonathan_1	chr2:43943895-43944151	intronic	LRPPRC	51982	LRPPRC	254.75	0.964	342.48	D53	Early Progenitor Cells, Late Retinal Progenitor Cells, Mature Rod Cells, Photoreceptor/Bipolar Precursor Cells	89	AC HC GC Precursors Cells, Amacrine Precursor Cells, Developing Amacrine Cells, Developing Cone Cells, Developing Horizontal Cells, Ganglion Precursor Cells, Mature Horizontal Cells	Yes	-	-	-	-
LRPPRC_Jonathan_2	chr2:43944179-43944378	intronic	LRPPRC	51726	LRPPRC	254.75	0.964	342.48	D53	Early Progenitor Cells, Late Retinal Progenitor Cells, Mature Rod Cells, Photoreceptor/Bipolar Precursor Cells	89	AC HC GC Precursors Cells, Amacrine Precursor Cells, Developing Amacrine Cells, Developing Cone Cells, Developing Horizontal Cells, Ganglion Precursor Cells, Late Retinal Progenitor Cells, Mature Horizontal Cells	Yes	-	-	-	-
LRPPRC_Malcolm	chr2:43944965-43945189	intronic	LRPPRC	50928	LRPPRC	254.75	0.964	342.48	D53	Early Progenitor Cells, Late Retinal Progenitor Cells, Mature Rod Cells, Photoreceptor/Bipolar Precursor Cells	74-85, 89	Amacrine Precursor Cells, Developing Amacrine Cells, Developing Ganglion Cells, Developing Horizontal Cells, Ganglion Precursor Cells, Mature Horizontal Cells	Yes	-	-	-	-
LUC7L3_Aphrodite	chr17:50750662-50750921	3-UTR	LUC7L3	31193	LUC7L3	848.96	0.995	1157.36	D67	AC/HC/GC Precursors, Developing Amacrine Cells, Early Progenitor Cells, Late Retinal Progenitor Cells	-	Cone Precursor Cells	Undefined	-	-	-	-
LUC7L3_Aphrodite	chr17:50750662-50750921	3-UTR	LUC7L3	84618	WFIKKN2	1.51	0.144	3.74	D59C	AC/HC/GC Precursors, Amacrine Precursor Cells, Developing Ganglion Cells, Ganglion Precursor Cells	-	Cone Precursor Cells	Undefined	-	-	-	-
MAB21L1_Adela	chr13:35672490-35672735	3-UTR	NBEA	458693	DCLK1	197.36	0.95	301.62	D80	Amacrine Precursor Cells, Developing Ganglion Cells, Mature Ganglion Cells, Mature Muller Cells	-	AC HC GC Precursors Cells	No	H3K4ME1	-	-	-
MAB21L1_Adela	chr13:35672490-35672735	3-UTR	NBEA	195404	MAB21L1	537.45	0.989	864.54	D132NC	Amacrine Precursor Cells, Developing Horizontal Cells, Early Progenitor Cells, Late Retinal Progenitor Cells	-	AC HC GC Precursors Cells	Yes	H3K4ME1	-	-	-
MAB21L1_Brooklyn	chr13:35562560-35563011	intronic	NBEA	568520	DCLK1	197.36	0.95	301.62	D80	Amacrine Precursor Cells, Developing Ganglion Cells, Mature Ganglion Cells, Mature Muller Cells	-	Mature Horizontal Cells, Mature Muller Cells	No	-	-	-	-
MAB21L1_Brooklyn	chr13:35562560-35563011	intronic	NBEA	85577	MAB21L1	537.45	0.989	864.54	D132NC	Amacrine Precursor Cells, Developing Horizontal Cells, Early Progenitor Cells, Late Retinal Progenitor Cells	-	Mature Horizontal Cells, Mature Muller Cells	Yes	-	-	-	-
MAB21L1_Delphina	chr13:35531587-35531878	intronic	NBEA	599573	DCLK1	197.36	0.95	301.62	D80	Amacrine Precursor Cells, Developing Ganglion Cells, Mature Ganglion Cells, Mature Muller Cells	74-85, 89	AC HC GC Precursors Cells, Ganglion Precursor Cells, Mature Bipolar Cells, Photoreceptor Bipolar Precursor Cells	No	H3K4ME1, H3K4ME2	-	-	-
MAB21L1_Delphina	chr13:35531587-35531878	intronic	NBEA	54524	MAB21L1	537.45	0.989	864.54	D132NC	Amacrine Precursor Cells, Developing Horizontal Cells, Early Progenitor Cells, Late Retinal Progenitor Cells	74-85, 89	AC HC GC Precursors Cells, Ganglion Precursor Cells, Mature Bipolar Cells, Photoreceptor Bipolar Precursor Cells	Yes	H3K4ME1, H3K4ME2	-	-	-
MAB21L1_Eden	chr13:35514820-35515310	intronic	NBEA	616241	DCLK1	197.36	0.95	301.62	D80	Amacrine Precursor Cells, Developing Ganglion Cells, Mature Ganglion Cells, Mature Muller Cells	-	Developing Amacrine Cells, Developing Ganglion Cells, Early Progenitor Cells, Ganglion Precursor Cells, Late Retinal Progenitor Cells, Mature Amacrine Cells, Mature Ganglion Cells, Photoreceptor Bipolar Precursor Cells	No	H3K4ME1, H3K4ME2	-	-	-
MAB21L1_Eden	chr13:35514820-35515310	intronic	NBEA	37856	MAB21L1	537.45	0.989	864.54	D132NC	Amacrine Precursor Cells, Developing Horizontal Cells, Early Progenitor Cells, Late Retinal Progenitor Cells	-	Developing Amacrine Cells, Developing Ganglion Cells, Early Progenitor Cells, Ganglion Precursor Cells, Late Retinal Progenitor Cells, Mature Amacrine Cells, Mature Ganglion Cells, Photoreceptor Bipolar Precursor Cells	Yes	H3K4ME1, H3K4ME2	-	-	-
MAB21L1_Gabriel	chr13:35514203-35514448	intronic	NBEA	616980	DCLK1	197.36	0.95	301.62	D80	Amacrine Precursor Cells, Developing Ganglion Cells, Mature Ganglion Cells, Mature Muller Cells	-	AC HC GC Precursors Cells, Amacrine Precursor Cells, Cone Precursor Cells, Developing Amacrine Cells, Developing Cone Cells, Developing Ganglion Cells, Early Progenitor Cells, Ganglion Precursor Cells, Late Retinal Progenitor Cells, Mature Amacrine Cells, Mature Ganglion Cells, Mature Muller Cells, Mature Rod Cells, Photoreceptor Bipolar Precursor Cells	No	H3K4ME2, RNAPOLII	-	-	-
MAB21L1_Gabriel	chr13:35514203-35514448	intronic	NBEA	37117	MAB21L1	537.45	0.989	864.54	D132NC	Amacrine Precursor Cells, Developing Horizontal Cells, Early Progenitor Cells, Late Retinal Progenitor Cells	-	AC HC GC Precursors Cells, Amacrine Precursor Cells, Cone Precursor Cells, Developing Amacrine Cells, Developing Cone Cells, Developing Ganglion Cells, Early Progenitor Cells, Ganglion Precursor Cells, Late Retinal Progenitor Cells, Mature Amacrine Cells, Mature Ganglion Cells, Mature Muller Cells, Mature Rod Cells, Photoreceptor Bipolar Precursor Cells	Yes	H3K4ME2, RNAPOLII	-	-	-
MAB21L1_Griselda	chr13:35499830-35500171	intronic	NBEA	631305	DCLK1	197.36	0.95	301.62	D80	Amacrine Precursor Cells, Developing Ganglion Cells, Mature Ganglion Cells, Mature Muller Cells	74-85, 89, 103-125	AC HC GC Precursors Cells, Cone Precursor Cells, Developing Amacrine Cells, Developing Cone Cells, Early Progenitor Cells, Ganglion Precursor Cells, Late Retinal Progenitor Cells, Mature Cone Cells, Mature Horizontal Cells, Mature Rod Cells, Photoreceptor Bipolar Precursor Cells	No	H3K27AC, H3K4ME1, H3K4ME2, RNAPOLII	hs1333	positive	midbrain (mesencephalon)[7/11], nose[6/11]
MAB21L1_Griselda	chr13:35499830-35500171	intronic	NBEA	22792	MAB21L1	537.45	0.989	864.54	D132NC	Amacrine Precursor Cells, Developing Horizontal Cells, Early Progenitor Cells, Late Retinal Progenitor Cells	74-85, 89, 103-125	AC HC GC Precursors Cells, Cone Precursor Cells, Developing Amacrine Cells, Developing Cone Cells, Early Progenitor Cells, Ganglion Precursor Cells, Late Retinal Progenitor Cells, Mature Cone Cells, Mature Horizontal Cells, Mature Rod Cells, Photoreceptor Bipolar Precursor Cells	Yes	H3K27AC, H3K4ME1, H3K4ME2, RNAPOLII	hs1333	positive	midbrain (mesencephalon)[7/11], nose[6/11]
MAB21L1_Hannibal_1	chr13:35499131-35499412	intronic	NBEA	632034	DCLK1	197.36	0.95	301.62	D80	Amacrine Precursor Cells, Developing Ganglion Cells, Mature Ganglion Cells, Mature Muller Cells	-	Developing Amacrine Cells, Early Progenitor Cells, Ganglion Precursor Cells, Late Retinal Progenitor Cells, Mature Cone Cells, Mature Rod Cells, Photoreceptor Bipolar Precursor Cells	No	H3K27AC, H3K4ME1, H3K4ME2	hs1333	positive	midbrain (mesencephalon)[7/11], nose[6/11]
MAB21L1_Hannibal_1	chr13:35499131-35499412	intronic	NBEA	22063	MAB21L1	537.45	0.989	864.54	D132NC	Amacrine Precursor Cells, Developing Horizontal Cells, Early Progenitor Cells, Late Retinal Progenitor Cells	-	Developing Amacrine Cells, Early Progenitor Cells, Ganglion Precursor Cells, Late Retinal Progenitor Cells, Mature Cone Cells, Mature Rod Cells, Photoreceptor Bipolar Precursor Cells	Yes	H3K27AC, H3K4ME1, H3K4ME2	hs1333	positive	midbrain (mesencephalon)[7/11], nose[6/11]
MAB21L1_Hannibal_2	chr13:35499414-35499718	intronic	NBEA	631740	DCLK1	197.36	0.95	301.62	D80	Amacrine Precursor Cells, Developing Ganglion Cells, Mature Ganglion Cells, Mature Muller Cells	-	Developing Amacrine Cells, Early Progenitor Cells, Ganglion Precursor Cells, Late Retinal Progenitor Cells, Mature Cone Cells, Mature Rod Cells, Photoreceptor Bipolar Precursor Cells	No	H3K27AC, H3K4ME1, H3K4ME2, RNAPOLII	hs1333	positive	midbrain (mesencephalon)[7/11], nose[6/11]
MAB21L1_Hannibal_2	chr13:35499414-35499718	intronic	NBEA	22357	MAB21L1	537.45	0.989	864.54	D132NC	Amacrine Precursor Cells, Developing Horizontal Cells, Early Progenitor Cells, Late Retinal Progenitor Cells	-	Developing Amacrine Cells, Early Progenitor Cells, Ganglion Precursor Cells, Late Retinal Progenitor Cells, Mature Cone Cells, Mature Rod Cells, Photoreceptor Bipolar Precursor Cells	Yes	H3K27AC, H3K4ME1, H3K4ME2, RNAPOLII	hs1333	positive	midbrain (mesencephalon)[7/11], nose[6/11]
MAB21L1_Jacob	chr13:35484470-35484836	intronic	NBEA	646653	DCLK1	197.36	0.95	301.62	D80	Amacrine Precursor Cells, Developing Ganglion Cells, Mature Ganglion Cells, Mature Muller Cells	74-85, 89	Developing Amacrine Cells, Mature Amacrine Cells	No	H3K4ME2	-	-	-
MAB21L1_Jacob	chr13:35484470-35484836	intronic	NBEA	7444	MAB21L1	537.45	0.989	864.54	D132NC	Amacrine Precursor Cells, Developing Horizontal Cells, Early Progenitor Cells, Late Retinal Progenitor Cells	74-85, 89	Developing Amacrine Cells, Mature Amacrine Cells	Yes	H3K4ME2	-	-	-
MAB21L1_Naoko	chr13:35198716-35199139	intronic	NBEA	278281	MAB21L1	537.45	0.989	864.54	D132NC	Amacrine Precursor Cells, Developing Horizontal Cells, Early Progenitor Cells, Late Retinal Progenitor Cells	74-85, 89, 103-125	AC HC GC Precursors Cells, Early Progenitor Cells, Ganglion Precursor Cells, Late Retinal Progenitor Cells, Mature Horizontal Cells	No	H3K4ME1	hs1330	positive	neural tube[3/4], hindbrain (rhombencephalon)[4/4], midbrain (mesencephalon)[3/4]
MAB21L1_Naoko	chr13:35198716-35199139	intronic	NBEA	256641	NBEA	358.28	0.98	530.93	D94	Developing Amacrine Cells, Developing Horizontal Cells, Mature Ganglion Cells, Photoreceptor/Bipolar Precursor Cells	74-85, 89, 103-125	AC HC GC Precursors Cells, Early Progenitor Cells, Ganglion Precursor Cells, Late Retinal Progenitor Cells, Mature Horizontal Cells	Yes	H3K4ME1	hs1330	positive	neural tube[3/4], hindbrain (rhombencephalon)[4/4], midbrain (mesencephalon)[3/4]
MAB21L2_Eduardo	chr4:150572790-150573279	intronic	LRBA	494007	DCLK2	84.95	0.835	102.28	D105	Amacrine Precursor Cells, Developing Amacrine Cells, Developing Horizontal Cells, Mature Amacrine Cells	74-85	Developing Ganglion Cells, Ganglion Precursor Cells	No	H3K4ME1, H3K4ME2	hs657	negative	-
MAB21L2_Eduardo	chr4:150572790-150573279	intronic	LRBA	8887	MAB21L2	124.31	0.901	224.95	D59P	Amacrine Precursor Cells, Developing Horizontal Cells, Mature Amacrine Cells, Mature Horizontal Cells	74-85	Developing Ganglion Cells, Ganglion Precursor Cells	Yes	H3K4ME1, H3K4ME2	hs657	negative	-
MAB21L2_Helen	chr4:150679305-150679642	intronic	LRBA	336023	LRBA	122.1	0.899	150.05	D94	Amacrine Precursor Cells, Developing Horizontal Cells, Mature Amacrine Cells, Photoreceptor/Bipolar Precursor Cells	74-85, 89	Mature Horizontal Cells	No	-	-	-	-
MAB21L2_Helen	chr4:150679305-150679642	intronic	LRBA	97552	MAB21L2	124.31	0.901	224.95	D59P	Amacrine Precursor Cells, Developing Horizontal Cells, Mature Amacrine Cells, Mature Horizontal Cells	74-85, 89	Mature Horizontal Cells	Yes	-	-	-	-
MAB21L2_Johanna	chr4:150679861-150680298	intronic	LRBA	335417	LRBA	122.1	0.899	150.05	D94	Amacrine Precursor Cells, Developing Horizontal Cells, Mature Amacrine Cells, Photoreceptor/Bipolar Precursor Cells	74-85, 89	Developing Ganglion Cells, Ganglion Precursor Cells, Mature Horizontal Cells	No	-	-	-	-
MAB21L2_Johanna	chr4:150679861-150680298	intronic	LRBA	98158	MAB21L2	124.31	0.901	224.95	D59P	Amacrine Precursor Cells, Developing Horizontal Cells, Mature Amacrine Cells, Mature Horizontal Cells	74-85, 89	Developing Ganglion Cells, Ganglion Precursor Cells, Mature Horizontal Cells	Yes	-	-	-	-
MAB21L2_Nemo	chr4:150680380-150680941	intronic	LRBA	334836	LRBA	122.1	0.899	150.05	D94	Amacrine Precursor Cells, Developing Horizontal Cells, Mature Amacrine Cells, Photoreceptor/Bipolar Precursor Cells	-	Ganglion Precursor Cells	No	-	-	-	-
MAB21L2_Nemo	chr4:150680380-150680941	intronic	LRBA	98739	MAB21L2	124.31	0.901	224.95	D59P	Amacrine Precursor Cells, Developing Horizontal Cells, Mature Amacrine Cells, Mature Horizontal Cells	-	Ganglion Precursor Cells	Yes	-	-	-	-
MBD5_Amadeus	chr2:148483860-148484155	intronic	MBD5	160976	EPC2	94.1	0.856	123.6	D94.2	AC/HC/GC Precursors, Early Progenitor Cells, Late Retinal Progenitor Cells, Photoreceptor/Bipolar Precursor Cells	74-85, 89, 103-125	AC HC GC Precursors Cells, Developing Cone Cells, Developing Ganglion Cells, Early Progenitor Cells, Ganglion Precursor Cells, Mature Amacrine Cells	Yes	-	-	-	-
MBD5_Amadeus	chr2:148483860-148484155	intronic	MBD5	462997	MBD5	54.62	0.738	70.05	D94	AC/HC/GC Precursors, Amacrine Precursor Cells, Developing Amacrine Cells, Mature Cone Cells	74-85, 89, 103-125	AC HC GC Precursors Cells, Developing Cone Cells, Developing Ganglion Cells, Early Progenitor Cells, Ganglion Precursor Cells, Mature Amacrine Cells	Yes	-	-	-	-
MECOM_Doris	chr3:169242534-169242849	intronic	MECOM	527203	ACTRT3	1.14	0.109	2.03	D67	AC/HC/GC Precursors, Amacrine Precursor Cells, Cone Precursor Cells, Developing Amacrine Cells, Developing Cone Cells, Developing Ganglion Cells, Developing Horizontal Cells, Early Progenitor Cells, Ganglion Precursor Cells, Late Retinal Progenitor Cells, Mature Amacrine Cells, Mature Bipolar Cells, Mature Cone Cells, Mature Ganglion Cells, Mature Horizontal Cells, Mature Muller Cells, Mature Rod…	74-85, 89, 103-125	-	No	H3K27ME3, H3K4ME2, H3K4ME3, H3K9-14AC	hs1433	positive	limb[9/12], trigeminal V (ganglion, cranial)[8/12]
MECOM_Doris	chr3:169242534-169242849	intronic	MECOM	96387	MECOM	4.89	0.279	52.97	D52.54	AC/HC/GC Precursors, Developing Ganglion Cells, Early Progenitor Cells, Late Retinal Progenitor Cells	74-85, 89, 103-125	-	Yes	H3K27ME3, H3K4ME2, H3K4ME3, H3K9-14AC	hs1433	positive	limb[9/12], trigeminal V (ganglion, cranial)[8/12]
MECOM_Figaro	chr3:169342980-169343331	intronic	MECOM	426739	ACTRT3	1.14	0.109	2.03	D67	AC/HC/GC Precursors, Amacrine Precursor Cells, Cone Precursor Cells, Developing Amacrine Cells, Developing Cone Cells, Developing Ganglion Cells, Developing Horizontal Cells, Early Progenitor Cells, Ganglion Precursor Cells, Late Retinal Progenitor Cells, Mature Amacrine Cells, Mature Bipolar Cells, Mature Cone Cells, Mature Ganglion Cells, Mature Horizontal Cells, Mature Muller Cells, Mature Rod…	74-85, 89	Early Progenitor Cells	No	-	-	-	-
MECOM_Figaro	chr3:169342980-169343331	intronic	MECOM	196851	MECOM	4.89	0.279	52.97	D52.54	AC/HC/GC Precursors, Developing Ganglion Cells, Early Progenitor Cells, Late Retinal Progenitor Cells	74-85, 89	Early Progenitor Cells	Yes	-	-	-	-
MECOM_Gabriel	chr3:169354902-169355191	intronic	MECOM	414848	ACTRT3	1.14	0.109	2.03	D67	AC/HC/GC Precursors, Amacrine Precursor Cells, Cone Precursor Cells, Developing Amacrine Cells, Developing Cone Cells, Developing Ganglion Cells, Developing Horizontal Cells, Early Progenitor Cells, Ganglion Precursor Cells, Late Retinal Progenitor Cells, Mature Amacrine Cells, Mature Bipolar Cells, Mature Cone Cells, Mature Ganglion Cells, Mature Horizontal Cells, Mature Muller Cells, Mature Rod…	74-85, 89	-	No	-	-	-	-
MECOM_Gabriel	chr3:169354902-169355191	intronic	MECOM	208742	MECOM	4.89	0.279	52.97	D52.54	AC/HC/GC Precursors, Developing Ganglion Cells, Early Progenitor Cells, Late Retinal Progenitor Cells	74-85, 89	-	Yes	-	-	-	-
MECOM_Sebastian	chr3:169505985-169506358	intronic	MECOM	263723	ACTRT3	1.14	0.109	2.03	D67	AC/HC/GC Precursors, Amacrine Precursor Cells, Cone Precursor Cells, Developing Amacrine Cells, Developing Cone Cells, Developing Ganglion Cells, Developing Horizontal Cells, Early Progenitor Cells, Ganglion Precursor Cells, Late Retinal Progenitor Cells, Mature Amacrine Cells, Mature Bipolar Cells, Mature Cone Cells, Mature Ganglion Cells, Mature Horizontal Cells, Mature Muller Cells, Mature Rod…	74-85, 89, 103-125	Early Progenitor Cells, Late Retinal Progenitor Cells, Mature Muller Cells	No	CTCF	-	-	-
MECOM_Sebastian	chr3:169505985-169506358	intronic	MECOM	359867	MECOM	4.89	0.279	52.97	D52.54	AC/HC/GC Precursors, Developing Ganglion Cells, Early Progenitor Cells, Late Retinal Progenitor Cells	74-85, 89, 103-125	Early Progenitor Cells, Late Retinal Progenitor Cells, Mature Muller Cells	Yes	CTCF	-	-	-
MECOM_Trevor	chr3:169579147-169579468	intronic	MECOM	190587	ACTRT3	1.14	0.109	2.03	D67	AC/HC/GC Precursors, Amacrine Precursor Cells, Cone Precursor Cells, Developing Amacrine Cells, Developing Cone Cells, Developing Ganglion Cells, Developing Horizontal Cells, Early Progenitor Cells, Ganglion Precursor Cells, Late Retinal Progenitor Cells, Mature Amacrine Cells, Mature Bipolar Cells, Mature Cone Cells, Mature Ganglion Cells, Mature Horizontal Cells, Mature Muller Cells, Mature Rod…	74-85, 89	AC HC GC Precursors Cells, Developing Cone Cells	No	-	-	-	-
MECOM_Trevor	chr3:169579147-169579468	intronic	MECOM	433003	MECOM	4.89	0.279	52.97	D52.54	AC/HC/GC Precursors, Developing Ganglion Cells, Early Progenitor Cells, Late Retinal Progenitor Cells	74-85, 89	AC HC GC Precursors Cells, Developing Cone Cells	Yes	-	-	-	-
MEF2C_Alice	chr5:88540043-88540266	intergenic		363898	MEF2C	6.88	0.324	15.38	D125	Cone Precursor Cells, Mature Cone Cells, Mature Muller Cells, Mature Rod Cells	74-85, 89, 103-125	AC HC GC Precursors Cells, Amacrine Precursor Cells, Developing Amacrine Cells, Developing Ganglion Cells, Early Progenitor Cells, Ganglion Precursor Cells, Late Retinal Progenitor Cells, Mature Amacrine Cells, Mature Ganglion Cells, Photoreceptor Bipolar Precursor Cells	No	H3K4ME1, H3K4ME2, RNAPOLII	-	-	-
MEF2C_Alice	chr5:88540043-88540266	intergenic		271325	TMEM161B	69.17	0.79	110.16	D125	AC/HC/GC Precursors, Developing Amacrine Cells, Early Progenitor Cells, Late Retinal Progenitor Cells	74-85, 89, 103-125	AC HC GC Precursors Cells, Amacrine Precursor Cells, Developing Amacrine Cells, Developing Ganglion Cells, Early Progenitor Cells, Ganglion Precursor Cells, Late Retinal Progenitor Cells, Mature Amacrine Cells, Mature Ganglion Cells, Photoreceptor Bipolar Precursor Cells	Yes	H3K4ME1, H3K4ME2, RNAPOLII	-	-	-
MEF2C_Apollo	chr5:88656221-88656458	intronic	LOC645323	247713	MEF2C	6.88	0.324	15.38	D125	Cone Precursor Cells, Mature Cone Cells, Mature Muller Cells, Mature Rod Cells	89	Developing Amacrine Cells, Late Retinal Progenitor Cells, Mature Amacrine Cells, Mature Muller Cells	No	-	-	-	-
MEF2C_Apollo	chr5:88656221-88656458	intronic	LOC645323	387510	TMEM161B	69.17	0.79	110.16	D125	AC/HC/GC Precursors, Developing Amacrine Cells, Early Progenitor Cells, Late Retinal Progenitor Cells	89	Developing Amacrine Cells, Late Retinal Progenitor Cells, Mature Amacrine Cells, Mature Muller Cells	Yes	-	-	-	-
MEF2C_Gwyneth	chr5:88883821-88884038	3-UTR	MEF2C	20123	MEF2C	6.88	0.324	15.38	D125	Cone Precursor Cells, Mature Cone Cells, Mature Muller Cells, Mature Rod Cells	74-85, 89, 103-125	Mature Cone Cells, Mature Ganglion Cells, Mature Rod Cells	Yes	H3K4ME1, H3K4ME2, H3K4ME3, H3K9-14AC	hs429	negative	-
MEF2C_Gwyneth	chr5:88883821-88884038	3-UTR	MEF2C	615100	TMEM161B	69.17	0.79	110.16	D125	AC/HC/GC Precursors, Developing Amacrine Cells, Early Progenitor Cells, Late Retinal Progenitor Cells	74-85, 89, 103-125	Mature Cone Cells, Mature Ganglion Cells, Mature Rod Cells	No	H3K4ME1, H3K4ME2, H3K4ME3, H3K9-14AC	hs429	negative	-
MEIS1_Beatrice	chr2:67854263-67854506	intergenic		208598	C1D	22.1	0.524	30.39	D94.2	Developing Horizontal Cells, Mature Amacrine Cells, Mature Cone Cells, Mature Ganglion Cells	-	Developing Horizontal Cells	No	-	-	-	-
MEIS1_Beatrice	chr2:67854263-67854506	intergenic		457066	ETAA1	32.61	0.613	52.33	D52.54	AC/HC/GC Precursors, Early Progenitor Cells, Late Retinal Progenitor Cells, Mature Ganglion Cells	-	Developing Horizontal Cells	Yes	-	-	-	-
MEIS1_Cassandra	chr2:67516352-67516715	intergenic		546449	C1D	22.1	0.524	30.39	D94.2	Developing Horizontal Cells, Mature Amacrine Cells, Mature Cone Cells, Mature Ganglion Cells	-	Developing Ganglion Cells	No	-	-	-	-
MEIS1_Cassandra	chr2:67516352-67516715	intergenic		119215	ETAA1	32.61	0.613	52.33	D52.54	AC/HC/GC Precursors, Early Progenitor Cells, Late Retinal Progenitor Cells, Mature Ganglion Cells	-	Developing Ganglion Cells	Yes	-	-	-	-
MEIS1_Harold	chr2:66989947-66990189	intergenic		407251	ETAA1	32.61	0.613	52.33	D52.54	AC/HC/GC Precursors, Early Progenitor Cells, Late Retinal Progenitor Cells, Mature Ganglion Cells	-	Mature Bipolar Cells	Yes	-	-	-	-
MEIS1_Harold	chr2:66989947-66990189	intergenic		554668	MEIS1	246.43	0.963	361.33	D52.54	Amacrine Precursor Cells, Developing Amacrine Cells, Developing Horizontal Cells, Early Progenitor Cells	-	Mature Bipolar Cells	No	-	-	-	-
MEIS1_Haruki	chr2:66699841-66700435	intergenic		697181	ETAA1	32.61	0.613	52.33	D52.54	AC/HC/GC Precursors, Early Progenitor Cells, Late Retinal Progenitor Cells, Mature Ganglion Cells	74-85, 89, 103-125	Ganglion Precursor Cells	Yes	H3K4ME1	-	-	-
MEIS1_Haruki	chr2:66699841-66700435	intergenic		264738	MEIS1	246.43	0.963	361.33	D52.54	Amacrine Precursor Cells, Developing Amacrine Cells, Developing Horizontal Cells, Early Progenitor Cells	74-85, 89, 103-125	Ganglion Precursor Cells	No	H3K4ME1	-	-	-
MEIS1_Jasmine	chr2:66571679-66571902	3-UTR	MEIS1	825528	ETAA1	32.61	0.613	52.33	D52.54	AC/HC/GC Precursors, Early Progenitor Cells, Late Retinal Progenitor Cells, Mature Ganglion Cells	-	Developing Amacrine Cells	Undefined	H3K4ME1, RNAPOLII	-	-	-
MEIS1_Jasmine	chr2:66571679-66571902	3-UTR	MEIS1	136391	MEIS1	246.43	0.963	361.33	D52.54	Amacrine Precursor Cells, Developing Amacrine Cells, Developing Horizontal Cells, Early Progenitor Cells	-	Developing Amacrine Cells	Undefined	H3K4ME1, RNAPOLII	-	-	-
MEIS1_Jeremy	chr2:66570219-66570487	3-UTR	MEIS1	826966	ETAA1	32.61	0.613	52.33	D52.54	AC/HC/GC Precursors, Early Progenitor Cells, Late Retinal Progenitor Cells, Mature Ganglion Cells	74-85, 89	Early Progenitor Cells, Late Retinal Progenitor Cells, Photoreceptor Bipolar Precursor Cells	Undefined	-	-	-	-
MEIS1_Jeremy	chr2:66570219-66570487	3-UTR	MEIS1	134953	MEIS1	246.43	0.963	361.33	D52.54	Amacrine Precursor Cells, Developing Amacrine Cells, Developing Horizontal Cells, Early Progenitor Cells	74-85, 89	Early Progenitor Cells, Late Retinal Progenitor Cells, Photoreceptor Bipolar Precursor Cells	Undefined	-	-	-	-
MEIS1_Juan	chr2:66569649-66569894	3-UTR	MEIS1	827547	ETAA1	32.61	0.613	52.33	D52.54	AC/HC/GC Precursors, Early Progenitor Cells, Late Retinal Progenitor Cells, Mature Ganglion Cells	74-85, 89	AC HC GC Precursors Cells, Developing Amacrine Cells, Early Progenitor Cells, Ganglion Precursor Cells, Late Retinal Progenitor Cells, Mature Cone Cells, Mature Ganglion Cells, Mature Horizontal Cells	No	H3K4ME1, H3K4ME2	-	-	-
MEIS1_Juan	chr2:66569649-66569894	3-UTR	MEIS1	134372	MEIS1	246.43	0.963	361.33	D52.54	Amacrine Precursor Cells, Developing Amacrine Cells, Developing Horizontal Cells, Early Progenitor Cells	74-85, 89	AC HC GC Precursors Cells, Developing Amacrine Cells, Early Progenitor Cells, Ganglion Precursor Cells, Late Retinal Progenitor Cells, Mature Cone Cells, Mature Ganglion Cells, Mature Horizontal Cells	Yes	H3K4ME1, H3K4ME2	-	-	-
MEIS1_Kazuki	chr2:66537114-66537332	intronic	MEIS1	860096	ETAA1	32.61	0.613	52.33	D52.54	AC/HC/GC Precursors, Early Progenitor Cells, Late Retinal Progenitor Cells, Mature Ganglion Cells	74-85, 89, 103-125	AC HC GC Precursors Cells, Cone Precursor Cells, Developing Cone Cells, Early Progenitor Cells, Ganglion Precursor Cells, Late Retinal Progenitor Cells, Mature Cone Cells, Mature Ganglion Cells, Mature Horizontal Cells, Photoreceptor Bipolar Precursor Cells	No	H3K4ME1	hs1210	positive	forebrain[4/5]
MEIS1_Kazuki	chr2:66537114-66537332	intronic	MEIS1	101823	MEIS1	246.43	0.963	361.33	D52.54	Amacrine Precursor Cells, Developing Amacrine Cells, Developing Horizontal Cells, Early Progenitor Cells	74-85, 89, 103-125	AC HC GC Precursors Cells, Cone Precursor Cells, Developing Cone Cells, Early Progenitor Cells, Ganglion Precursor Cells, Late Retinal Progenitor Cells, Mature Cone Cells, Mature Ganglion Cells, Mature Horizontal Cells, Photoreceptor Bipolar Precursor Cells	Yes	H3K4ME1	hs1210	positive	forebrain[4/5]
MEIS1_Mauritius_2	chr2:66523103-66523330	intronic	MEIS1	874102	ETAA1	32.61	0.613	52.33	D52.54	AC/HC/GC Precursors, Early Progenitor Cells, Late Retinal Progenitor Cells, Mature Ganglion Cells	-	Ganglion Precursor Cells	No	-	hs1206	negative	-
MEIS1_Mauritius_2	chr2:66523103-66523330	intronic	MEIS1	87817	MEIS1	246.43	0.963	361.33	D52.54	Amacrine Precursor Cells, Developing Amacrine Cells, Developing Horizontal Cells, Early Progenitor Cells	-	Ganglion Precursor Cells	Yes	-	hs1206	negative	-
MEIS1_Ming	chr2:66509308-66509543	intronic	MEIS1	887893	ETAA1	32.61	0.613	52.33	D52.54	AC/HC/GC Precursors, Early Progenitor Cells, Late Retinal Progenitor Cells, Mature Ganglion Cells	74-85, 89	Early Progenitor Cells, Mature Bipolar Cells	No	H3K4ME1, H3K4ME2	-	-	-
MEIS1_Ming	chr2:66509308-66509543	intronic	MEIS1	74026	MEIS1	246.43	0.963	361.33	D52.54	Amacrine Precursor Cells, Developing Amacrine Cells, Developing Horizontal Cells, Early Progenitor Cells	74-85, 89	Early Progenitor Cells, Mature Bipolar Cells	Yes	H3K4ME1, H3K4ME2	-	-	-
MEIS1_Molly	chr2:66508594-66508824	intronic	MEIS1	888610	ETAA1	32.61	0.613	52.33	D52.54	AC/HC/GC Precursors, Early Progenitor Cells, Late Retinal Progenitor Cells, Mature Ganglion Cells	74-85, 89, 103-125	AC HC GC Precursors Cells, Amacrine Precursor Cells, Developing Amacrine Cells, Developing Ganglion Cells, Developing Horizontal Cells, Early Progenitor Cells, Ganglion Precursor Cells, Late Retinal Progenitor Cells, Mature Amacrine Cells, Mature Cone Cells, Mature Ganglion Cells, Mature Horizontal Cells, Mature Muller Cells, Mature Rod Cells	No	H3K27AC, H3K4ME1, H3K4ME2, H3K9-14AC	-	-	-
MEIS1_Molly	chr2:66508594-66508824	intronic	MEIS1	73309	MEIS1	246.43	0.963	361.33	D52.54	Amacrine Precursor Cells, Developing Amacrine Cells, Developing Horizontal Cells, Early Progenitor Cells	74-85, 89, 103-125	AC HC GC Precursors Cells, Amacrine Precursor Cells, Developing Amacrine Cells, Developing Ganglion Cells, Developing Horizontal Cells, Early Progenitor Cells, Ganglion Precursor Cells, Late Retinal Progenitor Cells, Mature Amacrine Cells, Mature Cone Cells, Mature Ganglion Cells, Mature Horizontal Cells, Mature Muller Cells, Mature Rod Cells	Yes	H3K27AC, H3K4ME1, H3K4ME2, H3K9-14AC	-	-	-
MEIS1_Mustafa	chr2:66470899-66471104	intronic	MEIS1	926317	ETAA1	32.61	0.613	52.33	D52.54	AC/HC/GC Precursors, Early Progenitor Cells, Late Retinal Progenitor Cells, Mature Ganglion Cells	-	Mature Horizontal Cells	No	-	-	-	-
MEIS1_Mustafa	chr2:66470899-66471104	intronic	MEIS1	35602	MEIS1	246.43	0.963	361.33	D52.54	Amacrine Precursor Cells, Developing Amacrine Cells, Developing Horizontal Cells, Early Progenitor Cells	-	Mature Horizontal Cells	Yes	-	-	-	-
MEIS1_Nemo	chr2:66462358-66462702	intronic	MEIS1	934789	ETAA1	32.61	0.613	52.33	D52.54	AC/HC/GC Precursors, Early Progenitor Cells, Late Retinal Progenitor Cells, Mature Ganglion Cells	74-85, 89	-	No	H3K27AC, H3K4ME1, H3K4ME2	-	-	-
MEIS1_Nemo	chr2:66462358-66462702	intronic	MEIS1	27130	MEIS1	246.43	0.963	361.33	D52.54	Amacrine Precursor Cells, Developing Amacrine Cells, Developing Horizontal Cells, Early Progenitor Cells	74-85, 89	-	Yes	H3K27AC, H3K4ME1, H3K4ME2	-	-	-
MEIS1_Nick	chr2:66461645-66462125	intronic	MEIS1	935434	ETAA1	32.61	0.613	52.33	D52.54	AC/HC/GC Precursors, Early Progenitor Cells, Late Retinal Progenitor Cells, Mature Ganglion Cells	74-85, 89	Late Retinal Progenitor Cells, Mature Horizontal Cells	No	H3K4ME1, H3K4ME2	-	-	-
MEIS1_Nick	chr2:66461645-66462125	intronic	MEIS1	26485	MEIS1	246.43	0.963	361.33	D52.54	Amacrine Precursor Cells, Developing Amacrine Cells, Developing Horizontal Cells, Early Progenitor Cells	74-85, 89	Late Retinal Progenitor Cells, Mature Horizontal Cells	Yes	H3K4ME1, H3K4ME2	-	-	-
MEIS1_Roman	chr2:66071356-66071636	intergenic		363904	MEIS1	246.43	0.963	361.33	D52.54	Amacrine Precursor Cells, Developing Amacrine Cells, Developing Horizontal Cells, Early Progenitor Cells	74-85	-	Yes	-	hs205	positive	genital tubercle[8/9]
MEIS1_Roman	chr2:66071356-66071636	intergenic		639319	SPRED2	42.94	0.68	74.41	D52.54	Early Progenitor Cells, Late Retinal Progenitor Cells, Mature Bipolar Cells, Mature Horizontal Cells	74-85	-	No	-	hs205	positive	genital tubercle[8/9]
MEIS1_Vanessa	chr2:65864767-65865089	intergenic		570472	MEIS1	246.43	0.963	361.33	D52.54	Amacrine Precursor Cells, Developing Amacrine Cells, Developing Horizontal Cells, Early Progenitor Cells	89	Late Retinal Progenitor Cells, Mature Muller Cells	Yes	-	-	-	-
MEIS1_Vanessa	chr2:65864767-65865089	intergenic		432751	SPRED2	42.94	0.68	74.41	D52.54	Early Progenitor Cells, Late Retinal Progenitor Cells, Mature Bipolar Cells, Mature Horizontal Cells	89	Late Retinal Progenitor Cells, Mature Muller Cells	No	-	-	-	-
MEIS2_Aida	chr15:35290361-35290683	intergenic		255646	DPH6	12.48	0.414	19.54	D125	Cone Precursor Cells, Late Retinal Progenitor Cells, Mature Amacrine Cells, Mature Cone Cells	-	Developing Amacrine Cells, Developing Ganglion Cells, Early Progenitor Cells, Ganglion Precursor Cells, Mature Amacrine Cells, Mature Ganglion Cells	Yes	-	-	-	-
MEIS2_Apollo	chr15:35777189-35777430	intergenic		231142	DPH6	12.48	0.414	19.54	D125	Cone Precursor Cells, Late Retinal Progenitor Cells, Mature Amacrine Cells, Mature Cone Cells	-	AC HC GC Precursors Cells, Developing Amacrine Cells, Developing Horizontal Cells, Early Progenitor Cells, Ganglion Precursor Cells	Yes	-	-	-	-
MEIS2_Ariane	chr15:35957985-35958201	intergenic		411925	DPH6	12.48	0.414	19.54	D125	Cone Precursor Cells, Late Retinal Progenitor Cells, Mature Amacrine Cells, Mature Cone Cells	74-85, 89, 103-125	AC HC GC Precursors Cells, Amacrine Precursor Cells, Cone Precursor Cells, Developing Amacrine Cells, Developing Cone Cells, Ganglion Precursor Cells, Mature Bipolar Cells, Photoreceptor Bipolar Precursor Cells	Yes	H3K4ME1, H3K4ME2	-	-	-
MEIS2_Atsuko	chr15:36495489-36495718	intergenic		949436	DPH6	12.48	0.414	19.54	D125	Cone Precursor Cells, Late Retinal Progenitor Cells, Mature Amacrine Cells, Mature Cone Cells	-	Early Progenitor Cells, Late Retinal Progenitor Cells	Yes	-	-	-	-
MEIS2_Atsuko	chr15:36495489-36495718	intergenic		604281	MEIS2	130.38	0.907	250.98	D105	Cone Precursor Cells, Developing Amacrine Cells, Mature Cone Cells, Photoreceptor/Bipolar Precursor Cells	-	Early Progenitor Cells, Late Retinal Progenitor Cells	Yes	-	-	-	-
MEIS2_Eden_1	chr15:36644093-36644437	5-UTR	C15orf41	455620	MEIS2	130.38	0.907	250.98	D105	Cone Precursor Cells, Developing Amacrine Cells, Mature Cone Cells, Photoreceptor/Bipolar Precursor Cells	-	Ganglion Precursor Cells	Yes	-	-	-	-
MEIS2_Eden_2	chr15:36644462-36644849	5-UTR	C15orf41	455229	MEIS2	130.38	0.907	250.98	D105	Cone Precursor Cells, Developing Amacrine Cells, Mature Cone Cells, Photoreceptor/Bipolar Precursor Cells	-	Ganglion Precursor Cells	Yes	-	-	-	-
MEIS2_Frankenstein	chr15:36673095-36673619	intronic	C15orf41	426528	MEIS2	130.38	0.907	250.98	D105	Cone Precursor Cells, Developing Amacrine Cells, Mature Cone Cells, Photoreceptor/Bipolar Precursor Cells	-	Mature Cone Cells	Yes	-	hs828	positive	hindbrain (rhombencephalon)[4/11]
MEIS2_Haruki	chr15:36754918-36755687	intronic	C15orf41	344582	MEIS2	130.38	0.907	250.98	D105	Cone Precursor Cells, Developing Amacrine Cells, Mature Cone Cells, Photoreceptor/Bipolar Precursor Cells	74-85, 89, 103-125	AC HC GC Precursors Cells, Early Progenitor Cells, Late Retinal Progenitor Cells, Mature Muller Cells	Yes	-	-	-	-
MEIS2_Hector	chr15:36756647-36757131	intronic	C15orf41	342996	MEIS2	130.38	0.907	250.98	D105	Cone Precursor Cells, Developing Amacrine Cells, Mature Cone Cells, Photoreceptor/Bipolar Precursor Cells	-	Early Progenitor Cells	Yes	-	-	-	-
MEIS2_Isaac	chr15:36884575-36884789	intronic	LOC145845	215203	MEIS2	130.38	0.907	250.98	D105	Cone Precursor Cells, Developing Amacrine Cells, Mature Cone Cells, Photoreceptor/Bipolar Precursor Cells	74-85, 89	-	Yes	H3K4ME1, H3K4ME2	-	-	-
MEIS2_Jeremy	chr15:36893296-36894341	5-UTR	MEIS2	206066	MEIS2	130.38	0.907	250.98	D105	Cone Precursor Cells, Developing Amacrine Cells, Mature Cone Cells, Photoreceptor/Bipolar Precursor Cells	89	AC HC GC Precursors Cells, Cone Precursor Cells, Developing Cone Cells, Mature Bipolar Cells, Mature Cone Cells, Mature Rod Cells, Photoreceptor Bipolar Precursor Cells	Yes	-	-	-	-
MEIS2_Jun	chr15:36904021-36904302	intronic	MEIS2	195723	MEIS2	130.38	0.907	250.98	D105	Cone Precursor Cells, Developing Amacrine Cells, Mature Cone Cells, Photoreceptor/Bipolar Precursor Cells	-	Cone Precursor Cells, Developing Cone Cells, Photoreceptor Bipolar Precursor Cells	Yes	H3K4ME1	-	-	-
MEIS2_Logan	chr15:36951869-36952175	intronic	MEIS2	147863	MEIS2	130.38	0.907	250.98	D105	Cone Precursor Cells, Developing Amacrine Cells, Mature Cone Cells, Photoreceptor/Bipolar Precursor Cells	-	Early Progenitor Cells, Mature Muller Cells	Yes	-	-	-	-
MEIS2_Lucifer	chr15:37035224-37035549	intronic	MEIS2	64498	MEIS2	130.38	0.907	250.98	D105	Cone Precursor Cells, Developing Amacrine Cells, Mature Cone Cells, Photoreceptor/Bipolar Precursor Cells	-	AC HC GC Precursors Cells, Cone Precursor Cells, Developing Cone Cells, Early Progenitor Cells, Ganglion Precursor Cells, Mature Muller Cells, Photoreceptor Bipolar Precursor Cells	Yes	H3K4ME1	-	-	-
MEIS2_Ming_1	chr15:37037572-37037961	intronic	MEIS2	62118	MEIS2	130.38	0.907	250.98	D105	Cone Precursor Cells, Developing Amacrine Cells, Mature Cone Cells, Photoreceptor/Bipolar Precursor Cells	-	Developing Ganglion Cells	Yes	H3K4ME1	-	-	-
MEIS2_Ming_2	chr15:37037963-37038239	intronic	MEIS2	61784	MEIS2	130.38	0.907	250.98	D105	Cone Precursor Cells, Developing Amacrine Cells, Mature Cone Cells, Photoreceptor/Bipolar Precursor Cells	74-85	Developing Ganglion Cells	Yes	H3K4ME1	-	-	-
MEIS2_Molly	chr15:37038876-37039131	intronic	MEIS2	60881	MEIS2	130.38	0.907	250.98	D105	Cone Precursor Cells, Developing Amacrine Cells, Mature Cone Cells, Photoreceptor/Bipolar Precursor Cells	74-85, 89	Amacrine Precursor Cells, Developing Amacrine Cells, Developing Ganglion Cells, Ganglion Precursor Cells, Mature Amacrine Cells, Mature Ganglion Cells	Yes	H3K4ME1	-	-	-
MEIS2_Naoko	chr15:37045979-37046187	intronic	MEIS2	53802	MEIS2	130.38	0.907	250.98	D105	Cone Precursor Cells, Developing Amacrine Cells, Mature Cone Cells, Photoreceptor/Bipolar Precursor Cells	74-85, 89, 103-125	Early Progenitor Cells, Ganglion Precursor Cells, Mature Ganglion Cells	Yes	H3K4ME1, H3K4ME2	-	-	-
MEIS2_Nemo	chr15:37055909-37056518	intronic	MEIS2	43671	MEIS2	130.38	0.907	250.98	D105	Cone Precursor Cells, Developing Amacrine Cells, Mature Cone Cells, Photoreceptor/Bipolar Precursor Cells	74-85, 89, 103-125	Late Retinal Progenitor Cells, Mature Muller Cells	Yes	H3K4ME1, H3K4ME2	hs1178	negative	-
MEIS2_Nick	chr15:37056970-37057543	intronic	MEIS2	42628	MEIS2	130.38	0.907	250.98	D105	Cone Precursor Cells, Developing Amacrine Cells, Mature Cone Cells, Photoreceptor/Bipolar Precursor Cells	74-85, 89	Late Retinal Progenitor Cells, Mature Ganglion Cells	Yes	H3K4ME1, H3K4ME2	hs1178	negative	-
MEIS2_Oskar	chr15:37077753-37078161	intronic	MEIS2	21928	MEIS2	130.38	0.907	250.98	D105	Cone Precursor Cells, Developing Amacrine Cells, Mature Cone Cells, Photoreceptor/Bipolar Precursor Cells	89	Cone Precursor Cells, Developing Cone Cells, Ganglion Precursor Cells, Mature Cone Cells, Photoreceptor Bipolar Precursor Cells	Yes	H3K4ME2	-	-	-
MEIS2_Pablo	chr15:37082031-37082264	intronic	MEIS2	17737	MEIS2	130.38	0.907	250.98	D105	Cone Precursor Cells, Developing Amacrine Cells, Mature Cone Cells, Photoreceptor/Bipolar Precursor Cells	74-85, 89	Early Progenitor Cells	Yes	-	-	-	-
MEIS2_Ryan	chr15:37220861-37221330	intergenic		121211	MEIS2	130.38	0.907	250.98	D105	Cone Precursor Cells, Developing Amacrine Cells, Mature Cone Cells, Photoreceptor/Bipolar Precursor Cells	89	-	Yes	-	hs572	positive	neural tube[6/9], hindbrain (rhombencephalon)[6/9]
MEIS2_Santiago	chr15:37221406-37221985	intergenic		121811	MEIS2	130.38	0.907	250.98	D105	Cone Precursor Cells, Developing Amacrine Cells, Mature Cone Cells, Photoreceptor/Bipolar Precursor Cells	-	Developing Amacrine Cells	Yes	-	hs572	positive	neural tube[6/9], hindbrain (rhombencephalon)[6/9]
MEIS2_Scout	chr15:37339905-37340265	intergenic		240200	MEIS2	130.38	0.907	250.98	D105	Cone Precursor Cells, Developing Amacrine Cells, Mature Cone Cells, Photoreceptor/Bipolar Precursor Cells	74-85, 89, 103-125	Early Progenitor Cells, Late Retinal Progenitor Cells	Yes	-	-	-	-
MEIS2_Siddhartha	chr15:37340393-37340778	intergenic		240701	MEIS2	130.38	0.907	250.98	D105	Cone Precursor Cells, Developing Amacrine Cells, Mature Cone Cells, Photoreceptor/Bipolar Precursor Cells	89	-	Yes	-	-	-	-
MEIS2_Tarzan	chr15:37359376-37359917	intergenic		259762	MEIS2	130.38	0.907	250.98	D105	Cone Precursor Cells, Developing Amacrine Cells, Mature Cone Cells, Photoreceptor/Bipolar Precursor Cells	89	AC HC GC Precursors Cells, Amacrine Precursor Cells, Early Progenitor Cells, Late Retinal Progenitor Cells	Yes	-	-	-	-
MEIS2_Trevor	chr15:37361523-37361902	intergenic		261828	MEIS2	130.38	0.907	250.98	D105	Cone Precursor Cells, Developing Amacrine Cells, Mature Cone Cells, Photoreceptor/Bipolar Precursor Cells	-	Late Retinal Progenitor Cells	Yes	-	hs599	positive	forebrain[9/9]
MEIS2_Wei	chr15:37879921-37880151	intergenic		780151	MEIS2	130.38	0.907	250.98	D105	Cone Precursor Cells, Developing Amacrine Cells, Mature Cone Cells, Photoreceptor/Bipolar Precursor Cells	74-85, 89	Cone Precursor Cells, Developing Amacrine Cells, Early Progenitor Cells	Yes	H3K4ME1, H3K4ME2	-	-	-
MEIS2_Zeus	chr15:37880249-37880700	intergenic		780590	MEIS2	130.38	0.907	250.98	D105	Cone Precursor Cells, Developing Amacrine Cells, Mature Cone Cells, Photoreceptor/Bipolar Precursor Cells	74-85, 89, 103-125	Cone Precursor Cells, Developing Amacrine Cells, Developing Horizontal Cells, Early Progenitor Cells, Ganglion Precursor Cells, Mature Amacrine Cells, Mature Bipolar Cells, Mature Cone Cells, Mature Ganglion Cells	Yes	CTCF, H3K4ME1, H3K4ME2	-	-	-
MICALL2_Aida	chr7:1226268-1226550	intergenic		66231	ZFAND2A	10.58	0.386	19.89	D59C	Developing Cone Cells, Mature Amacrine Cells, Mature Bipolar Cells, Mature Horizontal Cells	74-85, 89, 103-125	AC HC GC Precursors Cells, Cone Precursor Cells, Developing Cone Cells, Photoreceptor Bipolar Precursor Cells	Yes	CTCF, H3K27AC, H3K27ME3, H3K4ME1, H3K4ME2, H3K9ME3, RNAPOLII	hs293	positive	midbrain (mesencephalon)[8/10], forebrain[8/10], branchial arch[3/10]
MICALL2_Jan	chr7:1239308-1239566	intergenic		220065	MICALL2	2.44	0.197	7.15	D59P	Developing Ganglion Cells, Early Progenitor Cells, Mature Amacrine Cells, Mature Ganglion Cells	74-85, 89	-	No	H3K27ME3, RNAPOLII	-	-	-
MICALL2_Mustafa	chr7:1268982-1269209	intergenic		190406	MICALL2	2.44	0.197	7.15	D59P	Developing Ganglion Cells, Early Progenitor Cells, Mature Amacrine Cells, Mature Ganglion Cells	74-85, 89	Amacrine Precursor Cells, Ganglion Precursor Cells	No	H3K27ME3, H3K4ME1, H3K4ME2	-	-	-
MICALL2_Norma	chr7:1297787-1298099	intergenic		161559	MICALL2	2.44	0.197	7.15	D59P	Developing Ganglion Cells, Early Progenitor Cells, Mature Amacrine Cells, Mature Ganglion Cells	89	-	No	H3K27ME3, H3K4ME1, H3K4ME2, H3K4ME3, H3K9-14AC	-	-	-
MIR205HG_Hana	chr1:208332894-208333118	intergenic		88686	PLXNA2	150	0.923	242.72	D96P	Amacrine Precursor Cells, Developing Horizontal Cells, Ganglion Precursor Cells, Mature Horizontal Cells	89	Mature Bipolar Cells	Yes	-	-	-	-
MIR205HG_Naoko	chr1:208748051-208748274	intergenic		835554	CAMK1G	3.26	0.232	7.1	D59C	Amacrine Precursor Cells, Developing Amacrine Cells, Early Progenitor Cells, Mature Ganglion Cells	74-85, 89	-	Yes	H3K4ME1	-	-	-
MIR205HG_Naoko	chr1:208748051-208748274	intergenic		503843	PLXNA2	150	0.923	242.72	D96P	Amacrine Precursor Cells, Developing Horizontal Cells, Ganglion Precursor Cells, Mature Horizontal Cells	74-85, 89	-	Yes	H3K4ME1	-	-	-
MIR4307_Chao	chr14:26444877-26445201	intergenic		152715	NOVA1	80.37	0.824	122.71	D53	Amacrine Precursor Cells, Developing Amacrine Cells, Late Retinal Progenitor Cells, Mature Amacrine Cells	-	Mature Horizontal Cells	Yes	-	-	-	-
MIR4307_Florentino_2	chr14:26446171-26446777	5-UTR	NOVA1	151280	NOVA1	80.37	0.824	122.71	D53	Amacrine Precursor Cells, Developing Amacrine Cells, Late Retinal Progenitor Cells, Mature Amacrine Cells	-	AC HC GC Precursors Cells, Ganglion Precursor Cells	Yes	-	-	-	-
MIR4307_Florentino_3	chr14:26446779-26447945	5-UTR	NOVA1	150392	NOVA1	80.37	0.824	122.71	D53	Amacrine Precursor Cells, Developing Amacrine Cells, Late Retinal Progenitor Cells, Mature Amacrine Cells	-	Ganglion Precursor Cells	Yes	-	-	-	-
MIR4318_Hans	chr18:37984777-37985202	intergenic		418953	CELF4	61.19	0.764	92.46	D132M	Amacrine Precursor Cells, Developing Amacrine Cells, Developing Horizontal Cells, Mature Amacrine Cells	-	Ganglion Precursor Cells	No	-	hs373	negative	-
MIR4796_Ariane	chr3:114565082-114565502	3-UTR	ZBTB20	181651	ZBTB20	1.96	0.172	4.25	D59P.2	Mature Bipolar Cells, Mature Muller Cells, Mature Rod Cells, Photoreceptor/Bipolar Precursor Cells	-	Mature Muller Cells	Yes	-	-	-	-
MIR4796_Joshua	chr3:114716186-114716499	3-UTR	ZBTB20	907167	GAP43	371.63	0.981	1295.44	D59C	Amacrine Precursor Cells, Developing Ganglion Cells, Ganglion Precursor Cells, Mature Ganglion Cells	-	Mature Horizontal Cells	No	-	hs253	positive	somite[6/8]
MIR4796_Joshua	chr3:114716186-114716499	3-UTR	ZBTB20	332702	ZBTB20	1.96	0.172	4.25	D59P.2	Mature Bipolar Cells, Mature Muller Cells, Mature Rod Cells, Photoreceptor/Bipolar Precursor Cells	-	Mature Horizontal Cells	Yes	-	hs253	positive	somite[6/8]
MIR4796_Xavier	chr3:114893058-114893390	3-UTR	ZBTB20	730286	GAP43	371.63	0.981	1295.44	D59C	Amacrine Precursor Cells, Developing Ganglion Cells, Ganglion Precursor Cells, Mature Ganglion Cells	89	AC HC GC Precursors Cells, Mature Muller Cells	No	-	hs255	negative	-
MIR4796_Xavier	chr3:114893058-114893390	3-UTR	ZBTB20	509583	ZBTB20	1.96	0.172	4.25	D59P.2	Mature Bipolar Cells, Mature Muller Cells, Mature Rod Cells, Photoreceptor/Bipolar Precursor Cells	89	AC HC GC Precursors Cells, Mature Muller Cells	Yes	-	hs255	negative	-
MLLT10_Frankenstein	chr10:21518181-21518419	3-UTR	C10orf140	16043	MLLT10	129.54	0.906	176.93	D53	AC/HC/GC Precursors, Early Progenitor Cells, Late Retinal Progenitor Cells, Photoreceptor/Bipolar Precursor Cells	74-85, 89, 103-125	AC HC GC Precursors Cells, Amacrine Precursor Cells, Cone Precursor Cells, Developing Amacrine Cells, Developing Ganglion Cells, Developing Horizontal Cells, Early Progenitor Cells, Ganglion Precursor Cells, Mature Amacrine Cells, Mature Bipolar Cells, Mature Cone Cells, Mature Ganglion Cells, Photoreceptor Bipolar Precursor Cells	Yes	H3K27AC, H3K4ME2, H3K4ME3, H3K9-14AC, RNAPOLII	-	-	-
MLLT10_Frankenstein	chr10:21518181-21518419	3-UTR	C10orf140	620698	NEBL	26.46	0.564	58.29	D132M	AC/HC/GC Precursors, Developing Horizontal Cells, Mature Bipolar Cells, Mature Horizontal Cells	74-85, 89, 103-125	AC HC GC Precursors Cells, Amacrine Precursor Cells, Cone Precursor Cells, Developing Amacrine Cells, Developing Ganglion Cells, Developing Horizontal Cells, Early Progenitor Cells, Ganglion Precursor Cells, Mature Amacrine Cells, Mature Bipolar Cells, Mature Cone Cells, Mature Ganglion Cells, Photoreceptor Bipolar Precursor Cells	No	H3K27AC, H3K4ME2, H3K4ME3, H3K9-14AC, RNAPOLII	-	-	-
MLLT10_Ryan	chr10:21807227-21807669	intronic	DNAJC1	196277	DNAJC1	15	0.448	28.94	D59C	Early Progenitor Cells, Mature Horizontal Cells, Mature Rod Cells, Photoreceptor/Bipolar Precursor Cells	74-85, 89	AC HC GC Precursors Cells, Amacrine Precursor Cells, Cone Precursor Cells, Developing Cone Cells, Developing Ganglion Cells, Early Progenitor Cells, Ganglion Precursor Cells, Late Retinal Progenitor Cells, Mature Cone Cells, Mature Rod Cells	No	H3K4ME1, H3K4ME2	-	-	-
MLLT10_Ryan	chr10:21807227-21807669	intronic	DNAJC1	273105	MLLT10	129.54	0.906	176.93	D53	AC/HC/GC Precursors, Early Progenitor Cells, Late Retinal Progenitor Cells, Photoreceptor/Bipolar Precursor Cells	74-85, 89	AC HC GC Precursors Cells, Amacrine Precursor Cells, Cone Precursor Cells, Developing Cone Cells, Developing Ganglion Cells, Early Progenitor Cells, Ganglion Precursor Cells, Late Retinal Progenitor Cells, Mature Cone Cells, Mature Rod Cells	Yes	H3K4ME1, H3K4ME2	-	-	-
MSI2_Emi	chr17:57406597-57406838	intronic	MSI2	150184	MSI2	449.84	0.985	873.11	D52.54	Early Progenitor Cells, Late Retinal Progenitor Cells, Mature Muller Cells, Mature Rod Cells	74-85, 89, 103-125	AC HC GC Precursors Cells, Amacrine Precursor Cells, Cone Precursor Cells, Developing Amacrine Cells, Developing Cone Cells, Developing Horizontal Cells, Early Progenitor Cells, Ganglion Precursor Cells, Late Retinal Progenitor Cells, Mature Cone Cells, Mature Horizontal Cells, Mature Muller Cells, Mature Rod Cells, Photoreceptor Bipolar Precursor Cells	Yes	H3K27AC, H3K4ME1, H3K4ME2, RNAPOLII	-	-	-
MSI2_Ming	chr17:57567158-57567469	intronic	MSI2	310780	MSI2	449.84	0.985	873.11	D52.54	Early Progenitor Cells, Late Retinal Progenitor Cells, Mature Muller Cells, Mature Rod Cells	89, 103-125	Late Retinal Progenitor Cells	Yes	H3K27AC, H3K4ME1, H3K4ME2, RNAPOLII	-	-	-
MYT1L_Virginia	chr2:2331424-2331709	intergenic		373	MYT1L	64.79	0.777	110.7	D94	Developing Amacrine Cells, Developing Horizontal Cells, Mature Ganglion Cells, Mature Horizontal Cells	74-85, 89, 103-125	Amacrine Precursor Cells, Developing Amacrine Cells, Developing Ganglion Cells, Developing Horizontal Cells, Ganglion Precursor Cells, Mature Amacrine Cells, Mature Ganglion Cells, Mature Horizontal Cells	Yes	H3K4ME3	-	-	-
NCOA2_Jan	chr8:70008937-70009174	intergenic		173992	SLCO5A1	57.25	0.748	94.69	D94	AC/HC/GC Precursors, Amacrine Precursor Cells, Developing Amacrine Cells, Ganglion Precursor Cells	-	Mature Horizontal Cells	Yes	-	-	-	-
NEUROD6_Antigone	chr7:31234863-31235124	intergenic		182533	ADCYAP1R1	16.46	0.467	26.12	D132M	Amacrine Precursor Cells, Developing Horizontal Cells, Mature Amacrine Cells, Mature Horizontal Cells	-	Mature Muller Cells	Yes	-	-	-	-
NEUROD6_Eugene	chr7:31310347-31310570	intergenic		257998	ADCYAP1R1	16.46	0.467	26.12	D132M	Amacrine Precursor Cells, Developing Horizontal Cells, Mature Amacrine Cells, Mature Horizontal Cells	-	Mature Muller Cells	Yes	-	-	-	-
NFIA_Antonio	chr1:60621341-60621727	intergenic		460328	NFIA	13.39	0.427	28.15	D132NC	AC/HC/GC Precursors, Late Retinal Progenitor Cells, Mature Horizontal Cells, Mature Muller Cells	-	Late Retinal Progenitor Cells	No	-	hs683	negative	-
NFIA_Atsuko	chr1:60865170-60865489	intergenic		216532	NFIA	13.39	0.427	28.15	D132NC	AC/HC/GC Precursors, Late Retinal Progenitor Cells, Mature Horizontal Cells, Mature Muller Cells	74-85, 89, 103-125	Late Retinal Progenitor Cells, Mature Bipolar Cells	Undefined	H3K4ME2, H3K4ME3, H3K9-14AC	-	-	-
NFIA_Franz	chr1:61109212-61109428	intronic	NFIA	27458	NFIA	13.39	0.427	28.15	D132NC	AC/HC/GC Precursors, Late Retinal Progenitor Cells, Mature Horizontal Cells, Mature Muller Cells	89	-	No	-	-	-	-
NFIA_Franz	chr1:61109212-61109428	intronic	NFIA	615821	TM2D1	21.69	0.519	31.53	D67	AC/HC/GC Precursors, Developing Horizontal Cells, Early Progenitor Cells, Late Retinal Progenitor Cells	89	-	Yes	-	-	-	-
NFIA_Leo	chr1:61181129-61181420	intronic	NFIA	99413	NFIA	13.39	0.427	28.15	D132NC	AC/HC/GC Precursors, Late Retinal Progenitor Cells, Mature Horizontal Cells, Mature Muller Cells	-	Ganglion Precursor Cells	No	-	-	-	-
NFIA_Leo	chr1:61181129-61181420	intronic	NFIA	543866	TM2D1	21.69	0.519	31.53	D67	AC/HC/GC Precursors, Developing Horizontal Cells, Early Progenitor Cells, Late Retinal Progenitor Cells	-	Ganglion Precursor Cells	Yes	-	-	-	-
NFIA_Lukas	chr1:61244107-61244448	intronic	NFIA	162416	NFIA	13.39	0.427	28.15	D132NC	AC/HC/GC Precursors, Late Retinal Progenitor Cells, Mature Horizontal Cells, Mature Muller Cells	-	Mature Muller Cells	No	-	-	-	-
NFIA_Lukas	chr1:61244107-61244448	intronic	NFIA	480863	TM2D1	21.69	0.519	31.53	D67	AC/HC/GC Precursors, Developing Horizontal Cells, Early Progenitor Cells, Late Retinal Progenitor Cells	-	Mature Muller Cells	Yes	-	-	-	-
NFIA_Naoko	chr1:61268551-61268918	intronic	NFIA	186873	NFIA	13.39	0.427	28.15	D132NC	AC/HC/GC Precursors, Late Retinal Progenitor Cells, Mature Horizontal Cells, Mature Muller Cells	89, 103-125	Developing Horizontal Cells, Late Retinal Progenitor Cells, Mature Muller Cells	No	-	-	-	-
NFIA_Naoko	chr1:61268551-61268918	intronic	NFIA	456406	TM2D1	21.69	0.519	31.53	D67	AC/HC/GC Precursors, Developing Horizontal Cells, Early Progenitor Cells, Late Retinal Progenitor Cells	89, 103-125	Developing Horizontal Cells, Late Retinal Progenitor Cells, Mature Muller Cells	Yes	-	-	-	-
NFIA_Olivia	chr1:61452734-61452937	intronic	NFIA	370974	NFIA	13.39	0.427	28.15	D132NC	AC/HC/GC Precursors, Late Retinal Progenitor Cells, Mature Horizontal Cells, Mature Muller Cells	74-85, 89	-	No	-	hs1309	positive	midbrain (mesencephalon)[7/7], forebrain[7/7], limb[5/7], nose[5/7], heart[5/7]
NFIA_Olivia	chr1:61452734-61452937	intronic	NFIA	272305	TM2D1	21.69	0.519	31.53	D67	AC/HC/GC Precursors, Developing Horizontal Cells, Early Progenitor Cells, Late Retinal Progenitor Cells	74-85, 89	-	Yes	-	hs1309	positive	midbrain (mesencephalon)[7/7], forebrain[7/7], limb[5/7], nose[5/7], heart[5/7]
NFIB_Evelyn	chr9:14096523-14096952	intronic	NFIB	817148	MPDZ	166.93	0.934	245.44	D52.54	AC/HC/GC Precursors, Early Progenitor Cells, Late Retinal Progenitor Cells, Mature Muller Cells	74-85, 89	AC HC GC Precursors Cells, Developing Cone Cells, Early Progenitor Cells, Ganglion Precursor Cells, Late Retinal Progenitor Cells	Yes	H3K4ME2	-	-	-
NFIB_Evelyn	chr9:14096523-14096952	intronic	NFIB	216929	NFIB	70.23	0.794	202.22	D132NC	AC/HC/GC Precursors, Late Retinal Progenitor Cells, Mature Muller Cells, Photoreceptor/Bipolar Precursor Cells	74-85, 89	AC HC GC Precursors Cells, Developing Cone Cells, Early Progenitor Cells, Ganglion Precursor Cells, Late Retinal Progenitor Cells	Yes	H3K4ME2	-	-	-
NFIB_Leontina	chr9:14209396-14209642	intronic	NFIB	929929	MPDZ	166.93	0.934	245.44	D52.54	AC/HC/GC Precursors, Early Progenitor Cells, Late Retinal Progenitor Cells, Mature Muller Cells	74-85, 89	Early Progenitor Cells	Yes	-	-	-	-
NFIB_Leontina	chr9:14209396-14209642	intronic	NFIB	104148	NFIB	70.23	0.794	202.22	D132NC	AC/HC/GC Precursors, Late Retinal Progenitor Cells, Mature Muller Cells, Photoreceptor/Bipolar Precursor Cells	74-85, 89	Early Progenitor Cells	Yes	-	-	-	-
NFIB_Mauritius	chr9:14271244-14271512	intronic	NFIB	991788	MPDZ	166.93	0.934	245.44	D52.54	AC/HC/GC Precursors, Early Progenitor Cells, Late Retinal Progenitor Cells, Mature Muller Cells	89, 103-125	AC HC GC Precursors Cells, Late Retinal Progenitor Cells, Mature Bipolar Cells, Mature Muller Cells	Yes	H3K4ME1	-	-	-
NFIB_Mauritius	chr9:14271244-14271512	intronic	NFIB	42289	NFIB	70.23	0.794	202.22	D132NC	AC/HC/GC Precursors, Late Retinal Progenitor Cells, Mature Muller Cells, Photoreceptor/Bipolar Precursor Cells	89, 103-125	AC HC GC Precursors Cells, Late Retinal Progenitor Cells, Mature Bipolar Cells, Mature Muller Cells	Yes	H3K4ME1	-	-	-
NFIB_Prometheus	chr9:14303600-14303817	intronic	NFIB	9958	NFIB	70.23	0.794	202.22	D132NC	AC/HC/GC Precursors, Late Retinal Progenitor Cells, Mature Muller Cells, Photoreceptor/Bipolar Precursor Cells	-	Mature Muller Cells	Yes	-	-	-	-
NIPBL_Antonio	chr5:36878759-36878965	5-UTR	NIPBL	370566	C5orf42	112.44	0.886	155.77	D94	-	74-85, 89, 103-125	Cone Precursor Cells, Developing Cone Cells, Early Progenitor Cells, Late Retinal Progenitor Cells, Mature Bipolar Cells, Mature Horizontal Cells, Mature Muller Cells, Mature Rod Cells, Photoreceptor Bipolar Precursor Cells	No	H3K4ME2, H3K4ME3, H3K9-14AC	-	-	-
NIPBL_Antonio	chr5:36878759-36878965	5-UTR	NIPBL	2103	NIPBL	275.15	0.968	376.76	D115	AC/HC/GC Precursors, Cone Precursor Cells, Developing Cone Cells, Photoreceptor/Bipolar Precursor Cells	74-85, 89, 103-125	Cone Precursor Cells, Developing Cone Cells, Early Progenitor Cells, Late Retinal Progenitor Cells, Mature Bipolar Cells, Mature Horizontal Cells, Mature Muller Cells, Mature Rod Cells, Photoreceptor Bipolar Precursor Cells	Yes	H3K4ME2, H3K4ME3, H3K9-14AC	-	-	-
NKX6-1_Apollo	chr4:83724318-83724544	intergenic		774019	NKX6-1	1.44	0.138	2.43	D107	Amacrine Precursor Cells, Developing Cone Cells, Developing Horizontal Cells, Ganglion Precursor Cells	74-85, 89	-	Yes	-	-	-	-
NKX6-1_Franz	chr4:83947371-83947617	intergenic		550956	NKX6-1	1.44	0.138	2.43	D107	Amacrine Precursor Cells, Developing Cone Cells, Developing Horizontal Cells, Ganglion Precursor Cells	89	Cone Precursor Cells, Developing Cone Cells	Yes	-	-	-	-
NKX6-1_Hector	chr4:84070290-84070551	intergenic		428029	NKX6-1	1.44	0.138	2.43	D107	Amacrine Precursor Cells, Developing Cone Cells, Developing Horizontal Cells, Ganglion Precursor Cells	74-85, 89, 103-125	Early Progenitor Cells	Yes	-	-	-	-
NKX6-1_Laura	chr4:84324503-84324869	intergenic		173764	NKX6-1	1.44	0.138	2.43	D107	Amacrine Precursor Cells, Developing Cone Cells, Developing Horizontal Cells, Ganglion Precursor Cells	74-85, 89	Developing Cone Cells, Developing Ganglion Cells, Ganglion Precursor Cells	Yes	H3K4ME1	hs680	positive	hindbrain (rhombencephalon)[6/7], midbrain (mesencephalon)[5/7], cranial nerve[6/7]
NKX6-1_Lucifer	chr4:84366231-84366673	intergenic		131998	NKX6-1	1.44	0.138	2.43	D107	Amacrine Precursor Cells, Developing Cone Cells, Developing Horizontal Cells, Ganglion Precursor Cells	-	AC HC GC Precursors Cells	Yes	-	-	-	-
NKX6-1_Ophelia	chr4:84384815-84385024	intergenic		113530	NKX6-1	1.44	0.138	2.43	D107	Amacrine Precursor Cells, Developing Cone Cells, Developing Horizontal Cells, Ganglion Precursor Cells	-	Mature Ganglion Cells	Yes	-	-	-	-
NKX6-1_Prometheus	chr4:84407813-84408212	intergenic		90437	NKX6-1	1.44	0.138	2.43	D107	Amacrine Precursor Cells, Developing Cone Cells, Developing Horizontal Cells, Ganglion Precursor Cells	-	Amacrine Precursor Cells, Developing Horizontal Cells	Yes	-	-	-	-
NKX6-2_Ava	chr10:132667567-132667773	intronic	INPP5A	129850	INPP5A	28.08	0.578	41.4	D132M	Mature Amacrine Cells, Mature Bipolar Cells, Mature Horizontal Cells, Mature Muller Cells	-	AC HC GC Precursors Cells, Cone Precursor Cells, Developing Cone Cells, Developing Horizontal Cells, Ganglion Precursor Cells, Mature Bipolar Cells, Mature Horizontal Cells	Yes	H3K4ME1, H3K4ME2	-	-	-
NKX6-2_Ava	chr10:132667567-132667773	intronic	INPP5A	118382	NKX6-2	0.91	0.078	3.74	D59C	AC/HC/GC Precursors, Early Progenitor Cells, Ganglion Precursor Cells, Late Retinal Progenitor Cells	-	AC HC GC Precursors Cells, Cone Precursor Cells, Developing Cone Cells, Developing Horizontal Cells, Ganglion Precursor Cells, Mature Bipolar Cells, Mature Horizontal Cells	Yes	H3K4ME1, H3K4ME2	-	-	-
NPAS3_Achilles	chr14:32601049-32601312	intronic	AKAP6	271908	AKAP6	167.59	0.935	389.94	D59C.2	Amacrine Precursor Cells, Developing Ganglion Cells, Developing Horizontal Cells, Mature Ganglion Cells	-	Late Retinal Progenitor Cells, Mature Horizontal Cells, Mature Muller Cells	No	-	-	-	-
NPAS3_Achilles	chr14:32601049-32601312	intronic	AKAP6	338136	NPAS3	6.72	0.321	18.05	D52.54	Early Progenitor Cells, Mature Bipolar Cells, Mature Horizontal Cells, Mature Muller Cells	-	Late Retinal Progenitor Cells, Mature Horizontal Cells, Mature Muller Cells	Yes	-	-	-	-
NPAS3_Arthur	chr14:32726605-32726988	intronic	AKAP6	397524	AKAP6	167.59	0.935	389.94	D59C.2	Amacrine Precursor Cells, Developing Ganglion Cells, Developing Horizontal Cells, Mature Ganglion Cells	-	Developing Horizontal Cells	No	-	-	-	-
NPAS3_Arthur	chr14:32726605-32726988	intronic	AKAP6	212520	NPAS3	6.72	0.321	18.05	D52.54	Early Progenitor Cells, Mature Bipolar Cells, Mature Horizontal Cells, Mature Muller Cells	-	Developing Horizontal Cells	Yes	-	-	-	-
NPAS3_Dominica	chr14:32949278-32949541	intronic	NPAS3	10093	NPAS3	6.72	0.321	18.05	D52.54	Early Progenitor Cells, Mature Bipolar Cells, Mature Horizontal Cells, Mature Muller Cells	-	Mature Horizontal Cells	Yes	-	-	-	-
NPAS3_Emi	chr14:33039366-33039752	intronic	NPAS3	911522	EGLN3	7.31	0.331	32.25	D132NC	Developing Ganglion Cells, Mature Bipolar Cells, Mature Ganglion Cells, Mature Muller Cells	-	Amacrine Precursor Cells, Developing Horizontal Cells, Early Progenitor Cells, Ganglion Precursor Cells, Mature Horizontal Cells	No	-	-	-	-
NPAS3_Emi	chr14:33039366-33039752	intronic	NPAS3	100242	NPAS3	6.72	0.321	18.05	D52.54	Early Progenitor Cells, Mature Bipolar Cells, Mature Horizontal Cells, Mature Muller Cells	-	Amacrine Precursor Cells, Developing Horizontal Cells, Early Progenitor Cells, Ganglion Precursor Cells, Mature Horizontal Cells	Yes	-	-	-	-
NPAS3_Evelyn	chr14:33052932-33053411	intronic	NPAS3	897909	EGLN3	7.31	0.331	32.25	D132NC	Developing Ganglion Cells, Mature Bipolar Cells, Mature Ganglion Cells, Mature Muller Cells	-	Mature Bipolar Cells	No	-	-	-	-
NPAS3_Evelyn	chr14:33052932-33053411	intronic	NPAS3	113855	NPAS3	6.72	0.321	18.05	D52.54	Early Progenitor Cells, Mature Bipolar Cells, Mature Horizontal Cells, Mature Muller Cells	-	Mature Bipolar Cells	Yes	-	-	-	-
NPAS3_Helen	chr14:33207591-33207979	intronic	NPAS3	743296	EGLN3	7.31	0.331	32.25	D132NC	Developing Ganglion Cells, Mature Bipolar Cells, Mature Ganglion Cells, Mature Muller Cells	74-85, 89, 103-125	AC HC GC Precursors Cells, Amacrine Precursor Cells, Developing Amacrine Cells, Developing Cone Cells, Developing Ganglion Cells, Developing Horizontal Cells, Early Progenitor Cells, Ganglion Precursor Cells, Late Retinal Progenitor Cells	No	-	-	-	-
NPAS3_Helen	chr14:33207591-33207979	intronic	NPAS3	268468	NPAS3	6.72	0.321	18.05	D52.54	Early Progenitor Cells, Mature Bipolar Cells, Mature Horizontal Cells, Mature Muller Cells	74-85, 89, 103-125	AC HC GC Precursors Cells, Amacrine Precursor Cells, Developing Amacrine Cells, Developing Cone Cells, Developing Ganglion Cells, Developing Horizontal Cells, Early Progenitor Cells, Ganglion Precursor Cells, Late Retinal Progenitor Cells	Yes	-	-	-	-
NPAS3_Isolde	chr14:33208676-33209074	intronic	NPAS3	742206	EGLN3	7.31	0.331	32.25	D132NC	Developing Ganglion Cells, Mature Bipolar Cells, Mature Ganglion Cells, Mature Muller Cells	-	Mature Amacrine Cells	No	H3K4ME1	-	-	-
NPAS3_Isolde	chr14:33208676-33209074	intronic	NPAS3	269558	NPAS3	6.72	0.321	18.05	D52.54	Early Progenitor Cells, Mature Bipolar Cells, Mature Horizontal Cells, Mature Muller Cells	-	Mature Amacrine Cells	Yes	H3K4ME1	-	-	-
NPAS3_Jan	chr14:33237382-33237663	intronic	NPAS3	713558	EGLN3	7.31	0.331	32.25	D132NC	Developing Ganglion Cells, Mature Bipolar Cells, Mature Ganglion Cells, Mature Muller Cells	-	Mature Horizontal Cells	No	-	-	-	-
NPAS3_Jan	chr14:33237382-33237663	intronic	NPAS3	298206	NPAS3	6.72	0.321	18.05	D52.54	Early Progenitor Cells, Mature Bipolar Cells, Mature Horizontal Cells, Mature Muller Cells	-	Mature Horizontal Cells	Yes	-	-	-	-
NPAS3_Jasmine	chr14:33241476-33241939	intronic	NPAS3	709373	EGLN3	7.31	0.331	32.25	D132NC	Developing Ganglion Cells, Mature Bipolar Cells, Mature Ganglion Cells, Mature Muller Cells	74-85, 89	Early Progenitor Cells, Late Retinal Progenitor Cells	No	-	-	-	-
NPAS3_Jasmine	chr14:33241476-33241939	intronic	NPAS3	302391	NPAS3	6.72	0.321	18.05	D52.54	Early Progenitor Cells, Mature Bipolar Cells, Mature Horizontal Cells, Mature Muller Cells	74-85, 89	Early Progenitor Cells, Late Retinal Progenitor Cells	Yes	-	-	-	-
NPAS3_Joshua	chr14:33282257-33282679	intronic	NPAS3	668613	EGLN3	7.31	0.331	32.25	D132NC	Developing Ganglion Cells, Mature Bipolar Cells, Mature Ganglion Cells, Mature Muller Cells	89	Amacrine Precursor Cells, Developing Horizontal Cells, Ganglion Precursor Cells, Mature Bipolar Cells, Mature Horizontal Cells	No	H3K4ME1	-	-	-
NPAS3_Joshua	chr14:33282257-33282679	intronic	NPAS3	343151	NPAS3	6.72	0.321	18.05	D52.54	Early Progenitor Cells, Mature Bipolar Cells, Mature Horizontal Cells, Mature Muller Cells	89	Amacrine Precursor Cells, Developing Horizontal Cells, Ganglion Precursor Cells, Mature Bipolar Cells, Mature Horizontal Cells	Yes	H3K4ME1	-	-	-
NPAS3_Kazuki	chr14:33323912-33324438	intronic	NPAS3	626906	EGLN3	7.31	0.331	32.25	D132NC	Developing Ganglion Cells, Mature Bipolar Cells, Mature Ganglion Cells, Mature Muller Cells	-	Cone Precursor Cells, Developing Cone Cells, Developing Horizontal Cells, Mature Cone Cells	No	-	-	-	-
NPAS3_Kazuki	chr14:33323912-33324438	intronic	NPAS3	384858	NPAS3	6.72	0.321	18.05	D52.54	Early Progenitor Cells, Mature Bipolar Cells, Mature Horizontal Cells, Mature Muller Cells	-	Cone Precursor Cells, Developing Cone Cells, Developing Horizontal Cells, Mature Cone Cells	Yes	-	-	-	-
NPAS3_Lily	chr14:33393899-33394333	intronic	NPAS3	556965	EGLN3	7.31	0.331	32.25	D132NC	Developing Ganglion Cells, Mature Bipolar Cells, Mature Ganglion Cells, Mature Muller Cells	89	Ganglion Precursor Cells	No	-	-	-	-
NPAS3_Lily	chr14:33393899-33394333	intronic	NPAS3	454799	NPAS3	6.72	0.321	18.05	D52.54	Early Progenitor Cells, Mature Bipolar Cells, Mature Horizontal Cells, Mature Muller Cells	89	Ganglion Precursor Cells	Yes	-	-	-	-
NPAS3_Lucy	chr14:33530098-33530587	intronic	NPAS3	420738	EGLN3	7.31	0.331	32.25	D132NC	Developing Ganglion Cells, Mature Bipolar Cells, Mature Ganglion Cells, Mature Muller Cells	89	-	No	-	-	-	-
NPAS3_Lucy	chr14:33530098-33530587	intronic	NPAS3	591026	NPAS3	6.72	0.321	18.05	D52.54	Early Progenitor Cells, Mature Bipolar Cells, Mature Horizontal Cells, Mature Muller Cells	89	-	Yes	-	-	-	-
NPAS3_Mauritius	chr14:33561852-33562173	intronic	NPAS3	389068	EGLN3	7.31	0.331	32.25	D132NC	Developing Ganglion Cells, Mature Bipolar Cells, Mature Ganglion Cells, Mature Muller Cells	-	Mature Bipolar Cells	No	-	-	-	-
NPAS3_Mauritius	chr14:33561852-33562173	intronic	NPAS3	622696	NPAS3	6.72	0.321	18.05	D52.54	Early Progenitor Cells, Mature Bipolar Cells, Mature Horizontal Cells, Mature Muller Cells	-	Mature Bipolar Cells	Yes	-	-	-	-
NPAS3_Oskar	chr14:33631531-33631762	intronic	NPAS3	319434	EGLN3	7.31	0.331	32.25	D132NC	Developing Ganglion Cells, Mature Bipolar Cells, Mature Ganglion Cells, Mature Muller Cells	89	Amacrine Precursor Cells, Developing Horizontal Cells, Ganglion Precursor Cells, Mature Horizontal Cells	No	-	-	-	-
NPAS3_Oskar	chr14:33631531-33631762	intronic	NPAS3	692330	NPAS3	6.72	0.321	18.05	D52.54	Early Progenitor Cells, Mature Bipolar Cells, Mature Horizontal Cells, Mature Muller Cells	89	Amacrine Precursor Cells, Developing Horizontal Cells, Ganglion Precursor Cells, Mature Horizontal Cells	Yes	-	-	-	-
NPAS3_Othell	chr14:33641909-33642226	intronic	NPAS3	309013	EGLN3	7.31	0.331	32.25	D132NC	Developing Ganglion Cells, Mature Bipolar Cells, Mature Ganglion Cells, Mature Muller Cells	74-85, 89	Amacrine Precursor Cells, Early Progenitor Cells, Ganglion Precursor Cells	No	H3K4ME2	-	-	-
NPAS3_Othell	chr14:33641909-33642226	intronic	NPAS3	702751	NPAS3	6.72	0.321	18.05	D52.54	Early Progenitor Cells, Mature Bipolar Cells, Mature Horizontal Cells, Mature Muller Cells	74-85, 89	Amacrine Precursor Cells, Early Progenitor Cells, Ganglion Precursor Cells	Yes	H3K4ME2	-	-	-
NPAS3_Trystan	chr14:33792608-33792833	intronic	NPAS3	158360	EGLN3	7.31	0.331	32.25	D132NC	Developing Ganglion Cells, Mature Bipolar Cells, Mature Ganglion Cells, Mature Muller Cells	74-85, 89, 103-125	Mature Amacrine Cells, Mature Horizontal Cells	No	CTCF	-	-	-
NPAS3_Trystan	chr14:33792608-33792833	intronic	NPAS3	853404	NPAS3	6.72	0.321	18.05	D52.54	Early Progenitor Cells, Mature Bipolar Cells, Mature Horizontal Cells, Mature Muller Cells	74-85, 89, 103-125	Mature Amacrine Cells, Mature Horizontal Cells	Yes	CTCF	-	-	-
NR2F1_Adam	chr5:91632947-91633401	intergenic		249815	ARRDC3	200.07	0.95	268.28	D132NC	AC/HC/GC Precursors, Late Retinal Progenitor Cells, Mature Muller Cells, Photoreceptor/Bipolar Precursor Cells	-	AC HC GC Precursors Cells, Early Progenitor Cells, Late Retinal Progenitor Cells	No	-	hs269	positive	hindbrain (rhombencephalon)[10/12], midbrain (mesencephalon)[10/12], forebrain[10/12]
NR2F1_Aida	chr5:91741815-91742798	intergenic		358948	ARRDC3	200.07	0.95	268.28	D132NC	AC/HC/GC Precursors, Late Retinal Progenitor Cells, Mature Muller Cells, Photoreceptor/Bipolar Precursor Cells	-	Mature Horizontal Cells	No	-	hs191	positive	hindbrain (rhombencephalon)[6/9]
NR2F1_Aladdin	chr5:91885497-91885960	intergenic		502370	ARRDC3	200.07	0.95	268.28	D132NC	AC/HC/GC Precursors, Late Retinal Progenitor Cells, Mature Muller Cells, Photoreceptor/Bipolar Precursor Cells	89	-	No	-	-	-	-
NR2F1_Amanda	chr5:91898878-91899215	intergenic		515688	ARRDC3	200.07	0.95	268.28	D132NC	AC/HC/GC Precursors, Late Retinal Progenitor Cells, Mature Muller Cells, Photoreceptor/Bipolar Precursor Cells	-	Developing Ganglion Cells	No	-	hs613	negative	-
NR2F1_Daniel	chr5:92605479-92605943	intergenic		977626	NR2F1	69.93	0.793	163.41	D59P	AC/HC/GC Precursors, Early Progenitor Cells, Ganglion Precursor Cells, Late Retinal Progenitor Cells	89	Late Retinal Progenitor Cells, Mature Muller Cells	No	-	hs1109	positive	limb[10/11]
NR2F1_Derek	chr5:92634757-92635254	intergenic		948331	NR2F1	69.93	0.793	163.41	D59P	AC/HC/GC Precursors, Early Progenitor Cells, Ganglion Precursor Cells, Late Retinal Progenitor Cells	74-85	Early Progenitor Cells, Ganglion Precursor Cells	No	-	hs971	positive	neural tube[6/8], forebrain[6/8], cranial nerve[6/8]
NR2F1_Dominica	chr5:92676796-92677047	intergenic		906415	NR2F1	69.93	0.793	163.41	D59P	AC/HC/GC Precursors, Early Progenitor Cells, Ganglion Precursor Cells, Late Retinal Progenitor Cells	89	-	No	-	-	-	-
NR2F1_Eden	chr5:92695549-92695872	intergenic		887626	NR2F1	69.93	0.793	163.41	D59P	AC/HC/GC Precursors, Early Progenitor Cells, Ganglion Precursor Cells, Late Retinal Progenitor Cells	-	Early Progenitor Cells	No	-	hs1039	positive	limb[3/7], cranial nerve[7/7]
NR2F1_Eros	chr5:92713278-92713643	intergenic		869876	NR2F1	69.93	0.793	163.41	D59P	AC/HC/GC Precursors, Early Progenitor Cells, Ganglion Precursor Cells, Late Retinal Progenitor Cells	-	Developing Ganglion Cells, Early Progenitor Cells, Ganglion Precursor Cells, Mature Ganglion Cells, Mature Horizontal Cells	No	-	-	-	-
NR2F1_Faust	chr5:92800485-92800823	intergenic		782683	NR2F1	69.93	0.793	163.41	D59P	AC/HC/GC Precursors, Early Progenitor Cells, Ganglion Precursor Cells, Late Retinal Progenitor Cells	-	Mature Bipolar Cells	No	-	-	-	-
NR2F1_Hector_1	chr5:93190819-93191095	intergenic		392380	NR2F1	69.93	0.793	163.41	D59P	AC/HC/GC Precursors, Early Progenitor Cells, Ganglion Precursor Cells, Late Retinal Progenitor Cells	74-85, 89, 103-125	AC HC GC Precursors Cells, Early Progenitor Cells, Ganglion Precursor Cells, Late Retinal Progenitor Cells, Mature Muller Cells	No	-	hs1170	positive	eye[8/8]
NR2F1_Hector_2	chr5:93191097-93191427	intergenic		392075	NR2F1	69.93	0.793	163.41	D59P	AC/HC/GC Precursors, Early Progenitor Cells, Ganglion Precursor Cells, Late Retinal Progenitor Cells	74-85, 89, 103-125	AC HC GC Precursors Cells, Early Progenitor Cells, Ganglion Precursor Cells, Late Retinal Progenitor Cells, Mature Muller Cells	No	-	hs1170	positive	eye[8/8]
NR2F1_Johanna	chr5:93279685-93280191	intergenic		303399	NR2F1	69.93	0.793	163.41	D59P	AC/HC/GC Precursors, Early Progenitor Cells, Ganglion Precursor Cells, Late Retinal Progenitor Cells	-	Early Progenitor Cells, Ganglion Precursor Cells	No	-	hs1060	positive	hindbrain (rhombencephalon)[6/14], forebrain[10/14]
NR2F1_Leopold	chr5:93406895-93407356	intergenic		176211	NR2F1	69.93	0.793	163.41	D59P	AC/HC/GC Precursors, Early Progenitor Cells, Ganglion Precursor Cells, Late Retinal Progenitor Cells	-	Early Progenitor Cells, Late Retinal Progenitor Cells	No	H3K4ME1	hs1550	negative	-
NR2F1_Lily	chr5:93476278-93476649	intronic	FLJ42709	106873	NR2F1	69.93	0.793	163.41	D59P	AC/HC/GC Precursors, Early Progenitor Cells, Ganglion Precursor Cells, Late Retinal Progenitor Cells	89	Early Progenitor Cells, Late Retinal Progenitor Cells	No	-	hs546	positive	limb[7/7], eye[7/7], nose[7/7]
NR2F1_Lolita	chr5:93573881-93574109	intronic	FLJ42709	9342	NR2F1	69.93	0.793	163.41	D59P	AC/HC/GC Precursors, Early Progenitor Cells, Ganglion Precursor Cells, Late Retinal Progenitor Cells	74-85, 89, 103-125	-	Yes	H3K4ME1, H3K4ME2, H3K4ME3	-	-	-
NR2F1_Lucy	chr5:93674201-93674588	intronic	FAM172A	91058	NR2F1	69.93	0.793	163.41	D59P	AC/HC/GC Precursors, Early Progenitor Cells, Ganglion Precursor Cells, Late Retinal Progenitor Cells	89	Cone Precursor Cells, Developing Cone Cells, Ganglion Precursor Cells, Mature Cone Cells, Mature Horizontal Cells, Photoreceptor Bipolar Precursor Cells	Yes	H3K4ME1, H3K4ME2	-	-	-
NR2F1_Lukas	chr5:93675653-93676115	intronic	FAM172A	92547	NR2F1	69.93	0.793	163.41	D59P	AC/HC/GC Precursors, Early Progenitor Cells, Ganglion Precursor Cells, Late Retinal Progenitor Cells	89	Late Retinal Progenitor Cells, Mature Horizontal Cells, Mature Muller Cells	Yes	-	-	-	-
NR2F1_Oskar	chr5:93890607-93891158	intronic	FAM172A	220752	FAM172A	67.55	0.785	102.27	D94.2	Developing Amacrine Cells, Developing Cone Cells, Late Retinal Progenitor Cells, Photoreceptor/Bipolar Precursor Cells	-	Early Progenitor Cells, Late Retinal Progenitor Cells	Yes	-	-	-	-
NR2F1_Othell	chr5:93891598-93892478	intronic	FAM172A	219597	FAM172A	67.55	0.785	102.27	D94.2	Developing Amacrine Cells, Developing Cone Cells, Late Retinal Progenitor Cells, Photoreceptor/Bipolar Precursor Cells	74-85, 89, 103-125	AC HC GC Precursors Cells, Early Progenitor Cells, Late Retinal Progenitor Cells	Yes	H3K4ME2	hs271	positive	midbrain (mesencephalon)[11/14], forebrain[13/14]
NR2F1_Pandora	chr5:93894446-93895019	intronic	FAM172A	216902	FAM172A	67.55	0.785	102.27	D94.2	Developing Amacrine Cells, Developing Cone Cells, Late Retinal Progenitor Cells, Photoreceptor/Bipolar Precursor Cells	74-85, 89	Mature Horizontal Cells	Yes	CTCF	-	-	-
NR2F1_Penelope	chr5:93895091-93895297	intronic	FAM172A	216441	FAM172A	67.55	0.785	102.27	D94.2	Developing Amacrine Cells, Developing Cone Cells, Late Retinal Progenitor Cells, Photoreceptor/Bipolar Precursor Cells	74-85, 89	-	Yes	CTCF	-	-	-
NR2F1_Scout_1	chr5:94314542-94314984	intronic	C5orf36	203128	FAM172A	67.55	0.785	102.27	D94.2	Developing Amacrine Cells, Developing Cone Cells, Late Retinal Progenitor Cells, Photoreceptor/Bipolar Precursor Cells	74-85, 89	Mature Ganglion Cells	Yes	H3K4ME1	hs273	negative	-
NR2F1_Scout_1	chr5:94314542-94314984	intronic	C5orf36	303584	SLF1	57.62	0.75	127.2	D52.54	AC/HC/GC Precursors, Cone Precursor Cells, Early Progenitor Cells, Late Retinal Progenitor Cells	74-85, 89	Mature Ganglion Cells	Yes	H3K4ME1	hs273	negative	-
NR2F1_Scout_2	chr5:94314986-94315225	intronic	C5orf36	203471	FAM172A	67.55	0.785	102.27	D94.2	Developing Amacrine Cells, Developing Cone Cells, Late Retinal Progenitor Cells, Photoreceptor/Bipolar Precursor Cells	74-85, 89	Mature Ganglion Cells	Yes	H3K4ME1	hs273	negative	-
NR2F1_Scout_2	chr5:94314986-94315225	intronic	C5orf36	303241	SLF1	57.62	0.75	127.2	D52.54	AC/HC/GC Precursors, Cone Precursor Cells, Early Progenitor Cells, Late Retinal Progenitor Cells	74-85, 89	Mature Ganglion Cells	Yes	H3K4ME1	hs273	negative	-
NR2F1_Virginia	chr5:94871034-94871238	intronic	MCTP1	413439	MCTP1	1.9	0.169	3.42	D67	Cone Precursor Cells, Developing Ganglion Cells, Mature Amacrine Cells, Mature Ganglion Cells	74-85, 89	Mature Ganglion Cells	No	-	-	-	-
NR2F1_Virginia	chr5:94871034-94871238	intronic	MCTP1	252789	SLF1	57.62	0.75	127.2	D52.54	AC/HC/GC Precursors, Cone Precursor Cells, Early Progenitor Cells, Late Retinal Progenitor Cells	74-85, 89	Mature Ganglion Cells	Yes	-	-	-	-
NR2F1_Vladimir	chr5:94884137-94884581	intronic	MCTP1	400216	MCTP1	1.9	0.169	3.42	D67	Cone Precursor Cells, Developing Ganglion Cells, Mature Amacrine Cells, Mature Ganglion Cells	-	Early Progenitor Cells, Ganglion Precursor Cells, Late Retinal Progenitor Cells, Mature Muller Cells	No	-	-	-	-
NR2F1_Vladimir	chr5:94884137-94884581	intronic	MCTP1	266012	SLF1	57.62	0.75	127.2	D52.54	AC/HC/GC Precursors, Cone Precursor Cells, Early Progenitor Cells, Late Retinal Progenitor Cells	-	Early Progenitor Cells, Ganglion Precursor Cells, Late Retinal Progenitor Cells, Mature Muller Cells	Yes	-	-	-	-
NR2F1_Wei_1	chr5:94891900-94892119	intronic	MCTP1	392565	MCTP1	1.9	0.169	3.42	D67	Cone Precursor Cells, Developing Ganglion Cells, Mature Amacrine Cells, Mature Ganglion Cells	-	Developing Amacrine Cells	No	-	-	-	-
NR2F1_Wei_1	chr5:94891900-94892119	intronic	MCTP1	273663	SLF1	57.62	0.75	127.2	D52.54	AC/HC/GC Precursors, Cone Precursor Cells, Early Progenitor Cells, Late Retinal Progenitor Cells	-	Developing Amacrine Cells	Yes	-	-	-	-
NR2F1_Wei_2	chr5:94892121-94892409	intronic	MCTP1	392310	MCTP1	1.9	0.169	3.42	D67	Cone Precursor Cells, Developing Ganglion Cells, Mature Amacrine Cells, Mature Ganglion Cells	-	Developing Amacrine Cells	No	-	-	-	-
NR2F1_Wei_2	chr5:94892121-94892409	intronic	MCTP1	273918	SLF1	57.62	0.75	127.2	D52.54	AC/HC/GC Precursors, Cone Precursor Cells, Early Progenitor Cells, Late Retinal Progenitor Cells	-	Developing Amacrine Cells	Yes	-	-	-	-
NR2F2_Delphina	chr15:95471655-95471939	intronic	LOC145820	858920	NR2F2	52.7	0.73	79.68	D67	Amacrine Precursor Cells, Early Progenitor Cells, Ganglion Precursor Cells, Late Retinal Progenitor Cells	89	Cone Precursor Cells, Mature Cone Cells	Yes	-	-	-	-
NR2F2_Eugene	chr15:95497549-95498082	intronic	LOC145820	832901	NR2F2	52.7	0.73	79.68	D67	Amacrine Precursor Cells, Early Progenitor Cells, Ganglion Precursor Cells, Late Retinal Progenitor Cells	-	Late Retinal Progenitor Cells	Yes	-	-	-	-
NR2F2_Evelyn	chr15:95532040-95532250	intergenic		798572	NR2F2	52.7	0.73	79.68	D67	Amacrine Precursor Cells, Early Progenitor Cells, Ganglion Precursor Cells, Late Retinal Progenitor Cells	-	Cone Precursor Cells, Mature Bipolar Cells, Mature Cone Cells	Yes	-	-	-	-
NR2F2_Jonathan	chr15:96036611-96036845	intergenic		293989	NR2F2	52.7	0.73	79.68	D67	Amacrine Precursor Cells, Early Progenitor Cells, Ganglion Precursor Cells, Late Retinal Progenitor Cells	74-85, 89	Early Progenitor Cells	Yes	-	-	-	-
NR2F2_Jun	chr15:96087271-96087563	intergenic		243300	NR2F2	52.7	0.73	79.68	D67	Amacrine Precursor Cells, Early Progenitor Cells, Ganglion Precursor Cells, Late Retinal Progenitor Cells	-	Cone Precursor Cells, Mature Cone Cells	Yes	-	-	-	-
NR2F2_Lucy	chr15:96323838-96324042	intergenic		6777	NR2F2	52.7	0.73	79.68	D67	Amacrine Precursor Cells, Early Progenitor Cells, Ganglion Precursor Cells, Late Retinal Progenitor Cells	74-85	Ganglion Precursor Cells	Yes	H3K27ME3	-	-	-
NR2F2_Malcolm	chr15:96406391-96406591	intergenic		75774	NR2F2	52.7	0.73	79.68	D67	Amacrine Precursor Cells, Early Progenitor Cells, Ganglion Precursor Cells, Late Retinal Progenitor Cells	-	Early Progenitor Cells, Late Retinal Progenitor Cells	No	H3K4ME1	-	-	-
NR2F2_Maxwell	chr15:96585901-96586192	intergenic		255330	NR2F2	52.7	0.73	79.68	D67	Amacrine Precursor Cells, Early Progenitor Cells, Ganglion Precursor Cells, Late Retinal Progenitor Cells	89	-	No	-	hs1320	positive	forebrain[3/8]
NR2F2_Naoko_1	chr15:96599249-96599461	intergenic		268638	NR2F2	52.7	0.73	79.68	D67	Amacrine Precursor Cells, Early Progenitor Cells, Ganglion Precursor Cells, Late Retinal Progenitor Cells	-	Ganglion Precursor Cells	No	-	-	-	-
NR2F2_Naoko_2	chr15:96599509-96599728	intergenic		268902	NR2F2	52.7	0.73	79.68	D67	Amacrine Precursor Cells, Early Progenitor Cells, Ganglion Precursor Cells, Late Retinal Progenitor Cells	-	Ganglion Precursor Cells	No	-	-	-	-
NR2F2_Noah	chr15:96626905-96627172	intergenic		296322	NR2F2	52.7	0.73	79.68	D67	Amacrine Precursor Cells, Early Progenitor Cells, Ganglion Precursor Cells, Late Retinal Progenitor Cells	74-85, 89	-	No	-	-	-	-
NR2F2_Pandora	chr15:96746796-96747027	intergenic		416195	NR2F2	52.7	0.73	79.68	D67	Amacrine Precursor Cells, Early Progenitor Cells, Ganglion Precursor Cells, Late Retinal Progenitor Cells	74-85, 89	Early Progenitor Cells, Late Retinal Progenitor Cells	No	H3K4ME1	-	-	-
NR2F2_Trevor	chr15:97072739-97072962	intergenic		887847	ARRDC4	6.15	0.31	9.86	D94.2	Developing Horizontal Cells, Mature Amacrine Cells, Mature Bipolar Cells, Mature Horizontal Cells	74-85, 89	Developing Ganglion Cells	No	-	-	-	-
NR2F2_Ursula	chr15:97147633-97147860	intergenic		812951	ARRDC4	6.15	0.31	9.86	D94.2	Developing Horizontal Cells, Mature Amacrine Cells, Mature Bipolar Cells, Mature Horizontal Cells	-	Early Progenitor Cells, Late Retinal Progenitor Cells	No	-	-	-	-
NR4A2_Aladdin	chr2:155519661-155519894	intergenic		821479	KCNJ3	14.64	0.444	28.86	D105	Amacrine Precursor Cells, Developing Horizontal Cells, Mature Amacrine Cells, Mature Horizontal Cells	-	Developing Amacrine Cells	No	-	-	-	-
NR4A2_Aladdin	chr2:155519661-155519894	intergenic		812938	NR4A2	9.26	0.366	17.76	D94	Early Progenitor Cells, Mature Cone Cells, Mature Muller Cells, Mature Rod Cells	-	Developing Amacrine Cells	Yes	-	-	-	-
NR4A2_Amanda	chr2:155546785-155547271	intergenic		848729	KCNJ3	14.64	0.444	28.86	D105	Amacrine Precursor Cells, Developing Horizontal Cells, Mature Amacrine Cells, Mature Horizontal Cells	74-85, 89, 103-125	AC HC GC Precursors Cells, Early Progenitor Cells, Ganglion Precursor Cells, Late Retinal Progenitor Cells, Mature Muller Cells	No	H3K4ME2	hs580	positive	other[10/12]
NR4A2_Amanda	chr2:155546785-155547271	intergenic		785688	NR4A2	9.26	0.366	17.76	D94	Early Progenitor Cells, Mature Cone Cells, Mature Muller Cells, Mature Rod Cells	74-85, 89, 103-125	AC HC GC Precursors Cells, Early Progenitor Cells, Ganglion Precursor Cells, Late Retinal Progenitor Cells, Mature Muller Cells	Yes	H3K4ME2	hs580	positive	other[10/12]
NR4A2_Emi	chr2:155727291-155727499	intergenic		605321	NR4A2	9.26	0.366	17.76	D94	Early Progenitor Cells, Mature Cone Cells, Mature Muller Cells, Mature Rod Cells	74-85, 89, 103-125	Amacrine Precursor Cells, Developing Amacrine Cells, Developing Ganglion Cells, Developing Horizontal Cells, Ganglion Precursor Cells, Mature Amacrine Cells, Mature Horizontal Cells	Yes	H3K4ME1, H3K4ME2	-	-	-
NR4A2_Ophelia	chr2:156164973-156165174	intergenic		167642	NR4A2	9.26	0.366	17.76	D94	Early Progenitor Cells, Mature Cone Cells, Mature Muller Cells, Mature Rod Cells	89	-	Yes	-	-	-	-
NR4A2_Silvester	chr2:156694873-156695176	intergenic		259584	GPD2	69.28	0.79	104.98	D80	Developing Cone Cells, Early Progenitor Cells, Mature Muller Cells, Mature Rod Cells	89, 103-125	AC HC GC Precursors Cells, Cone Precursor Cells, Developing Cone Cells, Mature Bipolar Cells, Mature Cone Cells, Mature Rod Cells, Photoreceptor Bipolar Precursor Cells	Yes	-	hs413	positive	midbrain (mesencephalon)[4/5]
NR4A2_Vanessa	chr2:156700681-156701006	intergenic		265403	GPD2	69.28	0.79	104.98	D80	Developing Cone Cells, Early Progenitor Cells, Mature Muller Cells, Mature Rod Cells	-	Early Progenitor Cells, Late Retinal Progenitor Cells	Yes	-	-	-	-
NR4A2_Vera	chr2:156803566-156804040	intergenic		368362	GPD2	69.28	0.79	104.98	D80	Developing Cone Cells, Early Progenitor Cells, Mature Muller Cells, Mature Rod Cells	-	Mature Cone Cells, Mature Rod Cells	Yes	H3K4ME2, H3K4ME3	hs414	negative	-
NR4A2_Vladimir	chr2:156864284-156864649	intergenic		429026	GPD2	69.28	0.79	104.98	D80	Developing Cone Cells, Early Progenitor Cells, Mature Muller Cells, Mature Rod Cells	-	Developing Ganglion Cells	Yes	-	hs662	positive	hindbrain (rhombencephalon)[5/7]
NRIP1_Joshua	chr21:15003514-15003913	3-UTR	NRIP1	61286	NRIP1	213.41	0.954	425.56	D52.54	AC/HC/GC Precursors, Cone Precursor Cells, Early Progenitor Cells, Late Retinal Progenitor Cells	74-85, 89, 103-125	AC HC GC Precursors Cells, Amacrine Precursor Cells, Cone Precursor Cells, Developing Amacrine Cells, Developing Cone Cells, Developing Ganglion Cells, Early Progenitor Cells, Ganglion Precursor Cells, Late Retinal Progenitor Cells, Mature Amacrine Cells, Mature Bipolar Cells, Mature Ganglion Cells, Mature Horizontal Cells, Mature Rod Cells, Photoreceptor Bipolar Precursor Cells	Yes	H3K4ME1	-	-	-
NRIP1_Joshua	chr21:15003514-15003913	3-UTR	NRIP1	420312	SAMSN1	3.74	0.248	24.02	D132M	AC/HC/GC Precursors, Mature Amacrine Cells, Mature Bipolar Cells, Mature Rod Cells	74-85, 89, 103-125	AC HC GC Precursors Cells, Amacrine Precursor Cells, Cone Precursor Cells, Developing Amacrine Cells, Developing Cone Cells, Developing Ganglion Cells, Early Progenitor Cells, Ganglion Precursor Cells, Late Retinal Progenitor Cells, Mature Amacrine Cells, Mature Bipolar Cells, Mature Ganglion Cells, Mature Horizontal Cells, Mature Rod Cells, Photoreceptor Bipolar Precursor Cells	Yes	H3K4ME1	-	-	-
NRIP1_Virginia	chr21:15005417-15005726	3-UTR	NRIP1	59428	NRIP1	213.41	0.954	425.56	D52.54	AC/HC/GC Precursors, Cone Precursor Cells, Early Progenitor Cells, Late Retinal Progenitor Cells	74-85, 89, 103-125	Amacrine Precursor Cells, Cone Precursor Cells, Developing Ganglion Cells, Developing Horizontal Cells, Early Progenitor Cells, Mature Amacrine Cells, Mature Cone Cells, Mature Ganglion Cells, Mature Horizontal Cells, Mature Rod Cells, Photoreceptor Bipolar Precursor Cells	Yes	H3K27AC, H3K4ME1, H3K4ME2	-	-	-
NRIP1_Virginia	chr21:15005417-15005726	3-UTR	NRIP1	422170	SAMSN1	3.74	0.248	24.02	D132M	AC/HC/GC Precursors, Mature Amacrine Cells, Mature Bipolar Cells, Mature Rod Cells	74-85, 89, 103-125	Amacrine Precursor Cells, Cone Precursor Cells, Developing Ganglion Cells, Developing Horizontal Cells, Early Progenitor Cells, Mature Amacrine Cells, Mature Cone Cells, Mature Ganglion Cells, Mature Horizontal Cells, Mature Rod Cells, Photoreceptor Bipolar Precursor Cells	Yes	H3K27AC, H3K4ME1, H3K4ME2	-	-	-
NRIP1_Zhong	chr21:15051689-15052027	3-UTR	NRIP1	13142	NRIP1	213.41	0.954	425.56	D52.54	AC/HC/GC Precursors, Cone Precursor Cells, Early Progenitor Cells, Late Retinal Progenitor Cells	89	AC HC GC Precursors Cells, Early Progenitor Cells, Photoreceptor Bipolar Precursor Cells	Yes	H3K4ME1, H3K4ME2	-	-	-
NRIP1_Zhong	chr21:15051689-15052027	3-UTR	NRIP1	468456	SAMSN1	3.74	0.248	24.02	D132M	AC/HC/GC Precursors, Mature Amacrine Cells, Mature Bipolar Cells, Mature Rod Cells	89	AC HC GC Precursors Cells, Early Progenitor Cells, Photoreceptor Bipolar Precursor Cells	Yes	H3K4ME1, H3K4ME2	-	-	-
NRXN3_Toru	chr14:80015899-80016148	intergenic		195476	DIO2	12.74	0.418	156.47	D132M	Cone Precursor Cells, Mature Bipolar Cells, Mature Cone Cells, Mature Muller Cells	-	Amacrine Precursor Cells	Yes	-	-	-	-
ODZ2_Julia	chr5:167905693-167905972	intronic	ODZ2	150830	TENM2	43.44	0.683	78.69	D132M	Developing Horizontal Cells, Mature Amacrine Cells, Mature Ganglion Cells, Mature Horizontal Cells	-	Mature Muller Cells	Undefined	-	hs274	negative	-
ODZ2_Julia	chr5:167905693-167905972	intronic	ODZ2	386317	WWC1	45.65	0.696	94.72	D96NC	Cone Precursor Cells, Developing Cone Cells, Mature Cone Cells, Photoreceptor/Bipolar Precursor Cells	-	Mature Muller Cells	Undefined	-	hs274	negative	-
ODZ3_Apollo	chr4:181351121-181351405	intergenic		892166	TENM3	195.85	0.949	495.35	D52.54	AC/HC/GC Precursors, Developing Ganglion Cells, Early Progenitor Cells, Late Retinal Progenitor Cells	-	Early Progenitor Cells, Late Retinal Progenitor Cells	No	-	-	-	-
ODZ3_Elvira	chr4:181507861-181508116	intergenic		735440	TENM3	195.85	0.949	495.35	D52.54	AC/HC/GC Precursors, Developing Ganglion Cells, Early Progenitor Cells, Late Retinal Progenitor Cells	74-85, 89, 103-125	AC HC GC Precursors Cells, Developing Ganglion Cells, Early Progenitor Cells, Ganglion Precursor Cells, Late Retinal Progenitor Cells, Mature Muller Cells	No	H3K4ME1, H3K4ME2	-	-	-
ODZ3_Leo	chr4:182137342-182137780	intergenic		105868	TENM3	195.85	0.949	495.35	D52.54	AC/HC/GC Precursors, Developing Ganglion Cells, Early Progenitor Cells, Late Retinal Progenitor Cells	-	AC HC GC Precursors Cells, Developing Cone Cells, Early Progenitor Cells, Late Retinal Progenitor Cells, Mature Bipolar Cells, Photoreceptor Bipolar Precursor Cells	Yes	H3K4ME1	-	-	-
ODZ3_Roman	chr4:182600194-182600735	intronic	ODZ3	316914	DCTD	46.82	0.703	59.55	D53	Cone Precursor Cells, Developing Amacrine Cells, Early Progenitor Cells, Late Retinal Progenitor Cells	-	AC HC GC Precursors Cells, Cone Precursor Cells, Developing Cone Cells, Ganglion Precursor Cells	No	-	-	-	-
ODZ3_Roman	chr4:182600194-182600735	intronic	ODZ3	357036	TENM3	195.85	0.949	495.35	D52.54	AC/HC/GC Precursors, Developing Ganglion Cells, Early Progenitor Cells, Late Retinal Progenitor Cells	-	AC HC GC Precursors Cells, Cone Precursor Cells, Developing Cone Cells, Ganglion Precursor Cells	Yes	-	-	-	-
OLIG2_Eduardo	chr21:32918825-32919126	intergenic		105233	C21orf62	0.58	0.021	1.84	D67	Developing Amacrine Cells, Developing Horizontal Cells, Mature Amacrine Cells, Photoreceptor/Bipolar Precursor Cells	74-85, 89, 103-125	AC HC GC Precursors Cells, Cone Precursor Cells, Developing Cone Cells, Early Progenitor Cells, Ganglion Precursor Cells, Late Retinal Progenitor Cells, Mature Muller Cells, Photoreceptor Bipolar Precursor Cells	No	H3K4ME1, H3K4ME2	hs1188	positive	neural tube[3/6], hindbrain (rhombencephalon)[3/6], midbrain (mesencephalon)[3/6], forebrain[3/6]
OLIG2_Eduardo	chr21:32918825-32919126	intergenic		106959	OLIG2	9.64	0.37	19.24	D96M	AC/HC/GC Precursors, Early Progenitor Cells, Ganglion Precursor Cells, Late Retinal Progenitor Cells	74-85, 89, 103-125	AC HC GC Precursors Cells, Cone Precursor Cells, Developing Cone Cells, Early Progenitor Cells, Ganglion Precursor Cells, Late Retinal Progenitor Cells, Mature Muller Cells, Photoreceptor Bipolar Precursor Cells	Yes	H3K4ME1, H3K4ME2	hs1188	positive	neural tube[3/6], hindbrain (rhombencephalon)[3/6], midbrain (mesencephalon)[3/6], forebrain[3/6]
OLIG2_Joshua	chr21:32955180-32955476	intergenic		141585	C21orf62	0.58	0.021	1.84	D67	Developing Amacrine Cells, Developing Horizontal Cells, Mature Amacrine Cells, Photoreceptor/Bipolar Precursor Cells	74-85, 89, 103-125	AC HC GC Precursors Cells, Late Retinal Progenitor Cells	No	H3K4ME1, H3K4ME2	-	-	-
OLIG2_Joshua	chr21:32955180-32955476	intergenic		70607	OLIG2	9.64	0.37	19.24	D96M	AC/HC/GC Precursors, Early Progenitor Cells, Ganglion Precursor Cells, Late Retinal Progenitor Cells	74-85, 89, 103-125	AC HC GC Precursors Cells, Late Retinal Progenitor Cells	Yes	H3K4ME1, H3K4ME2	-	-	-
OLIG2_Laura	chr21:32978199-32978402	intergenic		164558	C21orf62	0.58	0.021	1.84	D67	Developing Amacrine Cells, Developing Horizontal Cells, Mature Amacrine Cells, Photoreceptor/Bipolar Precursor Cells	74-85, 89, 103-125	-	No	H3K4ME1	-	-	-
OLIG2_Laura	chr21:32978199-32978402	intergenic		47634	OLIG2	9.64	0.37	19.24	D96M	AC/HC/GC Precursors, Early Progenitor Cells, Ganglion Precursor Cells, Late Retinal Progenitor Cells	74-85, 89, 103-125	-	Yes	H3K4ME1	-	-	-
ONECUT1_Eva	chr15:52974378-52974738	intergenic		184546	ONECUT1	17.4	0.477	47.13	D80	Amacrine Precursor Cells, Developing Cone Cells, Developing Horizontal Cells, Mature Horizontal Cells	-	Amacrine Precursor Cells, Developing Horizontal Cells, Ganglion Precursor Cells, Mature Horizontal Cells	Yes	-	-	-	-
ONECUT1_Eva	chr15:52974378-52974738	intergenic		788320	WDR72	17.27	0.475	39.91	D57	AC/HC/GC Precursors, Developing Cone Cells, Ganglion Precursor Cells, Mature Horizontal Cells	-	Amacrine Precursor Cells, Developing Horizontal Cells, Ganglion Precursor Cells, Mature Horizontal Cells	No	-	-	-	-
ONECUT1_Kizuki	chr15:53080469-53080674	intergenic		290560	ONECUT1	17.4	0.477	47.13	D80	Amacrine Precursor Cells, Developing Cone Cells, Developing Horizontal Cells, Mature Horizontal Cells	-	Amacrine Precursor Cells, Developing Horizontal Cells, Mature Horizontal Cells	Yes	-	-	-	-
ONECUT1_Kizuki	chr15:53080469-53080674	intergenic		682306	WDR72	17.27	0.475	39.91	D57	AC/HC/GC Precursors, Developing Cone Cells, Ganglion Precursor Cells, Mature Horizontal Cells	-	Amacrine Precursor Cells, Developing Horizontal Cells, Mature Horizontal Cells	No	-	-	-	-
ONECUT1_Nick	chr15:53434054-53434255	intergenic		644143	ONECUT1	17.4	0.477	47.13	D80	Amacrine Precursor Cells, Developing Cone Cells, Developing Horizontal Cells, Mature Horizontal Cells	74-85	Amacrine Precursor Cells, Developing Horizontal Cells, Ganglion Precursor Cells, Mature Horizontal Cells	Yes	H3K4ME1	-	-	-
ONECUT1_Nick	chr15:53434054-53434255	intergenic		328723	WDR72	17.27	0.475	39.91	D57	AC/HC/GC Precursors, Developing Cone Cells, Ganglion Precursor Cells, Mature Horizontal Cells	74-85	Amacrine Precursor Cells, Developing Horizontal Cells, Ganglion Precursor Cells, Mature Horizontal Cells	No	H3K4ME1	-	-	-
ONECUT1_Silvester	chr15:53658893-53659177	intronic	WDR72	869023	ONECUT1	17.4	0.477	47.13	D80	Amacrine Precursor Cells, Developing Cone Cells, Developing Horizontal Cells, Mature Horizontal Cells	74-85, 89	AC HC GC Precursors Cells, Developing Ganglion Cells, Ganglion Precursor Cells	Yes	-	-	-	-
ONECUT1_Silvester	chr15:53658893-53659177	intronic	WDR72	103843	WDR72	17.27	0.475	39.91	D57	AC/HC/GC Precursors, Developing Cone Cells, Ganglion Precursor Cells, Mature Horizontal Cells	74-85, 89	AC HC GC Precursors Cells, Developing Ganglion Cells, Ganglion Precursor Cells	No	-	-	-	-
ONECUT2_Laura	chr18:56861150-56861382	intronic	WDR7	209881	WDR7	63.1	0.771	85.23	D59C.2	Amacrine Precursor Cells, Developing Horizontal Cells, Mature Cone Cells, Mature Rod Cells	-	Developing Horizontal Cells, Mature Horizontal Cells	No	-	-	-	-
OTP_Akiko	chr5:77562050-77562266	intergenic		69562	WDR41	57.03	0.747	70.71	D52.54	Developing Horizontal Cells, Mature Bipolar Cells, Mature Cone Cells, Mature Horizontal Cells	-	Mature Ganglion Cells	Yes	-	-	-	-
OTP_Faust	chr5:77645332-77645538	intergenic		130852	TBCA	86.71	0.839	162.65	D59C	Early Progenitor Cells, Mature Bipolar Cells, Mature Horizontal Cells, Photoreceptor/Bipolar Precursor Cells	74-85, 89, 103-125	Late Retinal Progenitor Cells, Mature Muller Cells	Yes	CTCF, H3K27ME3, H3K4ME1, H3K4ME2, H3K4ME3, H3K9-14AC	hs262	positive	forebrain[9/9]
OTP_Florentino	chr5:77725108-77726371	intronic	TBCA	50547	TBCA	86.71	0.839	162.65	D59C	Early Progenitor Cells, Mature Bipolar Cells, Mature Horizontal Cells, Photoreceptor/Bipolar Precursor Cells	-	Mature Bipolar Cells, Mature Ganglion Cells	Yes	-	hs172	negative	-
OTP_Frodo	chr5:77852176-77852611	intergenic		442361	AP3B1	44.23	0.688	77.83	D52.54	AC/HC/GC Precursors, Early Progenitor Cells, Late Retinal Progenitor Cells, Mature Amacrine Cells	74-85, 89, 103-125	AC HC GC Precursors Cells, Amacrine Precursor Cells, Cone Precursor Cells, Developing Amacrine Cells, Developing Cone Cells, Developing Ganglion Cells, Developing Horizontal Cells, Early Progenitor Cells, Ganglion Precursor Cells, Late Retinal Progenitor Cells, Mature Bipolar Cells, Mature Cone Cells, Mature Ganglion Cells, Mature Horizontal Cells, Photoreceptor Bipolar Precursor Cells	No	H3K27AC, H3K27ME3, H3K4ME1, H3K4ME2, H3K4ME3, H3K9-14AC, RNAPOLII	hs264	negative	-
OTP_Frodo	chr5:77852176-77852611	intergenic		76107	TBCA	86.71	0.839	162.65	D59C	Early Progenitor Cells, Mature Bipolar Cells, Mature Horizontal Cells, Photoreceptor/Bipolar Precursor Cells	74-85, 89, 103-125	AC HC GC Precursors Cells, Amacrine Precursor Cells, Cone Precursor Cells, Developing Amacrine Cells, Developing Cone Cells, Developing Ganglion Cells, Developing Horizontal Cells, Early Progenitor Cells, Ganglion Precursor Cells, Late Retinal Progenitor Cells, Mature Bipolar Cells, Mature Cone Cells, Mature Ganglion Cells, Mature Horizontal Cells, Photoreceptor Bipolar Precursor Cells	Yes	H3K27AC, H3K27ME3, H3K4ME1, H3K4ME2, H3K4ME3, H3K9-14AC, RNAPOLII	hs264	negative	-
OTP_Hans	chr5:77869139-77869547	intergenic		425412	AP3B1	44.23	0.688	77.83	D52.54	AC/HC/GC Precursors, Early Progenitor Cells, Late Retinal Progenitor Cells, Mature Amacrine Cells	-	Ganglion Precursor Cells	No	-	-	-	-
OTP_Hans	chr5:77869139-77869547	intergenic		93056	TBCA	86.71	0.839	162.65	D59C	Early Progenitor Cells, Mature Bipolar Cells, Mature Horizontal Cells, Photoreceptor/Bipolar Precursor Cells	-	Ganglion Precursor Cells	Yes	-	-	-	-
OTP_Lucy	chr5:77972104-77972400	intergenic		322503	AP3B1	44.23	0.688	77.83	D52.54	AC/HC/GC Precursors, Early Progenitor Cells, Late Retinal Progenitor Cells, Mature Amacrine Cells	74-85, 89, 103-125	-	No	H3K27ME3, H3K4ME1, H3K4ME2, H3K4ME3, H3K9ME3	hs265	negative	-
OTP_Lucy	chr5:77972104-77972400	intergenic		195965	TBCA	86.71	0.839	162.65	D59C	Early Progenitor Cells, Mature Bipolar Cells, Mature Horizontal Cells, Photoreceptor/Bipolar Precursor Cells	74-85, 89, 103-125	-	Yes	H3K27ME3, H3K4ME1, H3K4ME2, H3K4ME3, H3K9ME3	hs265	negative	-
OTP_Lukas	chr5:77973020-77973378	intergenic		321556	AP3B1	44.23	0.688	77.83	D52.54	AC/HC/GC Precursors, Early Progenitor Cells, Late Retinal Progenitor Cells, Mature Amacrine Cells	74-85, 89, 103-125	-	No	CTCF, H3K27ME3, H3K4ME1, H3K4ME2, H3K4ME3, H3K9ME3	hs265	negative	-
OTP_Lukas	chr5:77973020-77973378	intergenic		196912	TBCA	86.71	0.839	162.65	D59C	Early Progenitor Cells, Mature Bipolar Cells, Mature Horizontal Cells, Photoreceptor/Bipolar Precursor Cells	74-85, 89, 103-125	-	Yes	CTCF, H3K27ME3, H3K4ME1, H3K4ME2, H3K4ME3, H3K9ME3	hs265	negative	-
OTP_Mauritius	chr5:77993925-77994376	intergenic		300604	AP3B1	44.23	0.688	77.83	D52.54	AC/HC/GC Precursors, Early Progenitor Cells, Late Retinal Progenitor Cells, Mature Amacrine Cells	-	AC HC GC Precursors Cells, Late Retinal Progenitor Cells, Mature Bipolar Cells	No	H3K4ME1, H3K4ME2	-	-	-
OTP_Mauritius	chr5:77993925-77994376	intergenic		217864	TBCA	86.71	0.839	162.65	D59C	Early Progenitor Cells, Mature Bipolar Cells, Mature Horizontal Cells, Photoreceptor/Bipolar Precursor Cells	-	AC HC GC Precursors Cells, Late Retinal Progenitor Cells, Mature Bipolar Cells	Yes	H3K4ME1, H3K4ME2	-	-	-
OTP_Olivia	chr5:77995850-77996441	intergenic		298609	AP3B1	44.23	0.688	77.83	D52.54	AC/HC/GC Precursors, Early Progenitor Cells, Late Retinal Progenitor Cells, Mature Amacrine Cells	-	Mature Bipolar Cells	No	-	-	-	-
OTP_Olivia	chr5:77995850-77996441	intergenic		219859	TBCA	86.71	0.839	162.65	D59C	Early Progenitor Cells, Mature Bipolar Cells, Mature Horizontal Cells, Photoreceptor/Bipolar Precursor Cells	-	Mature Bipolar Cells	Yes	-	-	-	-
OTP_Toru	chr5:78112820-78113099	intronic	AP3B1	181795	AP3B1	44.23	0.688	77.83	D52.54	AC/HC/GC Precursors, Early Progenitor Cells, Late Retinal Progenitor Cells, Mature Amacrine Cells	-	AC HC GC Precursors Cells, Early Progenitor Cells, Late Retinal Progenitor Cells, Mature Muller Cells	No	-	-	-	-
OTP_Toru	chr5:78112820-78113099	intronic	AP3B1	336673	TBCA	86.71	0.839	162.65	D59C	Early Progenitor Cells, Mature Bipolar Cells, Mature Horizontal Cells, Photoreceptor/Bipolar Precursor Cells	-	AC HC GC Precursors Cells, Early Progenitor Cells, Late Retinal Progenitor Cells, Mature Muller Cells	Yes	-	-	-	-
OTP_Violet	chr5:78129449-78129957	intronic	AP3B1	165052	AP3B1	44.23	0.688	77.83	D52.54	AC/HC/GC Precursors, Early Progenitor Cells, Late Retinal Progenitor Cells, Mature Amacrine Cells	-	Developing Horizontal Cells, Mature Amacrine Cells, Mature Bipolar Cells, Mature Ganglion Cells	No	-	-	-	-
OTP_Violet	chr5:78129449-78129957	intronic	AP3B1	353416	TBCA	86.71	0.839	162.65	D59C	Early Progenitor Cells, Mature Bipolar Cells, Mature Horizontal Cells, Photoreceptor/Bipolar Precursor Cells	-	Developing Horizontal Cells, Mature Amacrine Cells, Mature Bipolar Cells, Mature Ganglion Cells	Yes	-	-	-	-
OTX1_Amos	chr2:62787578-62787916	intronic	EHBP1	81881	EHBP1	109.04	0.88	134.11	D59C.2	Developing Amacrine Cells, Developing Ganglion Cells, Mature Bipolar Cells, Mature Ganglion Cells	89	Developing Horizontal Cells, Mature Bipolar Cells, Mature Horizontal Cells	No	CTCF	-	-	-
OTX1_Amos	chr2:62787578-62787916	intronic	EHBP1	263055	OTX1	2.76	0.212	19.5	D59P	AC/HC/GC Precursors, Amacrine Precursor Cells, Developing Ganglion Cells, Early Progenitor Cells	89	Developing Horizontal Cells, Mature Bipolar Cells, Mature Horizontal Cells	Yes	CTCF	-	-	-
OTX1_Boris	chr2:62964480-62964837	intronic	EHBP1	258793	EHBP1	109.04	0.88	134.11	D59C.2	Developing Amacrine Cells, Developing Ganglion Cells, Mature Bipolar Cells, Mature Ganglion Cells	74-85, 89	Early Progenitor Cells, Late Retinal Progenitor Cells	No	-	-	-	-
OTX1_Boris	chr2:62964480-62964837	intronic	EHBP1	86143	OTX1	2.76	0.212	19.5	D59P	AC/HC/GC Precursors, Amacrine Precursor Cells, Developing Ganglion Cells, Early Progenitor Cells	74-85, 89	Early Progenitor Cells, Late Retinal Progenitor Cells	Yes	-	-	-	-
OTX1_Chen	chr2:62966900-62967534	intronic	EHBP1	261351	EHBP1	109.04	0.88	134.11	D59C.2	Developing Amacrine Cells, Developing Ganglion Cells, Mature Bipolar Cells, Mature Ganglion Cells	89	Cone Precursor Cells, Developing Cone Cells, Ganglion Precursor Cells, Mature Cone Cells	No	-	hs690	positive	midbrain (mesencephalon)[7/11]
OTX1_Chen	chr2:62966900-62967534	intronic	EHBP1	83585	OTX1	2.76	0.212	19.5	D59P	AC/HC/GC Precursors, Amacrine Precursor Cells, Developing Ganglion Cells, Early Progenitor Cells	89	Cone Precursor Cells, Developing Cone Cells, Ganglion Precursor Cells, Mature Cone Cells	Yes	-	hs690	positive	midbrain (mesencephalon)[7/11]
OTX1_Eden	chr2:62968664-62968978	intronic	EHBP1	262955	EHBP1	109.04	0.88	134.11	D59C.2	Developing Amacrine Cells, Developing Ganglion Cells, Mature Bipolar Cells, Mature Ganglion Cells	-	Early Progenitor Cells, Ganglion Precursor Cells	No	-	-	-	-
OTX1_Eden	chr2:62968664-62968978	intronic	EHBP1	81981	OTX1	2.76	0.212	19.5	D59P	AC/HC/GC Precursors, Amacrine Precursor Cells, Developing Ganglion Cells, Early Progenitor Cells	-	Early Progenitor Cells, Ganglion Precursor Cells	Yes	-	-	-	-
OTX1_Figaro_2	chr2:62992984-62993220	intronic	EHBP1	287236	EHBP1	109.04	0.88	134.11	D59C.2	Developing Amacrine Cells, Developing Ganglion Cells, Mature Bipolar Cells, Mature Ganglion Cells	-	Mature Bipolar Cells	No	-	-	-	-
OTX1_Figaro_2	chr2:62992984-62993220	intronic	EHBP1	57700	OTX1	2.76	0.212	19.5	D59P	AC/HC/GC Precursors, Amacrine Precursor Cells, Developing Ganglion Cells, Early Progenitor Cells	-	Mature Bipolar Cells	Yes	-	-	-	-
OTX1_Veronica	chr2:63034633-63035125	intronic	EHBP1	329013	EHBP1	109.04	0.88	134.11	D59C.2	Developing Amacrine Cells, Developing Ganglion Cells, Mature Bipolar Cells, Mature Ganglion Cells	-	Late Retinal Progenitor Cells	No	-	-	-	-
OTX1_Veronica	chr2:63034633-63035125	intronic	EHBP1	15923	OTX1	2.76	0.212	19.5	D59P	AC/HC/GC Precursors, Amacrine Precursor Cells, Developing Ganglion Cells, Early Progenitor Cells	-	Late Retinal Progenitor Cells	Yes	-	-	-	-
OTX1_Victor	chr2:63434567-63435010	intronic	C2orf86	383987	OTX1	2.76	0.212	19.5	D59P	AC/HC/GC Precursors, Amacrine Precursor Cells, Developing Ganglion Cells, Early Progenitor Cells	-	Mature Bipolar Cells	Yes	-	-	-	-
OTX1_Victor	chr2:63434567-63435010	intronic	C2orf86	154010	WDPCP	10.43	0.383	14.29	D125	Mature Amacrine Cells, Mature Cone Cells, Mature Horizontal Cells, Mature Rod Cells	-	Mature Bipolar Cells	Yes	-	-	-	-
OTX2_Cameron	chr14:56590253-56590886	intronic	C14orf101	219899	OTX2	696.17	0.993	2048.35	D132NC	AC/HC/GC Precursors, Cone Precursor Cells, Developing Cone Cells, Photoreceptor/Bipolar Precursor Cells	-	Amacrine Precursor Cells, Cone Precursor Cells, Ganglion Precursor Cells, Mature Horizontal Cells	Yes	-	-	-	-
OTX2_Cameron	chr14:56590253-56590886	intronic	C14orf101	10777	TMEM260	65.31	0.779	86.1	D80	AC/HC/GC Precursors, Developing Cone Cells, Ganglion Precursor Cells, Late Retinal Progenitor Cells	-	Amacrine Precursor Cells, Cone Precursor Cells, Ganglion Precursor Cells, Mature Horizontal Cells	No	-	-	-	-
OTX2_Cassandra	chr14:56742238-56742707	intergenic		67996	OTX2	696.17	0.993	2048.35	D132NC	AC/HC/GC Precursors, Cone Precursor Cells, Developing Cone Cells, Photoreceptor/Bipolar Precursor Cells	89, 103-125	AC HC GC Precursors Cells, Cone Precursor Cells, Developing Cone Cells, Mature Bipolar Cells, Photoreceptor Bipolar Precursor Cells	Yes	H3K27AC, H3K4ME1	-	-	-
OTX2_Cassandra	chr14:56742238-56742707	intergenic		162680	TMEM260	65.31	0.779	86.1	D80	AC/HC/GC Precursors, Developing Cone Cells, Ganglion Precursor Cells, Late Retinal Progenitor Cells	89, 103-125	AC HC GC Precursors Cells, Cone Precursor Cells, Developing Cone Cells, Mature Bipolar Cells, Photoreceptor Bipolar Precursor Cells	No	H3K27AC, H3K4ME1	-	-	-
OTX2_Charlie	chr14:56753350-56753697	intergenic		56945	OTX2	696.17	0.993	2048.35	D132NC	AC/HC/GC Precursors, Cone Precursor Cells, Developing Cone Cells, Photoreceptor/Bipolar Precursor Cells	74-85, 89	AC HC GC Precursors Cells, Cone Precursor Cells, Developing Cone Cells, Early Progenitor Cells, Ganglion Precursor Cells, Late Retinal Progenitor Cells	Yes	-	-	-	-
OTX2_Charlie	chr14:56753350-56753697	intergenic		173731	TMEM260	65.31	0.779	86.1	D80	AC/HC/GC Precursors, Developing Cone Cells, Ganglion Precursor Cells, Late Retinal Progenitor Cells	74-85, 89	AC HC GC Precursors Cells, Cone Precursor Cells, Developing Cone Cells, Early Progenitor Cells, Ganglion Precursor Cells, Late Retinal Progenitor Cells	No	-	-	-	-
OTX2_Delphina	chr14:56755328-56755565	intergenic		55022	OTX2	696.17	0.993	2048.35	D132NC	AC/HC/GC Precursors, Cone Precursor Cells, Developing Cone Cells, Photoreceptor/Bipolar Precursor Cells	74-85, 89, 103-125	AC HC GC Precursors Cells, Cone Precursor Cells, Developing Cone Cells, Ganglion Precursor Cells, Mature Bipolar Cells, Mature Cone Cells, Mature Rod Cells, Photoreceptor Bipolar Precursor Cells	Yes	H3K27AC, H3K4ME1, RNAPOLII	-	-	-
OTX2_Delphina	chr14:56755328-56755565	intergenic		175654	TMEM260	65.31	0.779	86.1	D80	AC/HC/GC Precursors, Developing Cone Cells, Ganglion Precursor Cells, Late Retinal Progenitor Cells	74-85, 89, 103-125	AC HC GC Precursors Cells, Cone Precursor Cells, Developing Cone Cells, Ganglion Precursor Cells, Mature Bipolar Cells, Mature Cone Cells, Mature Rod Cells, Photoreceptor Bipolar Precursor Cells	No	H3K27AC, H3K4ME1, RNAPOLII	-	-	-
OTX2_Gabriel	chr14:56891280-56891550	intronic	OTX2OS1	377494	AP5M1	75.26	0.81	100.36	D94.2	Amacrine Precursor Cells, Late Retinal Progenitor Cells, Mature Cone Cells, Photoreceptor/Bipolar Precursor Cells	74-85, 89, 103-125	AC HC GC Precursors Cells, Cone Precursor Cells, Developing Cone Cells, Early Progenitor Cells, Mature Bipolar Cells, Mature Cone Cells, Mature Muller Cells, Mature Rod Cells, Photoreceptor Bipolar Precursor Cells	Yes	H3K4ME2, RNAPOLII	-	-	-
OTX2_Gabriel	chr14:56891280-56891550	intronic	OTX2OS1	80946	OTX2	696.17	0.993	2048.35	D132NC	AC/HC/GC Precursors, Cone Precursor Cells, Developing Cone Cells, Photoreceptor/Bipolar Precursor Cells	74-85, 89, 103-125	AC HC GC Precursors Cells, Cone Precursor Cells, Developing Cone Cells, Early Progenitor Cells, Mature Bipolar Cells, Mature Cone Cells, Mature Muller Cells, Mature Rod Cells, Photoreceptor Bipolar Precursor Cells	Yes	H3K4ME2, RNAPOLII	-	-	-
OTX2_Gandalf	chr14:56952756-56952992	intergenic		316035	AP5M1	75.26	0.81	100.36	D94.2	Amacrine Precursor Cells, Late Retinal Progenitor Cells, Mature Cone Cells, Photoreceptor/Bipolar Precursor Cells	-	Early Progenitor Cells	Yes	-	hs1150	positive	eye[8/9]
OTX2_Gandalf	chr14:56952756-56952992	intergenic		142405	OTX2	696.17	0.993	2048.35	D132NC	AC/HC/GC Precursors, Cone Precursor Cells, Developing Cone Cells, Photoreceptor/Bipolar Precursor Cells	-	Early Progenitor Cells	Yes	-	hs1150	positive	eye[8/9]
OTX2_Hector	chr14:56953755-56954338	intergenic		314862	AP5M1	75.26	0.81	100.36	D94.2	Amacrine Precursor Cells, Late Retinal Progenitor Cells, Mature Cone Cells, Photoreceptor/Bipolar Precursor Cells	-	Mature Bipolar Cells	Yes	-	hs1150	positive	eye[8/9]
OTX2_Hector	chr14:56953755-56954338	intergenic		143578	OTX2	696.17	0.993	2048.35	D132NC	AC/HC/GC Precursors, Cone Precursor Cells, Developing Cone Cells, Photoreceptor/Bipolar Precursor Cells	-	Mature Bipolar Cells	Yes	-	hs1150	positive	eye[8/9]
OTX2_Mignon	chr14:56964589-56965030	intergenic		304099	AP5M1	75.26	0.81	100.36	D94.2	Amacrine Precursor Cells, Late Retinal Progenitor Cells, Mature Cone Cells, Photoreceptor/Bipolar Precursor Cells	74-85, 89	Early Progenitor Cells, Late Retinal Progenitor Cells	Yes	-	hs1218	positive	midbrain (mesencephalon)[7/7]
OTX2_Mignon	chr14:56964589-56965030	intergenic		154341	OTX2	696.17	0.993	2048.35	D132NC	AC/HC/GC Precursors, Cone Precursor Cells, Developing Cone Cells, Photoreceptor/Bipolar Precursor Cells	74-85, 89	Early Progenitor Cells, Late Retinal Progenitor Cells	Yes	-	hs1218	positive	midbrain (mesencephalon)[7/7]
OTX2_Wei	chr14:57292144-57292417	intergenic		23273	EXOC5	157.41	0.928	224.95	D53	AC/HC/GC Precursors, Amacrine Precursor Cells, Developing Amacrine Cells, Developing Horizontal Cells	-	Early Progenitor Cells	Yes	-	-	-	-
OTX2_Wei	chr14:57292144-57292417	intergenic		98272	NAA30	59.63	0.758	89.37	D94	Amacrine Precursor Cells, Developing Horizontal Cells, Early Progenitor Cells, Mature Ganglion Cells	-	Early Progenitor Cells	No	-	-	-	-
PAX1_Ariane	chr20:20492787-20493182	intronic	RALGAPA2	124864	INSM1	58.67	0.754	88.5	D132NC	AC/HC/GC Precursors, Amacrine Precursor Cells, Developing Cone Cells, Photoreceptor/Bipolar Precursor Cells	74-85, 89, 103-125	AC HC GC Precursors Cells, Developing Amacrine Cells, Developing Cone Cells, Early Progenitor Cells, Late Retinal Progenitor Cells, Mature Horizontal Cells, Mature Muller Cells	Yes	H3K27AC, H3K4ME1, RNAPOLII	hs688	positive	neural tube[8/8], hindbrain (rhombencephalon)[8/8]
PAX1_Ariane	chr20:20492787-20493182	intronic	RALGAPA2	219503	RALGAPA2	115.33	0.89	142.11	D115	AC/HC/GC Precursors, Developing Cone Cells, Mature Bipolar Cells, Mature Horizontal Cells	74-85, 89, 103-125	AC HC GC Precursors Cells, Developing Amacrine Cells, Developing Cone Cells, Early Progenitor Cells, Late Retinal Progenitor Cells, Mature Horizontal Cells, Mature Muller Cells	No	H3K27AC, H3K4ME1, RNAPOLII	hs688	positive	neural tube[8/8], hindbrain (rhombencephalon)[8/8]
PAX1_Ariel	chr20:20970828-20971032	intergenic		155124	KIZ	68.67	0.789	111.53	D132NC	Late Retinal Progenitor Cells, Mature Amacrine Cells, Mature Horizontal Cells, Photoreceptor/Bipolar Precursor Cells	89	Developing Cone Cells, Photoreceptor Bipolar Precursor Cells	Yes	H3K4ME1, H3K4ME2	-	-	-
PAX1_Ariel	chr20:20970828-20971032	intergenic		258442	RALGAPA2	115.33	0.89	142.11	D115	AC/HC/GC Precursors, Developing Cone Cells, Mature Bipolar Cells, Mature Horizontal Cells	89	Developing Cone Cells, Photoreceptor Bipolar Precursor Cells	Yes	H3K4ME1, H3K4ME2	-	-	-
PAX1_Bryan	chr20:21090268-21090517	intergenic		35661	KIZ	68.67	0.789	111.53	D132NC	Late Retinal Progenitor Cells, Mature Amacrine Cells, Mature Horizontal Cells, Photoreceptor/Bipolar Precursor Cells	74-85, 89	-	Yes	H3K4ME1	-	-	-
PAX1_Bryan	chr20:21090268-21090517	intergenic		377905	RALGAPA2	115.33	0.89	142.11	D115	AC/HC/GC Precursors, Developing Cone Cells, Mature Bipolar Cells, Mature Horizontal Cells	74-85, 89	-	Yes	H3K4ME1	-	-	-
PAX1_Eugene	chr20:21234794-21235053	intronic	PLK1S1	108870	KIZ	68.67	0.789	111.53	D132NC	Late Retinal Progenitor Cells, Mature Amacrine Cells, Mature Horizontal Cells, Photoreceptor/Bipolar Precursor Cells	74-85, 89, 103-125	AC HC GC Precursors Cells, Late Retinal Progenitor Cells	Yes	H3K4ME1, H3K4ME2	hs914	positive	forebrain[9/10]
PAX1_Eugene	chr20:21234794-21235053	intronic	PLK1S1	68380	XRN2	174.53	0.94	225.46	D52.54	AC/HC/GC Precursors, Amacrine Precursor Cells, Developing Horizontal Cells, Ganglion Precursor Cells	74-85, 89, 103-125	AC HC GC Precursors Cells, Late Retinal Progenitor Cells	Yes	H3K4ME1, H3K4ME2	hs914	positive	forebrain[9/10]
PAX1_Victor	chr20:21382438-21382653	intronic	XRN2	79242	XRN2	174.53	0.94	225.46	D52.54	AC/HC/GC Precursors, Amacrine Precursor Cells, Developing Horizontal Cells, Ganglion Precursor Cells	-	Mature Cone Cells	Yes	-	-	-	-
PAX2_Benjamin	chr10:100654447-100654714	intergenic		118722	HIF1AN	123.66	0.9	157.04	D132NC	Amacrine Precursor Cells, Developing Cone Cells, Developing Horizontal Cells, Early Progenitor Cells	74-85, 89	Amacrine Precursor Cells, Developing Amacrine Cells, Developing Ganglion Cells, Developing Horizontal Cells, Ganglion Precursor Cells	No	H3K27AC, H3K27ME3, H3K4ME1, H3K4ME2, H3K4ME3, H3K9-14AC, RNAPOLII	-	-	-
PAX2_Benjamin	chr10:100654447-100654714	intergenic		91130	PAX2	3.78	0.25	23.69	D59C.2	Developing Ganglion Cells, Early Progenitor Cells, Mature Muller Cells, Mature Rod Cells	74-85, 89	Amacrine Precursor Cells, Developing Amacrine Cells, Developing Ganglion Cells, Developing Horizontal Cells, Ganglion Precursor Cells	Yes	H3K27AC, H3K27ME3, H3K4ME1, H3K4ME2, H3K4ME3, H3K9-14AC, RNAPOLII	-	-	-
PAX2_Daniel	chr10:100655339-100655785	intergenic		119703	HIF1AN	123.66	0.9	157.04	D132NC	Amacrine Precursor Cells, Developing Cone Cells, Developing Horizontal Cells, Early Progenitor Cells	74-85, 89	Late Retinal Progenitor Cells	No	H3K27ME3, H3K4ME1, H3K4ME2, H3K4ME3, H3K9-14AC, H3K9ME3, RNAPOLII	hs285	negative	-
PAX2_Daniel	chr10:100655339-100655785	intergenic		90149	PAX2	3.78	0.25	23.69	D59C.2	Developing Ganglion Cells, Early Progenitor Cells, Mature Muller Cells, Mature Rod Cells	74-85, 89	Late Retinal Progenitor Cells	Yes	H3K27ME3, H3K4ME1, H3K4ME2, H3K4ME3, H3K9-14AC, H3K9ME3, RNAPOLII	hs285	negative	-
PAX2_Johanna	chr10:100715893-100716106	intergenic		180141	HIF1AN	123.66	0.9	157.04	D132NC	Amacrine Precursor Cells, Developing Cone Cells, Developing Horizontal Cells, Early Progenitor Cells	74-85, 89, 103-125	-	No	H3K27ME3, H3K4ME1, H3K4ME2, H3K4ME3, H3K9-14AC	-	-	-
PAX2_Johanna	chr10:100715893-100716106	intergenic		29711	PAX2	3.78	0.25	23.69	D59C.2	Developing Ganglion Cells, Early Progenitor Cells, Mature Muller Cells, Mature Rod Cells	74-85, 89, 103-125	-	Yes	H3K27ME3, H3K4ME1, H3K4ME2, H3K4ME3, H3K9-14AC	-	-	-
PAX2_Mateo	chr10:100803929-100804236	intronic	PAX2	58372	PAX2	3.78	0.25	23.69	D59C.2	Developing Ganglion Cells, Early Progenitor Cells, Mature Muller Cells, Mature Rod Cells	-	Early Progenitor Cells	Yes	H3K4ME1	-	-	-
PAX2_Mateo	chr10:100803929-100804236	intronic	PAX2	108896	SLF2	98.84	0.864	144.73	D94	Early Progenitor Cells, Mature Amacrine Cells, Mature Horizontal Cells, Photoreceptor/Bipolar Precursor Cells	-	Early Progenitor Cells	No	H3K4ME1	-	-	-
PAX2_Oberon	chr10:100808034-100808309	intronic	PAX2	62461	PAX2	3.78	0.25	23.69	D59C.2	Developing Ganglion Cells, Early Progenitor Cells, Mature Muller Cells, Mature Rod Cells	-	Amacrine Precursor Cells	Yes	H3K4ME1, H3K4ME2	-	-	-
PAX2_Oberon	chr10:100808034-100808309	intronic	PAX2	104807	SLF2	98.84	0.864	144.73	D94	Early Progenitor Cells, Mature Amacrine Cells, Mature Horizontal Cells, Photoreceptor/Bipolar Precursor Cells	-	Amacrine Precursor Cells	No	H3K4ME1, H3K4ME2	-	-	-
PAX2_Siddhartha	chr10:100859119-100859321	intergenic		113509	PAX2	3.78	0.25	23.69	D59C.2	Developing Ganglion Cells, Early Progenitor Cells, Mature Muller Cells, Mature Rod Cells	-	Developing Amacrine Cells, Developing Horizontal Cells	Yes	H3K4ME1	-	-	-
PAX2_Siddhartha	chr10:100859119-100859321	intergenic		53759	SLF2	98.84	0.864	144.73	D94	Early Progenitor Cells, Mature Amacrine Cells, Mature Horizontal Cells, Photoreceptor/Bipolar Precursor Cells	-	Developing Amacrine Cells, Developing Horizontal Cells	No	H3K4ME1	-	-	-
PAX5_Amos	chr9:37340033-37340407	intronic	ZCCHC7	82446	GRHPR	45.01	0.692	114.89	D59C	Amacrine Precursor Cells, Early Progenitor Cells, Mature Bipolar Cells, Mature Ganglion Cells	-	AC HC GC Precursors Cells, Developing Cone Cells, Mature Bipolar Cells, Mature Horizontal Cells	No	H3K4ME1	-	-	-
PAX5_Amos	chr9:37340033-37340407	intronic	ZCCHC7	219622	ZCCHC7	29.44	0.589	41.18	D132NC	Cone Precursor Cells, Early Progenitor Cells, Mature Cone Cells, Photoreceptor/Bipolar Precursor Cells	-	AC HC GC Precursors Cells, Developing Cone Cells, Mature Bipolar Cells, Mature Horizontal Cells	Yes	H3K4ME1	-	-	-
PAX5_Aurore	chr9:37337416-37337783	intronic	ZCCHC7	85066	GRHPR	45.01	0.692	114.89	D59C	Amacrine Precursor Cells, Early Progenitor Cells, Mature Bipolar Cells, Mature Ganglion Cells	-	Mature Bipolar Cells	No	-	hs620	negative	-
PAX5_Aurore	chr9:37337416-37337783	intronic	ZCCHC7	217002	ZCCHC7	29.44	0.589	41.18	D132NC	Cone Precursor Cells, Early Progenitor Cells, Mature Cone Cells, Photoreceptor/Bipolar Precursor Cells	-	Mature Bipolar Cells	Yes	-	hs620	negative	-
PAX5_Elvira	chr9:37324820-37325038	intronic	ZCCHC7	97737	GRHPR	45.01	0.692	114.89	D59C	Amacrine Precursor Cells, Early Progenitor Cells, Mature Bipolar Cells, Mature Ganglion Cells	74-85, 89, 103-125	AC HC GC Precursors Cells, Amacrine Precursor Cells, Developing Amacrine Cells, Developing Cone Cells, Developing Ganglion Cells, Early Progenitor Cells, Ganglion Precursor Cells, Late Retinal Progenitor Cells, Mature Ganglion Cells	No	H3K27AC, H3K4ME1, H3K4ME2	-	-	-
PAX5_Elvira	chr9:37324820-37325038	intronic	ZCCHC7	204331	ZCCHC7	29.44	0.589	41.18	D132NC	Cone Precursor Cells, Early Progenitor Cells, Mature Cone Cells, Photoreceptor/Bipolar Precursor Cells	74-85, 89, 103-125	AC HC GC Precursors Cells, Amacrine Precursor Cells, Developing Amacrine Cells, Developing Cone Cells, Developing Ganglion Cells, Early Progenitor Cells, Ganglion Precursor Cells, Late Retinal Progenitor Cells, Mature Ganglion Cells	Yes	H3K27AC, H3K4ME1, H3K4ME2	-	-	-
PAX5_Faust	chr9:37324182-37324612	intronic	ZCCHC7	98269	GRHPR	45.01	0.692	114.89	D59C	Amacrine Precursor Cells, Early Progenitor Cells, Mature Bipolar Cells, Mature Ganglion Cells	74-85, 89, 103-125	AC HC GC Precursors Cells, Cone Precursor Cells, Developing Amacrine Cells, Developing Cone Cells, Developing Ganglion Cells, Developing Horizontal Cells, Early Progenitor Cells, Ganglion Precursor Cells, Late Retinal Progenitor Cells, Mature Amacrine Cells, Mature Muller Cells, Photoreceptor Bipolar Precursor Cells	No	H3K27AC, H3K4ME1, H3K4ME2	-	-	-
PAX5_Faust	chr9:37324182-37324612	intronic	ZCCHC7	203799	ZCCHC7	29.44	0.589	41.18	D132NC	Cone Precursor Cells, Early Progenitor Cells, Mature Cone Cells, Photoreceptor/Bipolar Precursor Cells	74-85, 89, 103-125	AC HC GC Precursors Cells, Cone Precursor Cells, Developing Amacrine Cells, Developing Cone Cells, Developing Ganglion Cells, Developing Horizontal Cells, Early Progenitor Cells, Ganglion Precursor Cells, Late Retinal Progenitor Cells, Mature Amacrine Cells, Mature Muller Cells, Photoreceptor Bipolar Precursor Cells	Yes	H3K27AC, H3K4ME1, H3K4ME2	-	-	-
PAX5_Frodo	chr9:37251460-37251808	intronic	ZCCHC7	171032	GRHPR	45.01	0.692	114.89	D59C	Amacrine Precursor Cells, Early Progenitor Cells, Mature Bipolar Cells, Mature Ganglion Cells	74-85, 89, 103-125	AC HC GC Precursors Cells, Developing Ganglion Cells, Early Progenitor Cells, Ganglion Precursor Cells, Late Retinal Progenitor Cells	No	-	hs901	positive	hindbrain (rhombencephalon)[8/8], midbrain (mesencephalon)[8/8]
PAX5_Frodo	chr9:37251460-37251808	intronic	ZCCHC7	131036	ZCCHC7	29.44	0.589	41.18	D132NC	Cone Precursor Cells, Early Progenitor Cells, Mature Cone Cells, Photoreceptor/Bipolar Precursor Cells	74-85, 89, 103-125	AC HC GC Precursors Cells, Developing Ganglion Cells, Early Progenitor Cells, Ganglion Precursor Cells, Late Retinal Progenitor Cells	Yes	-	hs901	positive	hindbrain (rhombencephalon)[8/8], midbrain (mesencephalon)[8/8]
PAX5_Gandalf	chr9:37215011-37215469	intronic	ZCCHC7	207426	GRHPR	45.01	0.692	114.89	D59C	Amacrine Precursor Cells, Early Progenitor Cells, Mature Bipolar Cells, Mature Ganglion Cells	-	Cone Precursor Cells	No	-	hs310	negative	-
PAX5_Gandalf	chr9:37215011-37215469	intronic	ZCCHC7	94642	ZCCHC7	29.44	0.589	41.18	D132NC	Cone Precursor Cells, Early Progenitor Cells, Mature Cone Cells, Photoreceptor/Bipolar Precursor Cells	-	Cone Precursor Cells	Yes	-	hs310	negative	-
PAX6_Benjamin	chr11:30774678-30775056	intergenic		217819	DCDC1	39.35	0.657	77.88	D59C.2	Developing Ganglion Cells, Early Progenitor Cells, Ganglion Precursor Cells, Mature Ganglion Cells	74-85, 89, 103-125	Early Progenitor Cells, Late Retinal Progenitor Cells, Mature Ganglion Cells, Mature Horizontal Cells, Mature Muller Cells	No	H3K4ME1	-	-	-
PAX6_Benjamin	chr11:30774678-30775056	intergenic		194371	MPPED2	142.53	0.918	237.41	D107	Cone Precursor Cells, Developing Cone Cells, Mature Cone Cells, Photoreceptor/Bipolar Precursor Cells	74-85, 89, 103-125	Early Progenitor Cells, Late Retinal Progenitor Cells, Mature Ganglion Cells, Mature Horizontal Cells, Mature Muller Cells	Yes	H3K4ME1	-	-	-
PAX6_Emi	chr11:31161094-31161673	intergenic		168698	DCDC1	39.35	0.657	77.88	D59C.2	Developing Ganglion Cells, Early Progenitor Cells, Ganglion Precursor Cells, Mature Ganglion Cells	-	Amacrine Precursor Cells, Early Progenitor Cells, Ganglion Precursor Cells, Mature Horizontal Cells	Yes	-	-	-	-
PAX6_Emi	chr11:31161094-31161673	intergenic		208456	DNAJC24	28.06	0.577	43.42	D52.54	AC/HC/GC Precursors, Early Progenitor Cells, Late Retinal Progenitor Cells, Mature Horizontal Cells	-	Amacrine Precursor Cells, Early Progenitor Cells, Ganglion Precursor Cells, Mature Horizontal Cells	Yes	-	-	-	-
PAX6_Frankenstein	chr11:31236297-31236635	intergenic		243780	DCDC1	39.35	0.657	77.88	D59C.2	Developing Ganglion Cells, Early Progenitor Cells, Ganglion Precursor Cells, Mature Ganglion Cells	89	Amacrine Precursor Cells, Ganglion Precursor Cells, Mature Ganglion Cells	Yes	CTCF	-	-	-
PAX6_Frankenstein	chr11:31236297-31236635	intergenic		133374	DNAJC24	28.06	0.577	43.42	D52.54	AC/HC/GC Precursors, Early Progenitor Cells, Late Retinal Progenitor Cells, Mature Horizontal Cells	89	Amacrine Precursor Cells, Ganglion Precursor Cells, Mature Ganglion Cells	Yes	CTCF	-	-	-
PAX6_Hana	chr11:31241795-31242001	intergenic		249212	DCDC1	39.35	0.657	77.88	D59C.2	Developing Ganglion Cells, Early Progenitor Cells, Ganglion Precursor Cells, Mature Ganglion Cells	-	Developing Ganglion Cells, Mature Ganglion Cells	Yes	-	-	-	-
PAX6_Hana	chr11:31241795-31242001	intergenic		127942	DNAJC24	28.06	0.577	43.42	D52.54	AC/HC/GC Precursors, Early Progenitor Cells, Late Retinal Progenitor Cells, Mature Horizontal Cells	-	Developing Ganglion Cells, Mature Ganglion Cells	Yes	-	-	-	-
PAX6_Julia	chr11:31247280-31247667	intergenic		254788	DCDC1	39.35	0.657	77.88	D59C.2	Developing Ganglion Cells, Early Progenitor Cells, Ganglion Precursor Cells, Mature Ganglion Cells	-	Amacrine Precursor Cells, Ganglion Precursor Cells, Mature Ganglion Cells	Yes	-	-	-	-
PAX6_Julia	chr11:31247280-31247667	intergenic		122366	DNAJC24	28.06	0.577	43.42	D52.54	AC/HC/GC Precursors, Early Progenitor Cells, Late Retinal Progenitor Cells, Mature Horizontal Cells	-	Amacrine Precursor Cells, Ganglion Precursor Cells, Mature Ganglion Cells	Yes	-	-	-	-
PAX6_Jun	chr11:31303779-31304055	intronic	DCDC1	311231	DCDC1	39.35	0.657	77.88	D59C.2	Developing Ganglion Cells, Early Progenitor Cells, Ganglion Precursor Cells, Mature Ganglion Cells	-	Ganglion Precursor Cells	Yes	-	-	-	-
PAX6_Jun	chr11:31303779-31304055	intronic	DCDC1	65923	DNAJC24	28.06	0.577	43.42	D52.54	AC/HC/GC Precursors, Early Progenitor Cells, Late Retinal Progenitor Cells, Mature Horizontal Cells	-	Ganglion Precursor Cells	Yes	-	-	-	-
PAX6_Kazuki	chr11:31305342-31305544	intronic	DCDC1	312757	DCDC1	39.35	0.657	77.88	D59C.2	Developing Ganglion Cells, Early Progenitor Cells, Ganglion Precursor Cells, Mature Ganglion Cells	-	Developing Amacrine Cells, Mature Muller Cells	Yes	H3K4ME3	-	-	-
PAX6_Kazuki	chr11:31305342-31305544	intronic	DCDC1	64397	DNAJC24	28.06	0.577	43.42	D52.54	AC/HC/GC Precursors, Early Progenitor Cells, Late Retinal Progenitor Cells, Mature Horizontal Cells	-	Developing Amacrine Cells, Mature Muller Cells	Yes	H3K4ME3	-	-	-
PAX6_Kizuki	chr11:31477558-31477806	3-UTR	IMMP1L	107842	DNAJC24	28.06	0.577	43.42	D52.54	AC/HC/GC Precursors, Early Progenitor Cells, Late Retinal Progenitor Cells, Mature Horizontal Cells	-	Cone Precursor Cells, Developing Cone Cells, Mature Cone Cells, Mature Rod Cells	Yes	H3K4ME1	-	-	-
PAX6_Kizuki	chr11:31477558-31477806	3-UTR	IMMP1L	31940	IMMP1L	15.96	0.46	21.52	D59C	AC/HC/GC Precursors, Amacrine Precursor Cells, Developing Horizontal Cells, Early Progenitor Cells	-	Cone Precursor Cells, Developing Cone Cells, Mature Cone Cells, Mature Rod Cells	Yes	H3K4ME1	-	-	-
PAX6_Leopold	chr11:31477974-31478374	3-UTR	IMMP1L	108334	DNAJC24	28.06	0.577	43.42	D52.54	AC/HC/GC Precursors, Early Progenitor Cells, Late Retinal Progenitor Cells, Mature Horizontal Cells	74-85, 89	AC HC GC Precursors Cells, Cone Precursor Cells, Developing Cone Cells, Mature Cone Cells, Mature Rod Cells	Yes	H3K4ME1	-	-	-
PAX6_Leopold	chr11:31477974-31478374	3-UTR	IMMP1L	31448	IMMP1L	15.96	0.46	21.52	D59C	AC/HC/GC Precursors, Amacrine Precursor Cells, Developing Horizontal Cells, Early Progenitor Cells	74-85, 89	AC HC GC Precursors Cells, Cone Precursor Cells, Developing Cone Cells, Mature Cone Cells, Mature Rod Cells	Yes	H3K4ME1	-	-	-
PAX6_Mauritius	chr11:31480807-31481294	3-UTR	IMMP1L	111211	DNAJC24	28.06	0.577	43.42	D52.54	AC/HC/GC Precursors, Early Progenitor Cells, Late Retinal Progenitor Cells, Mature Horizontal Cells	89, 103-125	AC HC GC Precursors Cells, Late Retinal Progenitor Cells	Yes	-	hs863	positive	midbrain (mesencephalon)[7/8]
PAX6_Mauritius	chr11:31480807-31481294	3-UTR	IMMP1L	28571	IMMP1L	15.96	0.46	21.52	D59C	AC/HC/GC Precursors, Amacrine Precursor Cells, Developing Horizontal Cells, Early Progenitor Cells	89, 103-125	AC HC GC Precursors Cells, Late Retinal Progenitor Cells	Yes	-	hs863	positive	midbrain (mesencephalon)[7/8]
PAX6_Midori	chr11:31637110-31637332	intronic	ELP4	127443	ELP4	24.5	0.546	30.78	D132NC	Amacrine Precursor Cells, Developing Horizontal Cells, Ganglion Precursor Cells, Mature Horizontal Cells	74-85, 89	AC HC GC Precursors Cells, Developing Ganglion Cells, Early Progenitor Cells, Ganglion Precursor Cells, Late Retinal Progenitor Cells	Yes	-	-	-	-
PAX6_Midori	chr11:31637110-31637332	intronic	ELP4	174089	PAX6	951.22	0.996	1270.58	D53	Amacrine Precursor Cells, Developing Amacrine Cells, Developing Horizontal Cells, Early Progenitor Cells	74-85, 89	AC HC GC Precursors Cells, Developing Ganglion Cells, Early Progenitor Cells, Ganglion Precursor Cells, Late Retinal Progenitor Cells	Yes	-	-	-	-
PAX6_Mignon	chr11:31640643-31641043	intronic	ELP4	131065	ELP4	24.5	0.546	30.78	D132NC	Amacrine Precursor Cells, Developing Horizontal Cells, Ganglion Precursor Cells, Mature Horizontal Cells	74-85, 89	Developing Ganglion Cells, Ganglion Precursor Cells, Mature Ganglion Cells	Yes	-	-	-	-
[truncated: 935 more rows]
