# Supplementary material for: Multi-omics analysis in human retina uncovers ultraconserved cis-regulatory elements at rare eye disease loci
Source: Nat Commun. 2024 Feb 21;15:1600. doi: 10.1038/s41467-024-45381-1 (PMC10881467; doi:10.1038/s41467-024-45381-1)
Supplement: Supplementary file 11 — Supplementary Data 8 [file 41467_2024_45381_MOESM11_ESM.xlsx]

## Sheet: Supplementary_Data_8
Participant information			Molecular findings		Diagnosis and age of onset				Clinical findings
Participant ID	Origin	Sex	V1 (chr11:31968001T>C)	V2 (c.1187A>G (p.Asn396Ser))	Clinical diagnosis	Age at diagnosis	Age of onset visual field loss	Age of onset BCVA loss	Slit-lamp examination	BCVA OD/OS (LogMAR)	Fundus Examination	Visual field	FAF	OCT	Other findings
I.1	White British/Caucasian	M	V1/WT	WT/WT	-	-	-	-	Normal anterior segment	0.0 both eyes with correction	Right eye normal fundus, left eye small area of pallor inferior to the fovea	Confrontation full	Small area of hyper-autofluorescence corresponding to the pale area in the left eye	The corresponding area showed a small area of subretinal fluid	-
I.2		F	WT/WT	V2/WT	-	-	-	-
II.1		M	V1/WT	V2/WT	Macular dystrophy	Late first decade	Early childhood	Early childhood	Normal anterior segment	Counting fingers vision both eyes	Tesselated fundus with atrophic area at the macula involving the fovea in right eye. Left eye had punched out atrophy at the macula	Confrontation full, could not perform formal examination	Macular hypo-autofluorescence with a ring of hyper-autofluorescence surrounding the optic disc and macula	Significant thinning at atrophy of all layers of the retina and choroid at the macula	Nystagmus, high myopic prescription
II.2		F	WT/WT	WT/WT	-	-	-	-		-	-	-		-	-
III.1		M	V1/WT	V2/WT	Macular dystrophy	0-5 year age	0-5 year age	0-5 year age	Normal anterior segment	0.6 both eyes with correction	Tesselated fundus with atrophic area at the macula involving the fovea in both eyes	Confrontation full, could not perform formal examination	Macular hypo-autofluorescence with a ring of hyper-autofluorescence surrounding the optic disc and macula	Disruption of all layers of the retina at the area of atrophy although ellipsoid layer demise more evident. Normal peripheral retina	Low hypermetropic prescription, could identify gross colours
III.2		F	V1/WT	V2/WT	Macular dystrophy	0-5 year age	0-5 year age	0-5 year age	Normal anterior segment	Hand movements right eye, 0.8 left eye with correction	Tesselated fundus with atrophic area at the macula involving the fovea in rght eye. Left eye had punched out atrophy at the macula.	Confrontation full, could not perform formal examination	Macular hypo-autofluorescence with a ring of hyper-autofluorescence surrounding the optic disc and macula	Disruption of all layers of the retina at the area of atrophy in both eyes. Left eye has a punched out area of atrophy with atrophic retina and absent choroid. Normal peripheral retina	High myopic prescription, no nystagmus
