# Supplementary material for: Multi-omics analysis in human retina uncovers ultraconserved cis-regulatory elements at rare eye disease loci
Source: Nat Commun. 2024 Feb 21;15:1600. doi: 10.1038/s41467-024-45381-1 (PMC10881467; doi:10.1038/s41467-024-45381-1)
Supplement: Supplementary file 15 — Supplementary Data 12 [file 41467_2024_45381_MOESM15_ESM.xlsx]

## Sheet: Supplementary_Data_12
Primer	Forward sequence (5'->3')	Reverse sequence (5'->3')	Amplicon genomic coordinates (hg38)
CFH_seg	TTCTTTTTGTGCAAACCTTTGTT	GGATGCATCTGGGAGTAGGA	chr1:196,689,891-196,690,233
PAX6_segr	AAAGGGTTCTCCCCCTTCAT	CTGGGAAGCCACACAGAACT	chr11:31,967,792-31,968,251
PAX6_mutg	CAGCTACACACAAGGAAAAGATC	ACAGGCAATCAAAGTTTTTATC	chr11:31,967,792-31,968,251
PAX6_trans	ACAGGCGCGCCAAAGGGTTCTCCCCCTTCAT	ACAAGATCTCTGGGAAGCCACACAGAACT	chr11:31,967,792-31,968,251
