# Supplementary material for: Multi-omics analysis in human retina uncovers ultraconserved cis-regulatory elements at rare eye disease loci
Source: Nat Commun. 2024 Feb 21;15:1600. doi: 10.1038/s41467-024-45381-1 (PMC10881467; doi:10.1038/s41467-024-45381-1)
Supplement: Supplementary file 17 — Source Data [file 41467_2024_45381_MOESM17_ESM.xlsx]

## Sheet: Fig.1B
Venn Diagram 1 (Left)				Venn Diagram 2 (Right)
Names	total	elements		Names	total	elements
DNase scATAc-seq	675	TSHZ2_Lucifer		H3K27ac H3K4ME1 H3K4ME2	96	chr6_Demian
		SOX5_Malcolm				EBF3_Othell
		FOXP2_Derek				BHLHE22_Frodo
		ZIC2_Noah				POU3F2_Frodo
		PROX1_Noah				ID4_Toru
		BARHL2_Theodore				NRIP1_Virginia
		TSHZ3_Eduardo				EBF3_Adela
		TSHZ1_Ophelia				ST18_Pablo
		LHX2_Lucifer				ZFHX3_Larisa
		FOXP2_Flora				ZNF503_Apollo
		TSHZ3_Naomi				IRXA_Scott
		PAX2_Daniel				TOX_Molly
		TCF4_Cassandra				PBX1_Robert
		GBX2_Emi				KCTD15_Ava
		FOXP1_Finn_2				BNC2_Claudia
		ID4_Toru				BCL11A_Nagasawa
		SP8_Julia				EBF3_Antonio
		chr2_Penelope				CASZ1_Santiago
		BNC2_Aladdin				MAB21L1_Griselda
		ZNF521_Frodo				SMAD2_Leo
		ST18_Pablo				SIX2_Joshua
		ZFHX3_Larisa				SOX14_Toru
		LBX1_Patricia				PBX1_Sam
		POU3F2_Boris				LACE1_Kizuki
		ZNF503_Zhong				CASZ1_Trystan
		ESRRG_Roman				EBF3_Pandora
		chr4_Trystan				LMO1_Logan
		POU4F1_Laura				PBX3_Veronica
		HHIP_Brooklyn				DACH1_Kizuki
		chr1_Arthur				FOXP2_Arthur
		RUNX1T1_Malcolm				chr1_Daniel
		TEAD1_Mustafa				ZNF608_Silvester
		MEIS2_Ariane				CASZ1_Mauritius
		PBX1_Robert				CADM1_Mateo
		IRXB_Apollo				ZNF423_Nagasawa
		TSHZ3_Achilles				MAB21L1_Hannibal_2
		DACH1_Violet				OTP_Frodo
		PTBP2_Roxane				ZNF608_Scheherazade
		PAX6_Frankenstein				TSHZ3_Cameron
		ZNF608_Haruki				GLI3_Quentin
		ST18_Noah				PAX5_Faust
		RUNX1T1_Midori				LMO4_Xavier
		SATB1_Carmen				GAS1_Chao
		ZFHX4_Nemo				EBF3_Scheherazade
		FOXP2_Silvester				PAX6_Toru
		BCL11A_Nagasawa				MSI2_Emi
		EBF3_Antonio				EBF3_Apollo
		TSHZ3_Claudia_2				TLE4_Chen
		MAB21L1_Griselda				MEIS1_Nemo
		FOXB1_Lucia				CUX2_Oberon
		PROX1_Hong_2				MAB21L1_Hannibal_1
		BNC2_Helen				ZEB2_Malcolm
		FOXG1_Brooklyn				PAX2_Benjamin
		CADPS_Vera				TSHZ3_Hong
		ZFHX4_Lucifer				MYT1L_Frankenstein
		NKX6-1_Hector				DACH1_Lincoln
		MICALL2_Mustafa				CASZ1_Othell
		SIX2_Joshua				ZEB2_Midori
		EMX2_Ming				TSHZ3_Boris_2
		OTX2_Gabriel				IRXB_Vivien
		ESRRG_Julia				chr1_Beatrice
		OTX1_Amos				CASZ1_Malcolm
		TLE4_Victor				BNC2_Scheherazade
		FIGN_Lincoln				chr2_Adam
		VRK1_Penelope				GBX2_Zhong
		ZFHX4_Virginia				chr18_Franz
		MIR205HG_Hana				CHD7_Siddhartha
		SOX21_Toru				PAX9_Emi
		ESRRG_Arthur				VRK1_Atsuko
		TSHZ1_Napoleon				CASZ1_Roman
		EBF3_Pandora				MEIS1_Molly
		IRXA_Vivien_2				HOXA_Naomi
		SALL3_Dimitri				ZNF608_Delphina
		MEIS1_Nick				chr8_Felix
		ID4_Midori_2				LMO4_Dominica
		MEIS2_Naoko				TANK_Chen
		TSHZ2_Lolita				TCF4_Nick
		PAX6_Sherlock				chr6_Lucy
		MEIS2_Oskar				PAX5_Elvira
		chr6_Agamemnon				EBF3_Beatrice
		TSHZ1_Odessa				ZBTB16_Tarzan
		NR2F1_Daniel				SIX2_Hans
		IRXA_Ruby				MSI2_Ming
		OTX2_Delphina				LACE1_Logan
		PTBP2_Kazuki				ZFHX3_Kaori
		PITX2_Silvester				DRGX_Ariane
		OLIG2_Joshua				AUTS2_Santiago
		SMAD3_Xavier				SIX2_Pablo
		ZEB2_Dominica				BARHL2_Vincent
		SATB2_Victor				PBX1_Bryan
		chr4_Wei				MICALL2_Aida
		GSX1_Frederica				ZNF503_Ariane_2
		MEIS2_Wei				TSHZ1_Othell
		PTF1A_Leopold				ZNF503_Ariane_1
		FOXP1_Lucifer				BCL11B_Xenia
		TBX2_Eva				chr4_Veronica
		TSHZ1_Veronica		H3K4ME1 H3K4ME2	235	SOX2_Logan_1
		ZNF608_Silvester				MLLT10_Ryan
		BCL11A_Lolita				PAX2_Oberon
		ZNF503_Flora				TSHZ3_Eduardo
		ESRRG_Griselda				TSHZ3_Naomi
		TLE4_Juan				PAX2_Daniel
		ZFHX4_Aida				KLHL14_Demian
		PBX3_Malcolm				EBF3_Scarlett
		FOXP1_Daniel				IRXA_Vivien_1
		MBD5_Amadeus				EBF3_Mauritius
		NR2F1_Hector_1				GBX2_Emi
		SOX6_Mateo				LBX1_Patricia
		FOXP1_Aladdin				ZEB2_Jonathan
		LHX1_Vivien				SATB1_Maxwell
		MEIS2_Molly				DLX1_Trystan
		ZNF521_Robert				DMRT2_Faust
		AUTS2_Ruby				chr21_Frodo
		ST18_Lucy				POU4F1_Laura
		CDK14_Wei				TEAD1_Mustafa
		GBX2_Othell				TSHZ3_Charlie
		RNF220_Antigone				MEIS2_Ariane
		LRPPRC_Malcolm				TLE4_Agamemnon
		EBF3_Demian_1				TSHZ3_Ariel
		BNC2_Hector				BARHL2_William
		DACH1_Aladdin				ZNF423_Aida
		ZNF521_Nora				PITX2_Amadeus
		ZNF423_Nagasawa				SOX2_Logan_2
		PRDM13_Ruby				ST18_Noah
		ZFPM2_Silvester				POLR3B_Toru
		MEF2C_Alice				FIGN_Brooklyn
		ISL1_Dominica				MICALL2_Frodo
		TEAD1_Claudia_1				TSHZ3_Felix
		ZNF423_Isolde				SMAD3_Vera
		PITX2_Prometheus				ZFHX3_Frankenstein
		NR2F1_Lucy				SHOX2_Andrew
		ZNF238_Roman				FOXP2_Apollo
		MLLT10_Frankenstein				SP8_William_1
		ZEB2_Evelyn				MICALL2_Mustafa
		LMO3_Felix				POU3F3_Toru
		NKX6-1_Laura				OTP_Lukas
		PBX3_Sam				PAX2_Johanna
		ESRRG_Scarlett				PBX3_Dominica
		chr9_Mauritius				EBF3_Tatiana
		LMO3_Figaro				SOX21_Toru
		TSHZ3_Boris_1				BNC2_Lucifer
		PAX6_Scheherazade				IRXA_Vivien_2
		POU4F1_Eduardo				SALL3_Dimitri
		TLE4_Logan				MEIS1_Nick
		NFIA_Naoko				MEIS2_Naoko
		SP8_William_2				FOXG1_Naomi_2
		NFIB_Evelyn				SOX1_Mauritius
		AUTS2_Charlie				PROX1_Naomi
		NR2F1_Lily				MSI2_Patricia
		OTP_Faust				SIX2_Molly
		SIX2_Antonio				FOXD3_Megan
		TLE4_Adam				chr17_Zeus
		LACE1_Ursula				KLHL14_Eduardo
		MSI2_Emi				OLIG2_Joshua
		ETV1_Oberon				SALL3_Ara
		FOXP2_Cameron				MEIS2_Wei
		chr2_Scarlett				DACH1_Mauritius
		ZFHX3_Atsuko				chr12_Yves
		EBF3_Apollo				ZFHX3_Figaro
		TLE4_Chen				DACH1_Griselda
		chr12_Vincent				ZEB2_Derek
		ISL1_Antonio				FIGN_Maxwell
		TLE4_Hong				OTP_Dorian
		ZNF608_Lukas				TSHZ3_Jan
		MEIS1_Ming				HOXD_Oskar
		ZEB2_Johanna				DPH1_Jonathan
		MAB21L2_Helen				TLE4_Juan
		FOXG1_Isolde				ZEB2_Mignon_1
		TLE4_Ryan				RNF220_Gandalf
		TLE4_Aurore				BCL11B_Wei
		POU6F2_Isaac_1				chr14_Norma
		EBF3_Aida				CDK14_Wei
		FOXG1_Violet				G2E3_Ariel_1
		CUX2_Oberon				ZC3H3_Roxane
		chr9_Jun				chr7_Gwyneth
		EBF1_Vera				MEIS2_Nemo
		ESRRG_Agamemnon				SALL3_Adem
		ZEB2_William				MEF2C_Alice
		BHLHE22_Adela				BCL11A_Andrew
		PAX2_Benjamin				ZNF423_Isolde
		SIX2_Derek				NR2F1_Lucy
		TSHZ3_Hong				PHOX2B_Evelyn
		AUTS2_Daniel				ZNF238_Roman
		MEIS2_Pablo				SOX1_Julia
		SP8_Eden				EBF3_Wei
		LHX9_Patricia				LMO3_Figaro
		HOXD_Flora				FOXP2_Othell
		FOXG1_Naomi_1				DACH1_Napoleon
		GBX2_Amadeus				POU4F1_Eduardo
		NPAS3_Helen				MAB21L1_Eden
		chr4_Hong				SP8_William_2
		TFAP2B_Lucy				EBF2_Sherlock
		ZNF238_Noah				TSHZ3_Eva
		FOXP2_Faust				ODZ3_Elvira
		DACH1_Lincoln				NR2F1_Lolita
		POU4F2_Napoleon				OTP_Faust
		chr6_Adela				chr12_Vinona
		POU6F2_Scheherazade				NR4A2_Emi
		EBF3_Prometheus				ZFHX3_Atsuko
		CADPS_Leopold				ZEB2_Lukas
		POU6F2_Lukas				RNF220_Mateo
		ZEB2_Midori				G2E3_Ariel_2
		TSHZ3_Boris_2				MAB21L2_Eduardo
		POU3F2_Eva				PTF1A_Aphrodite
		NIPBL_Antonio				ZNF608_Lukas
		SALL3_Aphrodite				SP5_Violet
		TSHZ3_Claudia_3				ZMIZ1_Beatrice
		chr1_Beatrice				MEIS1_Ming
		VRK1_Eduardo				NKX6-2_Ava
		PITX2_Roxane				ZEB2_Johanna
		CUX1_Trevor				TLE4_Ryan
		FOXD3_Akiko				TLE4_Aurore
		PRDM8_Eden				POU6F2_Isaac_1
		IRXB_Ruby				MEIS2_Nick
		TFAP2A_Traviata				MEIS2_Zeus
		ZNF503_Achilles				chr9_Jun
		NR2F1_Charlie				chr14_Scout
		chr12_Wei				chr11_Helen
		LMO4_Jasmine				HOXD_Brooklyn
		PAX9_Eduardo				SIX2_Derek
		FOXP2_Traviata_2				BCL11A_Ursula
		chr18_Franz				BCL11B_Whitney
		PAX9_Emi				AUTS2_Silvester
		BCL11A_Adam				FOXD3_Norma
		VRK1_Atsuko				AUTS2_Daniel
		DACH1_Santiago				LBX1_Hamlet
		EBF3_Cameron				FOXG1_Naomi_1
		chr17_Flora				PRDM13_Elvira
		ID4_Logan				CUX2_Amanda
		chr8_Ariel				CELF4_Ruby
		FOXB1_Lolita				CHD7_Laura
		HOXD_Bryan				TSHZ3_Faust
		TNFAIP3_Pablo				CADPS_Leopold
		FIGN_Claudia				CDK14_Cassandra
		FOXP1_Isolde				ZNF703_Flora
		BARHL1_Juan				LMO3_Haruki
		DACH2_Ruby				VRK1_Eduardo
		NR2F1_Virginia				CUX1_Trevor
		POU3F3_Zeus				IRXB_Ruby
		chr7_Gabriela				IRXB_Scarlett
		ZNF608_Delphina				GSX1_Leopold
		EBF3_Griselda				BCL11A_Cameron
		PROX1_Jun				TBX2_Lincoln
		CASZ1_Eros				IRXA_Scheherazade
		POU4F2_Haruki_1				ZFHX3_Gandalf
		SOX5_Virginia				MEIS2_Isaac
		SOX6_Midori				DACH1_Molly
		BNC2_Trystan				chr7_Kalin
		ONECUT1_Nick				chr4_Toru
		chr6_Amadeus				IRXA_Ava
		ZFHX4_Isolde				BARHL2_Lucifer
		SATB2_Vivien				chr6_Amanda
		ISL1_Trystan				ZNF521_Ariel
		ESRRG_Frederica				ID4_Logan
		GATA3_Isaac				POU3F3_Ariel
		RUNX1T1_Larisa				OTP_Lucy
		DACH1_Scheherazade_1				HOXD_Bryan
		ZNF521_Xavier_1				chr1_Aida
		AUTS2_Roman				EBF3_Wagner
		ZEB2_Silvester_1				HHIP_Haruki
		LMO4_Dominica				BARHL1_Juan
		chr4_Trevor				BCL11B_Abraham
		VTI1A_Cameron				EBF3_Griselda
		POU3F3_Logan				PAX1_Eugene
		SATB1_Frederica				CASZ1_Eros
		NR2F1_Othell				SOX5_Virginia
		TANK_Chen				SOX6_Midori
		chr10_Apollo				LMBR1_Hana
		CHD7_Bryan				OTP_Mauritius
		TLE4_Gwyneth				GATA3_Isaac
		ESRRG_Ava				SOX1_Cameron
		TCF4_Elvira				ZIC2_Ruby
		OTP_Elvira				PAX1_Ariel
		ZFHX4_Amanda				GBX2_Doris
		NR2F1_Scout_1				BNC2_Lucy
		BNC2_Mateo				chr4_Trevor
		chr10_Trevor				chr13_Lincoln
		chr6_Lucy				LMO3_Frederica
		CADM1_Alexander				MEIS2_Othell
		PAX5_Elvira				chr10_Aladdin
		chr15_Santiago				SP3_Zelda
		LMO4_Jeremy				BCL11A_Zeus
		TLE4_Alice				PPIC_Wei
		TFAP2B_Frankenstein				OTP_Elvira
		EBF3_Beatrice				DACH1_Frodo
		ZNF521_Nagasawa				ZFHX4_Leo
		SIX2_Hans				DBX2_Cameron
		SOX5_Ryan				TFAP2B_Frankenstein
		POU3F2_Gwyneth				TOX_Norma
		LRPPRC_Jonathan_2				POU4F2_Eugene
		CADPS2_Nora				BCL11A_Amadeus
		BCL11A_Amadeus				MEIS1_Juan
		ZNF503_Norma				IRXA_Tara
		ZEB2_Atsuko				ZIC2_Ryan
		ID4_Adela				MICALL2_Norma
		FOXG1_Traviata				DACH1_Juan
		MEIS2_Ming_2				BCL11A_Agamemnon
		KLHL14_Napoleon				LMO3_Malcolm
		AUTS2_Brooklyn				AUTS2_Brooklyn
		NPAS3_Jasmine				chr6_Sebastian
		EYA1_Alice				TSHZ1_Lily
		TSHZ1_Lily				SALL3_Adela
		chr18_Dominica				POU6F2_Isaac_2
		TSHZ3_Haruki				MEF2C_Gwyneth
		MEF2C_Gwyneth				OLIG2_Eduardo
		SIX2_Akiko				PITX2_Zhong
		OLIG2_Eduardo				TSHZ2_Malcolm
		PITX2_Zhong				PITX2_Vladimir
		PITX2_Vladimir				TNPO1_Hannibal
		FIGN_Leo				ZEB2_Mignon_2
		PBX3_Frederica				DRGX_Toru
		SOX5_Sam				CASZ1_Benjamin
		ETV1_Achilles				ZFHX3_Antonio
		CHD7_Boris				SP8_Ariane
		BARHL2_Lukas_2				SALL3_Barack
		CASZ1_Benjamin				ZNF503_Leontina
		SP8_Pandora				NRIP1_Zhong
		NR4A2_Amanda				EBF3_Boris
		CUX1_Leo				chr20_Clara
		ST18_Daniel				ZEB2_Mauritius
		ZNF503_Leontina				BHLHE22_Norma
		NFIA_Atsuko				ZEB2_Jun
		DPH1_Juan				GBX2_Midori
		NRIP1_Zhong				chr5_Juan
		EBF3_Boris				chr6_Malcolm
		ZEB2_Maxwell				EBF3_Benjamin
		CASZ1_Eduardo				EBF3_Oskar
		BHLHE22_Norma				ZNF503_Beatrice
		PBX3_Felix				MAB21L1_Delphina
		GBX2_Midori				CASZ1_Violet
		TSHZ1_Othell				BCL11A_Antigone
		ZNF238_Flora_2		H3K27ac H3K4ME1	12	TSHZ3_Claudia_2
		LBX1_Frodo_1				IRXB_Hong
		ZNF503_Benjamin				OTX2_Delphina
		chr6_Malcolm				EBF3_Pablo
		ZNF503_Ariane_1				EBF3_Malcolm
		BCL11A_Theodore				TSHZ3_Claudia_3
		IRXB_Jonathan				PAX1_Ariane
		VTI1A_Nick				CASZ1_Ming
		TLE4_Lukas				OTX2_Cassandra
		MAB21L1_Delphina				ZEB2_Atsuko
		ISL1_Clara				CASZ1_Lucia
		BHLHE22_Sam				CHD7_Zhong
		BARHL2_Felix		H3K27ac H3K4ME2	13	chr1_Arthur
		IRXA_Victor				chr17_Vanessa
		MLLT10_Ryan				ANXA1_Kazuki
		EBF3_Othell				TCF4_Hannibal
		TOX_Sherlock				ZNF521_Robert
		FOXD3_Sebastian				MLLT10_Frankenstein
		TOX_Juan				ANXA1_Lucy
		PBX1_Ruby				IRXB_Jasmine
		TCF4_Scout				chr12_Wei
		MEIS1_Kazuki				chr2_Ferguson
		chr13_Jonathan				chr16_Clara
		EBF3_Mauritius				VTI1A_Cameron
		IRXA_Vivien_1				IRXB_Jonathan
		SMAD3_Midori		H3K4ME1	238	PROX1_Noah
		POU3F2_Frodo				ZFHX4_Leontina
		NRIP1_Virginia				chr11_Jasmine
		SOX5_Hana				MEIS1_Kazuki
		FIGN_Aida				chr1_Tara
		PTBP2_Noah				ZEB2_Leontina
		ZSWIM6_Aladdin				MEIS2_Jun
		chr9_Leo				FOXP1_Finn_2
		MYT1L_Virginia				SP8_Julia
		SP3_Sherlock				TSHZ3_Jacob
		SATB1_Maxwell				chr8_Amos
		ZNF503_Apollo				ZFHX4_Vivien
		IRXA_Scott				LBX1_Amos
		MAB21L1_Jacob				HHIP_Brooklyn
		TOX_Molly				SP3_Aurore
		TSHZ3_Charlie				TSHZ3_Achilles
		SP3_Aurore				TLE4_Urania
		SOX2_Robert				chr17_Felix
		TLE4_Agamemnon				TOX_Arthur
		TLE4_Urania				SP3_Ariel
		SIX2_Achilles				EBF3_Hana
		POLR3B_Toru				SIX2_Ruby_1
		OTX1_Chen				GBX2_Isolde
		BNC2_Claudia				EBF3_Aladdin
		FOXP2_Evelyn				HMX2_Quentin
		ESRRG_Florentino				OLIG2_Midori
		FIGN_Brooklyn				ZNF503_Noah
		TFAP2B_Carmen				TNPO1_Xavier
		CASZ1_Santiago				PITX2_Lukas
		SP3_Ariel				FOXP1_Finn_1
		MIR4796_Xavier				EBF3_Ariel
		LHX2_Chen				NFIB_Mauritius
		DACH1_Scheherazade_2				WWOX_Chen
		TSHZ3_Felix				ZEB2_Nemo
		SP8_Lucifer				SMAD3_Hannibal_1
		ONECUT1_Silvester				EMX2_Bryan_1
		SHOX2_Andrew				BARHL1_Lincoln
		SMAD2_Leo				ZEB2_Joshua
		SP8_William_1				chr10_Zhong
		NPAS3_Trystan				TFAP2B_Gwyneth
		SOX14_Toru				ZNF423_Helen
		RUNX1T1_Napoleon				PAX6_Nagasawa
		DACH1_Nagasawa				DACH1_Hana
		POU3F3_Toru				DLX6_Napoleon
		NFIB_Mauritius				AUTS2_Julia
		PBX3_Dominica				PAX9_Amos
		TLE4_Laura				PAX1_Bryan
		PBX1_Sam				IRXB_Flora_1
		MECOM_Figaro				chr6_Agamemnon
		TCF12_Figaro				POU4F1_Poseidon
		ZFHX4_Arthur				TSHZ3_Ava
		VTI1A_Atsuko				SALL3_Ava
		PAX6_Mignon				EBF3_Midori
		BNC2_Lucifer				SMAD3_Xavier
		SALL3_Aaron				ZEB2_Dominica
		DACH1_Hana				ESRRG_Boris
		LMO1_Logan				GSX1_Frederica
		PRDM8_Ariel				BCL11A_Faust
		PAX6_Midori				POU3F2_Lincoln
		POU3F2_Naomi				IRXA_Ryan
		POU3F2_Silvester				ZNF703_Eden
		FOXG1_Naomi_2				SMAD3_Larisa
		NR2F1_Pandora				MAB21L1_Adela
		DACH1_Kizuki				IRXB_Eden
		PAX9_Amos				PBX1_Hana
		SOX1_Mauritius				CASZ1_Jan
		POU3F2_Gandalf				SHOX2_Amos
		PROX1_Naomi				FOXP1_Brooklyn_2
		TOX_Pablo				ZEB2_Kazuki
		KLHL14_Eduardo				EMX2_Bryan_2
		FOXP2_Arthur				KCTD15_Trevor
		SALL3_Ava				TLE4_Scheherazade
		ESRRG_Boris				MEIS2_Ming_1
		SALL3_Ara				MEIS2_Molly
		TSHZ2_Oskar				ZEB2_Adela
		NR2F2_Jonathan				AUTS2_Ruby
		ZFHX3_Figaro				MICALL2_Leopold
		IRXA_Ryan				GBX2_Othell
		POU3F2_Lincoln				RNF220_Antigone
		DACH1_Griselda				SOX1_Apollo
		ZEB2_Derek				LHX1_Trevor
		FIGN_Maxwell				EBF3_Demian_1
		AUTS2_Eros				CUX2_Antonio
		ZNF521_Wagner				PAX2_Gandalf
		TSHZ3_Jan				ZC3H3_Figaro
		TCF4_Hannibal				ZNF521_Nora
		ZNF503_Aida				POU3F2_Tatiana
		EMX2_Ophelia				ZNF608_Abraham
		SHOX2_Amos				CASZ1_Cameron
		DACH1_Eden				ID4_Midori_1
		SATB1_Ming				TSHZ3_Othell
		PAX6_Oskar				TLE4_Pablo
		TLE4_Scheherazade				LMO3_Felix
		SALL3_Dakota				NKX6-1_Laura
		SOX1_Apollo				TSHZ3_Boris_1
		ESRRG_Ariel				EMX2_Bryan_3
		MEIS2_Scout				chr9_Figaro
		VRK1_Bryan				BCL11A_Roman
		CADM1_Mateo				TMEM114_Figaro
		OTP_Frodo				BNC2_Violet
		chr7_Gwyneth				NR2F2_Malcolm
		MEIS2_Nemo				TLE4_Jeremy
		ZNF703_Amos				AUTS2_Charlie
		BCL11A_Andrew				MEIS1_Jan
		ZEB2_Tatiana				OLIG2_Laura
		ZNF608_Scheherazade				LHX1_Ming
		TSHZ3_Cameron				TLE4_Adam
		IRXB_Gabriel				NTM_Oskar
		DACH2_Frodo				TSHZ3_Eros
		ZNF521_Xavier_2				ZIC2_Silvester
		TLE4_Pablo				PAX5_Amos
		GLI3_Quentin				FOXB2_Eva
		BHLHE22_Emi				LHX9_Oskar
		ZIC1_Patricia				GSX2_Zelda
		PAX5_Faust				TSG1_Gandalf
		IRXB_Lucifer				ODZ2_Mauritius
		FOXP2_Othell				EBF1_Scarlett
		LMO4_Xavier				EN1_Jeremy
		GAS1_Chao				POU3F2_Carmen
		PITX2_Naomi				EBF3_Demian_2
		FOXP2_Carmen				GBX2_Penelope
		ZIC1_Prometheus				ZNF503_Megan
		PAX9_Poseidon				BNC2_Napoleon
		ZNF608_Lolita				AUTS2_Bryan
		NKX6-1_Franz				TSHZ3_Helen
		TMEM114_Figaro				chr4_Molly
		GSX2_Frederica				CASZ1_Hana
		EBF2_Sherlock				HOXA_Oberon
		TLE4_Jeremy				BHLHE22_Ariane
		NR2F1_Derek				chr1_Derek
		ODZ3_Elvira				HOXD_Flora
		TSHZ3_Emi				GBX2_Amadeus
		LHX9_Gandalf				NR2F2_Pandora
		ZEB2_Eduardo				TFAP2B_Lucy
		chr12_Vinona				EBF3_Atsuko
		NR4A2_Emi				CASZ1_Eden
		PTBP2_Ruby				NPAS3_Isolde
		ZEB2_Lukas				PTBP2_Adela
		NR2F1_Hector_2				BHLHE22_Boris
		SP3_Carmen				POU6F2_Scheherazade
		MAB21L2_Eduardo				MEIS1_Mauritius_1
		SOX2_Aida				DLX1_Amanda
		TSG1_Gandalf				POU4F2_Haruki_2
		ZFHX4_Jasmine				HOXD_Harper
		PAX6_Nemo				PROX1_Jan
		SP5_Violet				ZC3H3_Helen
		EBF3_Demian_2				PITX2_Roxane
		TOX_Leopold				EBF3_Juan
		GBX2_Penelope				PAX6_Benjamin
		MEIS2_Nick				PRDM8_Eden
		MEIS2_Zeus				PROX1_Larisa
		BNC2_Napoleon				MEIS1_Jasmine
		BCL11A_Hector				VRK1_Lolita
		ZEB2_Malcolm				chr12_Yoko
		DACH1_Mateo				NR2F1_Scout_2
		HHIP_Sam				PAX2_Mateo
		AUTS2_Bryan				PHOX2B_Agamemnon
		SOX5_Hamlet				ODZ3_Leo
		ZFHX4_Helen				POU3F1_Olivia
		SHOX2_Aurore				CASZ1_Vivien
		HOXD_Malcolm				IRXB_Flora_2
		SP3_Ryan				NPAS3_Joshua
		BHLHE22_Ariane				SMAD3_Hannibal_2
		TLX3_Frederica				PROX1_Maxwell
		PRDM13_Elvira				ZFHX4_Jonathan
		IRXB_Harper				PAX2_Siddhartha
		NR2F2_Pandora				SIX2_Robert
		MEIS2_Tarzan				FIGN_Claudia
		FOXG1_Benjamin				KCTD15_Juan
		FOXP2_Traviata_1				POU3F2_Eugene
		CUX2_Amanda				PROX1_Jun
		ZIC2_Leopold				chr3_Laura
		CHD7_Laura				POU4F2_Haruki_1
		FIGN_Akiko				chr5_Leo
		MEF2C_Apollo				ONECUT1_Nick
		PAX6_Mauritius				HOXA_Jacob
		NR4A2_Silvester				LHX1_Frederica
		ESRRG_Claudia				SATB2_Vivien
		ZFHX4_Zhong				SALL3_Ada
		FOXP2_Zeus				AUTS2_Roman
		DLX1_Amanda				TSHZ1_Nora
		ZFHX3_Nemo				TLE4_Vanessa
		SMAD2_Chen				LMO3_Hector
		POU4F2_Haruki_2				GXYLT1_William
		IRXB_Vivien				NR2F1_Jasmine
		MEIS1_Vanessa				CHD7_Bryan
		HOXD_Harper				ESRRG_Ava
		CDK14_Cassandra				PAX2_Lucifer
		ZNF703_Flora				MAB21L1_Naoko
		PROX1_Jan				DACH1_Johanna
		PAX1_Ariane				NR2F1_Scout_1
		KLHL14_Eros				chr10_Trevor
		EMX2_Figaro				ZEB2_Lucy
		PAX6_Benjamin				chr15_Santiago
		NR2F2_Trevor				LMO4_Jeremy
		BNC2_Scheherazade				IRXA_Tatiana
		IRXB_Jasmine				PAX9_Leo
		PAX5_Frodo				ZNF521_Nagasawa
		chr10_Silvester				chr21_Gandalf
		chr1_Frodo				EBF3_Arthur
		NR2F1_Scout_2				EBF3_Lucifer
		ZNF703_Dominica				PAX6_Leopold
		IRXA_Scheherazade				TSHZ3_Claudia_1
		TBX2_Lincoln				FIGN_Theodore
		chr2_Adam				CADPS2_Nora
		NPAS3_Lily				GSX1_Felix
		GBX2_Zhong				FLJ45079_Vanessa
		chr9_Abraham				RNF220_Jonathan
		KLHL14_Olivia				ZC3H3_Hamlet
		CHD7_Siddhartha				IRXB_Poseidon
		chr4_Toru				MEIS2_Ming_2
		LRPPRC_Jonathan_1				SIX2_Laura
		NPAS3_Joshua				NRIP1_Joshua
		BARHL2_Lucifer				ZFHX3_Napoleon
		chr7_Hamlet				chr18_Benjamin
		MAB21L2_Johanna				PAX6_Kizuki
		RUNX1T1_Hannibal				LIN52_Helen
		PROX1_Maxwell				ST18_Daniel
		SOX5_Ophelia				MIR205HG_Naoko
		MEIS1_Molly				DPH1_Juan
		ZEB2_Silvester_2				EMX2_Flora
		ZNF521_Ariel				NR2F1_Leopold
		ZFHX4_Jonathan				FOXP1_Franz_2
		POU3F3_Ariel				NEUROD6_Frankenstein
		ZIC3_Jacob				PROX1_Napoleon
		OTX2_Cassandra				CASZ1_Eduardo
		HOXA_Naomi				FLJ45079_Johanna
		NR2F2_Lucy				MEIS1_Haruki
		EBF3_Wagner				AFF3_Vladimir
		MECOM_Trevor				PBX3_Felix
		NFIB_Leontina				POU3F2_Leo
		ESRRG_Naomi				LBX1_Frodo_1
		SOX5_Mateo				BCL11A_Theodore
		HOXD_Cassandra				VTI1A_Nick
		PAX1_Eugene				PAX6_Veronica
		EBF3_Roxane				chr17_Zhang
		POU3F2_Bryan				MEIS2_Lucifer
		SHOX2_Veronica				EBF3_Ruby
		chr5_Leo		H3K4ME2	120	TSHZ2_Lucifer
		chr8_Felix				TOX_Juan
		chr5_Franz				chr13_Jonathan
		ZFPM2_Logan				BARHL2_Ava
		chr17_Evelyn_c				TCF4_Cassandra
		SALL3_Ada				NR2F1_Pablo
		SOX1_Cameron				POU3F3_Tarzan
		ZIC2_Ruby				MAB21L1_Jacob
		TMEM114_Beatrice				IRXA_Abraham
		AUTS2_Patricia				ZNF608_Haruki
		PAX1_Ariel				ZFHX4_Nemo
		GBX2_Doris				ESRRG_Florentino
		chr18_Anna				BCL11A_Haruki
		TSHZ2_Ming				LHX2_Chen
		MEIS1_Jeremy				FOXB1_Lucia
		ZNF238_Flora_1				SP8_Lucifer
		LMO3_Frederica				DACH1_Nemo
		TFAP2B_Leo				VRK1_Helen
		TLE4_Vanessa				DACH1_Nagasawa
		MEIS2_Jeremy				EMX2_Ming
		IRXA_Siddhartha_2				OTX2_Gabriel
		BARHL2_Lukas_1				ESRRG_Zeus
		DLX1_Doris				VTI1A_Atsuko
		TEAD1_Claudia_2				FIGN_Lincoln
		TCF4_Nick				VRK1_Penelope
		MAB21L1_Naoko				TSHZ1_Napoleon
		EBF1_Mateo				chr20_Bryan
		DACH1_Frodo				PRDM8_Ariel
		ZFHX4_Leo				PAX6_Sherlock
		MEIS2_Haruki				MEIS2_Oskar
		PAX9_Leo				ZNF238_Prometheus
		ZBTB16_Tarzan				chr4_Wei
		SALL3_Abbey				ZNF238_Cameron
		ZIC2_Aida				ZNF238_Roxane
		POU4F2_Laura				TBX2_Eva
		NPAS3_Othell				VTI1A_Norma
		ELTD1_Ming				POU3F3_Charlie
		KLHL14_Santiago				ESRRG_Griselda
		TBX2_Julia				DACH1_Urania
		NR2F2_Delphina				MEIS1_Havana
		PAX6_Leopold				PAX9_Lucy
		OTX2_Charlie				TLE4_Demian
		MEIS1_Juan				KLHL14_Antonio
		PAX9_Doris				ST18_Lucy
		FOXG1_Antonio				SOX2_Sherlock
		MSI2_Ming				BNC2_Hector
		SALL3_Antonio				BCL11A_Xavier
		TSG1_Naoko				ZIC1_Prometheus
		POU6F2_Abraham				ZNF608_Lolita
		NRIP1_Joshua				NFIB_Evelyn
		POU6F2_Isaac_2				ANXA1_Scout
		ZFHX3_Napoleon				ZEB2_Eduardo
		NR2F1_Lukas				FOXP2_Beatrice
		chr3_Eugene				chr4_Adam
		AUTS2_Santiago				DACH1_Lukas
		SIX2_Pablo				FOXP2_Cameron
		ZFHX4_Wagner				SATB2_Adam
		BARHL2_Vincent				SOX2_Aida
		PBX1_Bryan				MECOM_Doris
		MICALL2_Aida				chr12_Vincent
		OTX2_Mignon				DACH1_Mateo
		SP8_Ariane				LHX9_Patricia
		MECOM_Sebastian				SOX2_Scout
		SOX5_Leo				ZNF238_Noah
		TCF12_Hannibal				FIGN_Akiko
		PROX1_Napoleon				MARCKS_Achilles_2
		ZEB2_Mauritius				chr12_Yana
		BHLHE22_Dorian				NPAS3_Patricia
		MEIS1_Haruki				NIPBL_Antonio
		OTX1_Boris				GLI3_William
		BARHL2_Aurore				KLHL14_Eros
		FOXP2_Aphrodite				VTI1A_Silvester
		ZEB2_Jun				ARID1B_Maxwell
		NPAS3_Oskar				ZNF503_Achilles
		FOXP1_Achilles				CASZ1_Victor
		ZEB2_Gandalf				PBX3_Nick
		ZNF503_Beatrice				ZEB2_Eden
		ZFPM2_Juan				MAB21L1_Gabriel
		PAX6_Veronica				RUNX1T1_Hannibal
		FOXP2_Lily_2				SOX5_Mateo
		BCL11B_Xenia				POU3F3_Zeus
DNase	179	FOXP2_Finn				TBX2_Gwyneth
		BARHL2_Ava				ZFHX4_Isolde
		FOXB1_Doris				ESRRG_Frederica
		LRPPRC_Harper				ZNF238_Flora_1
		CADPS2_Trystan				NR2F1_Othell
		DMRT2_Faust				HHIP_Molly
		DACH1_Aphrodite				chr3_Prometheus
		GLI3_Sam				BARHL2_Lukas_1
		chr10_Nagasawa				TLE4_Gwyneth
		TRPS1_Megan				EBF1_Mateo
		ZNF503_Noah				LBX1_Penelope
		TNPO1_Xavier				ZFHX4_Amanda
		OTP_Lukas				MSI2_Noah
		PAX2_Johanna				WWOX_Haruki
		NR2F1_Aladdin				PAX6_Mustafa
		ZEB2_Nemo				NPAS3_Othell
		ZEB2_Joshua				ELTD1_Ming
		LHX2_Daniel				SOX2_Wagner
		chr2_Ryan				ZIC2_Oberon
		PAX6_Xavier				FIGN_Leo
		DIP2C_Malcolm				BNC2_Bryan
		RNF220_Gandalf				ETV1_Achilles
		NR2F2_Noah				BARHL2_Lukas_2
		BCL11B_Wei				NR4A2_Amanda
		KLHL14_Antonio				NR4A2_Vera
		TFAP2B_Juan				SOX5_Leo
		NR4A2_Ophelia				NFIA_Atsuko
		LHX1_Trevor				EYA1_Hong
		ZC3H3_Roxane				PROX1_Leontina
		SALL3_Adem				TCF12_Hannibal
		SOX6_Evelyn				MARCKS_Achilles_1
		TSHZ3_Eva				ZEB2_Maxwell
		NR2F1_Lolita				BARHL2_Aurore
		OLIG2_Laura				chr2_Agamemnon
		chr1_Simona				chr13_Harold
		MICALL2_Jan				ZNF238_Flora_2
		DACH1_Lukas				ZFHX3_Lincoln
		RNF220_Mateo				BHLHE22_Sam
		ZFHX4_Bryan				FOXP2_Atsuko
		ZFHX4_Adela		H3K27ac	5	LHX2_Lucifer
		SP3_Eva				chr2_Penelope
		PTBP2_Adela				chr9_Mauritius
		PAX9_Roman				chr4_Hong
		FAF1_Zeus				MAB21L1_Larisa
		EBF3_Jan_2
		KLHL14_Gabriel
		MICALL2_Charlie_2
		LMO3_Haruki
		TSHZ1_Yan
		EBF3_Juan
		SLC10A2_Quentin
		BCL11A_Cameron
		chr12_Yoko
		FIGN_Oberon
		MEIS2_Isaac
		chr7_Kalin
		TSHZ3_Urania
		ZEB2_Gwyneth
		HHIP_Haruki
		BCL11B_Abraham
		IKZF1_Laura
		EN1_Isolde
		LHX1_Frederica
		POU4F1_Sebastian
		SOX5_Ava
		ZIC1_Florentino
		LACE1_Logan
		SIX2_Laura
		ZIC2_Oberon
		TNPO1_Hannibal
		ZFHX3_Antonio
		BNC2_Ariane
		POU3F2_Leo
		ZNF703_Jeremy
		ZFHX3_Lincoln
		VTI1A_Arthur
		ZFHX4_Leontina
		NR2F1_Penelope
		EBF3_Vivien
		POLR3B_Chao
		MEIS2_Ryan
		ZNF521_Amadeus
		DLX1_Trystan
		TFAP2A_Julia
		NPAS3_Lucy
		NFIA_Olivia
		PITX2_Amadeus
		LMO4_Jonathan
		HMX2_Quentin
		MICALL2_Frodo
		MECOM_Gabriel
		FOXP2_Apollo
		chr3_Beatrice
		FOXP1_Finn_1
		VRK1_Helen
		chr10_Zhong
		IRXB_Isaac
		TNFAIP3_Oskar
		PAX1_Bryan
		BCL11A_Doris
		POU3F3_Vera
		TSHZ3_Ava
		NKX6-1_Apollo
		chr17_Vanessa
		FIGN_Xavier
		FOXG1_Eva_1
		OTP_Dorian
		RNF144A_Franz
		ZEB2_Mignon_1
		chr4_Yana
		MEIS2_Siddhartha
		FOXP2_Demian
		SOX2_Sherlock
		IRXB_Alexander
		ZFHX3_Beatrice
		ID4_Midori_1
		SP3_Zeus
		chr5_Cassandra
		BCL11A_Roman
		HOXA_Ophelia
		POU3F2_Hector
		TFAP2A_Poseidon
		EBF3_Jan_1
		MECOM_Doris
		MEIS1_Nemo
		chr12_Yasmin
		TFAP2B_Hana
		LBX1_Hamlet
		SOX2_Scout
		PHOX2B_Arthur
		MEIS1_Roman
		TSHZ3_Faust
		DLX1_Naomi
		NR2F1_Dominica
		NR2F2_Siddhartha
		DACH1_Frankenstein
		ZNF608_Leontina
		MICALL2_Charlie_1
		VTI1A_Silvester
		CASZ1_Victor
		ZFHX3_Gandalf
		PHOX2B_Agamemnon
		POU4F1_Tatiana
		OTP_Lucy
		IRXA_Santiago_2
		POU3F3_Chen
		SOX6_Lolita
		POU3F2_Eugene
		NR2F2_Maxwell
		HOXD_Maxwell
		LHX2_Hans
		POU6F2_Frodo
		BNC2_Lucy
		TFAP2A_Achilles
		chr13_Lincoln
		LMO3_Hector
		HHIP_Molly
		VTI1A_Violet
		chr1_Harper
		PTBP2_Logan
		ETV1_Leopold
		IRXA_Tara
		FLJ45079_Vanessa
		MICALL2_Norma
		BNC2_Siddhartha
		BCL11A_Agamemnon
		LMO3_Malcolm
		POU3F3_Naomi
		SALL3_Adela
		TSHZ2_Malcolm
		ZEB2_Mignon_2
		TSHZ1_Patricia
		MIR205HG_Naoko
		FOXP1_Franz_2
		IRXB_Larisa
		TSHZ3_Pablo
		chr13_Harold
		NFIA_Franz
		FOXP2_Atsuko
scATAc-seq	633	BNC2_Ophelia
		ESRRG_Carmen
		chr9_Daniel
		ZNF503_Vincent
		ZIC1_Kazuki
		GBX2_Delphina
		ZFPM2_Helen
		BHLHE22_Frodo
		SOX21_Malcolm
		OTX1_Figaro_2
		FOXP2_Gabriel
		KLHL14_Demian
		ESRRG_Robert
		ZEB2_Leontina
		chr6_Aphrodite
		SOX2_Jacob
		NR2F1_Bryan
		DACH1_Kazuki
		ZBTB16_Frodo
		NR4A2_Vladimir
		TFAP2A_Naomi_2
		SP8_Naomi
		ERBB4_Kizuki
		PAX1_Victor
		POU4F1_Adam
		ZFHX4_Aphrodite
		MEIS1_Mustafa
		POU6F2_Lucy
		TSHZ3_Ariel
		SOX2_Logan_2
		SP3_Naoko
		NFIB_Prometheus
		ISL1_Quentin
		PBX3_Ariel
		FOXP2_Lily_1
		chr13_Hector
		DACH1_Ariane
		SOX6_Jonathan
		NR2F1_Vladimir
		HOXA_Hector
		LMO4_Lily
		ESRRG_Flora
		SOX5_Eduardo
		LMO3_Doris
		HOXA_Flora
		BCL11A_Haruki
		GBX2_Isolde
		AUTS2_Penelope
		PHOX2B_Jeremy
		NR2F1_Eden
		chrX_Mateo
		chr2_Aida
		POU3F2_Benjamin
		NR2F2_Eugene
		DACH1_Nemo
		ZFHX3_Frankenstein
		ZNF238_Akiko
		ONECUT2_Laura
		HOXD_Scheherazade
		IRXB_Hong
		NPAS3_Arthur
		MIR4307_Florentino_2
		NPAS3_Kazuki
		MIR4307_Florentino_3
		AUTS2_Hamlet
		chr21_Aaron
		SOX3_Adela
		PRDM8_Ophelia
		SMAD3_Hannibal_1
		ESRRG_Bryan
		chr6_Mignon
		OTX1_Veronica
		MEIS2_Trevor
		BARHL1_Lincoln
		BHLHE22_Roxane
		NCOA2_Jan
		CASZ1_Trystan
		ODZ3_Apollo
		DBX2_Toru
		NPAS3_Mauritius
		EBF3_Andrew
		TFAP2A_Naomi_1
		LMO3_Vanessa
		OTP_Hans
		HMX2_Bryan_1
		SP5_Poseidon
		PROX1_Atsuko
		ESRRG_Mignon
		PAX9_Maxwell_1
		ONECUT1_Eva
		FOXG1_Mignon
		MIR4307_Chao
		PPIC_Jasmine
		IRXB_Penelope
		SALL3_Arnaud
		MAB21L1_Adela
		ESRRG_Juan
		FOXP1_Chen
		SLIT2_Trystan
		AUTS2_Derek
		ANXA1_Kazuki
		EBF1_Aurore
		POU3F3_Oberon
		HOXD_Aida
		FOXP1_Brooklyn_2
		ZEB2_Kazuki
		AUTS2_Evelyn_1
		chr15_Odessa
		POU3F3_Ming
		POU4F1_Alice
		EMX2_Bryan_2
		MEIS2_Frankenstein
		LMO4_Frodo
		ZEB2_Adela
		ZFPM2_Nick
		NKX6-1_Prometheus
		DACH1_Lucia
		DACH1_Nick
		ONECUT1_Kizuki
		PAX6_Emi
		MAB21L1_Hannibal_2
		chr1_Yelisabeta
		VRK1_Jasmine
		POU3F2_Tatiana
		ZNF608_Abraham
		ZEB2_Lucifer
		SOX1_Julia
		RUNX1T1_Othell
		ZNF503_Sebastian
		EN1_Joshua_1
		DACH1_Napoleon
		BCL11A_Sebastian
		SATB1_Jeremy
		EBF3_Scheherazade
		ESRRG_Eva
		PAX9_Hana_2
		ARX_Figaro
		ZEB2_Isolde_1
		LHX1_Lucia
		ZNF503_Veronica
		MIR4796_Ariane
		SOX5_Logan
		LHX1_Ming
		ANXA1_Scout
		ZEB2_Isaac
		ZIC2_Silvester
		SATB1_Achilles
		NFIA_Lukas
		G2E3_Ariel_2
		IRXB_Molly
		FOXP1_Charlie
		PTF1A_Aphrodite
		ARX_Napoleon
		NEUROD6_Antigone
		EN1_Jeremy
		SATB1_Evelyn_2
		NKX6-2_Ava
		TFAP2A_Adela
		ZNF503_Megan
		MAB21L1_Hannibal_1
		ODZ2_Julia
		NR2F1_Oskar
		HOXD_Sam
		NPAS3_Dominica
		FOXP1_Roxane
		BHLHE22_Mustafa
		OTX2_Hector
		ZC3H3_Antonio
		chr4_Xavier
		SMAD2_Sam
		ISL1_Julia
		HOXA_Oberon
		AUTS2_Maxwell
		FIGN_Tatiana
		chr6_Maxwell
		ESRRG_Ruby
		NPAS3_Isolde
		ZFHX4_Patricia
		CASZ1_Othell
		TSHZ3_Robert
		MIR4318_Hans
		ZEB2_Wei
		ANXA1_Wagner
		ZFHX4_Demian
		FIGN_Robert
		NR2F2_Jun
		chr3_Jan
		MEIS1_Jasmine
		TSHZ3_Flora
		VRK1_Lolita
		SP3_Jun
		ZFHX4_Logan
		RUNX1T1_Ryan
		PAX2_Mateo
		RNF144A_Olivia_1
		ZEB2_Dorian
		POU3F3_Olivia_1
		NR2F2_Evelyn
		ZNF521_Jan
		FIGN_Pandora
		TSHZ1_Urania
		POLR3B_Hans
		ODZ3_Leo
		RUNX1T1_Scarlett
		ZIC1_Isolde
		EBF1_Roxane
		IRXB_Flora_2
		OTP_Toru
		PRDM8_Aida
		chr6_Amanda
		NR2F1_Aida
		BHLHE22_Haruki
		NR4A2_Vanessa
		FOXD3_Tarzan
		SIX2_Robert
		TSHZ3_Molly
		NR2F1_Johanna
		G2E3_Lolita
		MEIS1_Mauritius_2
		IRXA_Akiko_2
		SOX5_Jacob
		SP8_Florentino
		LHX9_Zhong
		ESRRG_Scheherazade_1
		MEIS2_Eden_1
		NPAS3_Emi
		EBF3_Traviata
		OTP_Mauritius
		DACH1_Hans
		LHX9_Derek
		EBF1_Benjamin
		ZNF521_Faust
		PAX6_Jun
		NR2F1_Adam
		FOXP2_Xavier
		NR2F1_Wei_2
		chr11_Hannibal
		TLE4_Aphrodite
		POU4F1_Dorian
		OTX2_Wei
		chr12_Zelda
		POU3F2_Nemo
		chr10_Naomi
		TLE4_Napoleon_1
		TSHZ1_Wei
		MAB21L2_Nemo
		SOX2_Silvester
		OTP_Akiko
		SHOX2_Aida
		chr9_Napoleon
		FOXP2_Abraham
		EBF3_Nick
		TSHZ1_Santiago
		BCL11A_Gabriel
		PAX6_Mustafa
		ZIC1_Olivia
		PBX3_Frankenstein
		BCL11A_Atsuko
		TNFAIP3_Olivia
		ZNF521_Apollo
		ZNF521_Dorian
		FIGN_Theodore
		DACH1_Cassandra
		ODZ3_Roman
		ZEB2_Ariel_2
		MEIS2_Logan
		AUTS2_Johanna
		MEIS1_Harold
		OTP_Florentino
		IRXB_Poseidon
		POU4F1_Chen
		SOX2_Wagner
		RUNX1T1_Ruby
		chr3_Franz
		ISL1_Wei
		HMX2_Amanda
		ZNF503_Laura
		PAX6_Kizuki
		FOXP2_Frodo
		DRGX_Ariane
		EBF1_Scheherazade
		POU4F2_Larisa
		chr5_Lukas
		ZNF238_Zeus
		ST18_Othell
		POU6F2_Victor
		DDX3X_Zhong
		RUNX1T1_Violet
		NR4A2_Vera
		TOX_Charlie
		LMO4_Trevor
		RUNX1T1_Delphina
		NR2F1_Leopold
		HOXD_Evelyn
		FOXD3_Jasmine
		POU3F2_Demian
		TFAP2B_Nick
		DBX1_Oberon
		WWOX_Cassandra
		SALL3_Dylan
		EBF3_Benjamin
		HOXB_Kazuki
		ZEB2_Lincoln
		MEIS2_Apollo
		BNC2_Boris
		OTX2_Cameron
		IRXB_Pandora
		BNC2_Toru
		FOXP2_Hector
		ZNF521_Clara
		ZEB2_Claudia
		PAX2_Oberon
		PROX1_Delphina
		ZNF521_Midori
		ODZ3_Amadeus
		chr11_Jasmine
		TRPS1_Eros
		MEIS2_Jun
		ZNF503_Logan
		POU4F1_Scout
		chr10_Ophelia
		ARID1B_Leopold
		MEIS2_Hector
		POU4F2_Cameron
		TSHZ3_Jacob
		TSHZ1_Laura
		LHX2_Logan
		chr8_Amos
		IRXB_Antonio
		MEIS1_Cassandra
		RARB_Andrew
		POU6F2_Daniel_1
		NR2F1_Faust
		BNC2_Jonathan
		ZNF423_Aida
		MIR4796_Joshua
		ZFHX4_Ariane
		IRXA_Abraham
		VRK1_Molly
		POU4F2_Aurore
		PITX2_Lincoln
		TSHZ3_Frankenstein
		TOX_Arthur
		chr3_Kalina
		ZFHX4_Antonio
		SIX2_Ruby_1
		GSX1_Andrew
		TSHZ1_Whitney
		MEIS2_Aida
		chr5_Dorian
		SMAD3_Vera
		PAX5_Aurore
		AUTS2_Arthur
		EBF1_Trystan
		chr7_Chen
		SOX5_Chao
		POU3F2_Atsuko
		WWOX_Chen
		NPAS3_Achilles
		CDK14_Mignon
		DACH1_Jacob
		chr7_Lincoln
		PBX3_Lucy
		PAX9_Achilles
		BARHL2_Jan
		EMX2_Bryan_1
		TFAP2B_Gwyneth
		LACE1_Kizuki
		POU3F2_Victor
		SHOX2_Franz
		ZFHX4_Amadeus
		chr7_Laura
		POU6F2_Vivien
		TSHZ3_Kaori
		GXYLT1_Ariane
		AUTS2_Julia
		BCL11A_Florentino
		POU3F3_Aladdin
		IRXB_Flora_1
		ESRRB_Hans
		FOXP2_Jan
		OTP_Olivia
		EN1_Joshua_2
		POU4F1_Poseidon
		GBX2_Sam
		IRXA_Scout
		POU3F2_Zhong
		HOXD_Boris
		BCL11A_Jacob
		PITX2_Penelope
		ID4_Agamemnon
		chr1_Daniel
		chr12_Yves
		TSHZ3_Aphrodite
		EBF1_Felix
		NR2F2_Ursula
		POU3F1_Megan
		ESRRG_Laura
		NR2F1_Wei_1
		LHX1_Lolita
		CADM1_Xavier
		IRXB_Eden
		HOXA_Larisa
		TFAP2B_Griselda
		IRXA_Mignon
		ZFHX4_Pablo
		chr15_Monica
		FLJ42709_Siddhartha
		ZNF238_Benjamin
		PBX3_Delphina
		MEIS2_Eden_2
		SIX2_Atsuko
		ZFHX3_William
		TLE4_Demian
		PAX9_Mateo
		POU4F1_Andrew
		ZFHX4_Gandalf
		TSHZ2_Larisa
		MEIS2_Ming_1
		ZNF608_Boris
		AUTS2_Carmen
		NR4A2_Aladdin
		ZFHX3_Zhong
		NKX6-1_Lucifer
		G2E3_Ariel_1
		FAF1_Midori
		KLHL14_Zhong
		NR2F1_Amanda
		ZNF238_Kizuki
		QKI_Isaac
		EBF3_Napoleon
		PTBP2_Penelope
		OTX2_Gandalf
		TSHZ3_Toru
		EMX2_Bryan_3
		chr9_Figaro
		MAB21L1_Eden
		NR2F2_Malcolm
		BNC2_Violet
		TLE4_Napoleon_2
		ODZ3_Antonio
		PAX6_Kazuki
		chr1_Isaac
		PAX6_Zeus
		PTBP2_Dominica
		FOXP2_Isolde
		SOX6_Atsuko
		PBX3_Hector
		KLHL14_Kizuki_1
		ZNF521_Kaori_2
		SATB2_Adam
		PAX5_Amos
		PRDM13_Brooklyn
		PROX1_Hong_1
		ZFHX4_Alice
		LHX9_Oskar
		PRDM8_Faust
		chr3_Boris
		IRXA_Aladdin
		PROX1_Joshua
		NR2F2_Naoko_1
		LMO3_Pandora
		chr21_Akiko
		ZMIZ1_Beatrice
		TLE4_Oberon
		MAB21L1_Brooklyn
		ESRRG_Frodo
		NPAS3_Jan
		SP3_Molly
		LBX1_Frodo_2
		ANXA1_Lucy
		IRXA_Vincent
		chr11_Helen
		POU6F2_Violet
		chr4_Molly
		ZEB2_Achilles
		KIF14_Felix_1
		BCL11A_Ursula
		AUTS2_Silvester
		EBF3_Trystan
		EBF3_Vincent
		PRDM13_Urania
		NKX6-1_Ophelia
		SALL3_Adriana
		PRDM8_Eva
		chr1_Derek
		FOXP2_Toru
		LBX1_Frankenstein
		SHOX2_Joshua_1
		PPIC_Faust
		TLE4_Tarzan_2
		ISL1_Aurore
		BHLHE22_Boris
		chr7_Adam
		MEIS2_Atsuko
		ZEB2_Scout
		PBX3_Helen
		SOX6_Eduardo
		TSHZ3_Megan
		FOXP2_Clara
		IRXA_Akiko_1
		TCF4_Figaro
		FOXD3_Laura
		CASZ1_Malcolm
		PROX1_Larisa
		SIX2_Kazuki
		BNC2_Daniel
		SATB1_Jonathan
		chr15_Tarzan
		OTX1_Eden
		BHLHE22_Lily
		HOXD_Kaori
		OTP_Violet
		KLHL14_Kizuki_2
		DACH1_Benjamin
		chr10_Harold
		POU3F1_Olivia
		EBF3_Zeus
		DRGX_Trystan
		DACH2_Clara
		MAB21L1_Gabriel
		ZEB2_Ariel_1
		ZFHX4_Atsuko
		CASZ1_Roman
		PAX2_Siddhartha
		HOXD_Mustafa
		TCF4_Penelope
		ZEB2_Sherlock
		SYNCRIP_Bryan
		FOXP2_Daniel
		SOX5_Midori
		DACH1_Silvester
		GSX1_Abraham
		EBF1_Virginia
		EBF3_Flora
		TSHZ3_Lolita
		POU4F1_Griselda
		NRXN3_Toru
		DACH1_Adam
		TFAP2A_Helen
		TBX2_Gwyneth
		chr3_Laura
		SMAD3_Logan
		FHIT_Veronica
		POU6F2_Daniel_2
		NPAS3_Evelyn
		LBX1_Ariane
		DACH1_Beatrice
		ESRRG_Frankenstein
		PAX5_Gandalf
		GBX2_Franz
		TSHZ1_Nora
		ZIC1_Ariel
		FLJ42709_Wagner
		TSHZ1_Vanessa
		BCL11A_Zeus
		chr9_Harold
		TFAP2B_Naoko
		SOX5_Santiago
		NFIA_Leo
		BNC2_Julia
		PRDM8_Zhong
		MEIS1_Beatrice
		IRXA_Tatiana
		NR2F2_Naoko_2
		BNC2_Vincent
		chr18_Nick
		HMX2_Evelyn
		NFIA_Antonio
		PROX1_Lucy
		chr20_Charlie
		ZFPM2_Apollo
		HOXD_Alice
		ZEB2_Trystan
		LHX9_Ruby
		PBX1_Arthur
		RUNX1T1_Kizuki
		FOXD3_Scarlett
		TSHZ3_Claudia_1
		POU3F3_Figaro
		SP3_Chen
		GSX1_Felix
		SP8_Eros
		DACH1_Helen
		DACH1_Amadeus
		FOXP2_Megan
		TSHZ2_Vivien
		ESRRG_Franz
		ZIC2_Ryan
		RNF220_Jonathan
		POU4F1_Boris
		SIX2_Ava
		SHOX2_Faust
		TOX_Demian
		DACH1_Juan
		IRXA_Bryan
		POU3F3_Abraham
		chr6_Sebastian
		OTX1_Victor
		NEUROD6_Eugene
		PROX1_Eva
		BNC2_Bryan
		PRDM8_Victor
		SALL3_Barack
		ZNF503_Ariane_2
		PROX1_Leontina
		NR2F1_Eros
		NEUROD6_Frankenstein
		TSHZ1_Ursula
		ZFHX3_Ava
		SOX2_Cassandra
		chr5_Gabriel
		PTPRD_Aladdin
		AUTS2_Ariel
		BNC2_Demian
		HOXA_Leopold
		MEIS2_Santiago
		AFF3_Vladimir
		ISL1_Eugene
		PAX6_Hana
		BARHL2_Alice_2
		chr2_Tarzan
		ETV1_Abraham
		CASZ1_Lucia
		LUC7L3_Aphrodite
		EBF3_Oskar
		PAX6_Julia
		chr17_Zhang
		chr1_Whitney
		RNF144A_Olivia_2
		MEIS2_Lucifer
		DACH1_Figaro
		chr4_Veronica

## Sheet: Fig.1C_D
List of individual elements from VISTA enhancer browser			Plot 1C				Plot1D
Element_ID	Assay	Expression_pattern	Assay	Dataset	Count		CRE_predicted	Tissue	Count
element 705	positive	hindbrain (rhombencephalon)[5/6]	Positive	VISTA_enhacers	998		Yes	Eye	28
element 2275	negative		Negative	VISTA_enhacers	994		No	Eye	9
element 2274	negative		Positive	VISTA_enhancers_UCNEs	505		Yes	Forebrain	126
element 1912	positive	heart[4/4]	Negative	VISTA_enhancers_UCNEs	417		No	Forebrain	69
element 2512	negative		Positive	VISTA_enhancers_active_UCNEs	272		Yes	Hindbrain	89
element 1833	positive	neural tube[7/8], limb[6/8], branchial arch[6/8], eye[4/8], nose[6/8], facial mesenchyme[6/8]	Negative	VISTA_enhancers_active_UCNEs	137		No	Hindbrain	50
element 1615	positive	somite[4/7], forebrain[5/7], branchial arch[6/7], nose[6/7], facial mesenchyme[6/7]					Yes	Midbrain	95
element 677	negative						No	Midbrain	64
element 289	positive	neural tube[5/7]					Yes	Neural tube	59
element 361	negative						No	Neural tube	37
element 389	positive	heart[3/8]					Yes	Limb	31
element 2094	positive	hindbrain (rhombencephalon)[5/5]					No	Limb	45
element 408	positive	forebrain[3/4]					Yes	Tail	1
element 417	negative						No	Tail	4
element 241	positive	cranial nerve[5/5]
element 2638	negative
element 2272	negative
element 2123	positive	heart[3/4]
element 2124	negative
element 2125	positive	heart[6/7]
element 1702	positive	midbrain (mesencephalon)[6/8]
element 2271	positive	heart[3/4]
element 569	positive	heart[4/9]
element 645	positive	other[4/5]
element 917	negative
element 1388	positive	neural tube[7/12], midbrain (mesencephalon)[7/12], forebrain[8/12], other[7/12]
element 1105	negative
element 238	positive	neural tube[13/20]
element 1124	negative
element 1179	negative
element 790	negative
element 1001	positive	neural tube[9/11], hindbrain (rhombencephalon)[9/11], midbrain (mesencephalon)[10/11], forebrain[9/11]
element 2088	positive	ear[3/7]
element 1008	negative
element 1098	negative
element 270	negative
element 1045	negative
element 1546	positive	forebrain[4/5]
element 1031	positive	nose[3/10]
element 1139	positive	hindbrain (rhombencephalon)[5/5]
element 850	negative
element 1999	negative
element 1674	negative
element 1857	positive	midbrain (mesencephalon)[5/5]
element 277	positive	midbrain (mesencephalon)[3/4]
element 280	positive	limb[4/4]
element 295	negative
element 247	negative
element 194	positive	midbrain (mesencephalon)[7/9]
element 197	negative
element 200	positive	forebrain[10/11], limb[4/11]
element 2585	positive	neural tube[5/6], limb[5/6]
element 1487	positive	limb[8/9]
element 1622	positive	limb[5/6], branchial arch[5/6], facial mesenchyme[5/6]
element 1485	positive	limb[3/5]
element 1609	negative
element 683	negative
element 1309	positive	midbrain (mesencephalon)[7/7], forebrain[7/7], limb[5/7], nose[5/7], heart[5/7]
element 1484	positive	forebrain[7/8], limb[8/8]
element 1450	positive	neural tube[8/8], hindbrain (rhombencephalon)[8/8], midbrain (mesencephalon)[8/8], forebrain[8/8]
element 311	positive	neural tube[5/5]
element 168	positive	dorsal root ganglion[3/4]
element 169	positive	neural tube[4/4]
element 764	positive	neural tube[5/8], hindbrain (rhombencephalon)[5/8]
element 1989	positive	limb[3/3]
element 436	negative
element 437	negative
element 438	negative
element 439	negative
element 440	negative
element 441	negative
element 442	positive	other[3/3]
element 443	negative
element 444	negative
element 445	negative
element 809	positive	branchial arch[5/14], cranial nerve[4/14]
element 1134	negative
element 174	positive	forebrain[9/12], limb[3/12]
element 322	positive	forebrain[4/5]
element 1161	positive	forebrain[6/7]
element 323	negative
element 1217	positive	neural tube[5/8]
element 1002	positive	heart[3/5]
element 1058	negative
element 1055	negative
element 1198	positive	other[4/6]
element 1200	negative
element 1135	negative
element 878	positive	limb[9/10], tail[6/10]
element 1216	negative
element 1107	positive	dorsal root ganglion[5/6]
element 1068	negative
element 988	negative
element 327	positive	hindbrain (rhombencephalon)[8/10]
element 612	positive	forebrain[5/6]
element 1499	negative
element 2418	negative
element 2525	negative
element 2524	negative
element 2322	negative
element 671	positive	forebrain[7/7]
element 2216	positive	hindbrain (rhombencephalon)[6/10], dorsal root ganglion[9/10], trigeminal V (ganglion, cranial)[9/10], cranial nerve[7/10]
element 2263	positive	other[4/11]
element 1672	positive	heart[7/7]
element 1428	positive	somite[5/9], limb[9/9]
element 499	negative
element 2126	positive	heart[5/6]
element 2341	negative
element 2127	negative
element 2128	negative
element 2129	positive	heart[14/17]
element 1891	positive	somite[7/7], midbrain (mesencephalon)[6/7], limb[7/7], branchial arch[7/7], eye[7/7], heart[7/7], ear[7/7], blood vessels[6/7]
element 1156	negative
element 762	positive	hindbrain (rhombencephalon)[5/7], midbrain (mesencephalon)[5/7]
element 1185	positive	limb[4/6]
element 201	negative
element 202	negative
element 1230	negative
element 1202	positive	hindbrain (rhombencephalon)[6/6], forebrain[4/6]
element 1235	positive	hindbrain (rhombencephalon)[6/8]
element 203	negative
element 1144	positive	heart[5/12]
element 970	negative
element 1136	negative
element 1191	positive	forebrain[4/7], facial mesenchyme[3/7]
element 1331	positive	neural tube[4/7], hindbrain (rhombencephalon)[4/7], midbrain (mesencephalon)[5/7], forebrain[7/7]
element 1442	positive	limb[10/11], genital tubercle[9/11]
element 2534	negative
element 1862	positive	heart[6/6]
element 1780	negative
element 1322	positive	hindbrain (rhombencephalon)[9/9], midbrain (mesencephalon)[6/9], dorsal root ganglion[6/9], forebrain[5/9], branchial arch[5/9]
element 1443	negative
element 2542	negative
element 2572	positive	branchial arch[3/4]
element 2404	negative
element 2279	negative
element 1368	positive	neural tube[6/10], hindbrain (rhombencephalon)[6/10], midbrain (mesencephalon)[6/10], forebrain[6/10]
element 932	positive	limb[9/9], branchial arch[9/9], eye[6/9], nose[7/9]
element 1617	negative
element 2634	negative
element 2532	negative
element 2089	positive	neural tube[4/10]
element 1324	positive	forebrain[6/6]
element 204	positive	forebrain[4/5]
element 2357	positive	heart[8/11]
element 366	negative
element 175	negative
element 734	negative
element 1257	positive	hindbrain (rhombencephalon)[5/6], trigeminal V (ganglion, cranial)[3/6]
element 1255	negative
element 2536	negative
element 1663	negative
element 2374	positive	branchial arch[4/5]
element 2131	negative
element 2132	negative
element 2052	negative
element 2133	positive	heart[7/9], other[6/9]
element 1766	positive	dorsal root ganglion[7/12], heart[12/12], other[5/12]
element 1714	negative
element 2134	negative
element 2135	positive	heart[3/5]
element 2136	negative
element 2137	positive	hindbrain (rhombencephalon)[6/8], midbrain (mesencephalon)[7/8], cranial nerve[6/8]
element 2138	positive	somite[3/7]
element 2139	negative
element 545	positive	neural tube[5/7], hindbrain (rhombencephalon)[5/7], midbrain (mesencephalon)[6/7], forebrain[6/7]
element 214	negative
element 476	negative
element 2070	positive	midbrain (mesencephalon)[4/5], eye[3/5]
element 1958	positive	heart[4/4]
element 1837	positive	limb[3/11]
element 2420	negative
element 2237	negative
element 1382	positive	forebrain[6/13]
element 2048	positive	branchial arch[4/8]
element 826	negative
element 1588	positive	forebrain[5/6]
element 1567	positive	hindbrain (rhombencephalon)[6/8], limb[8/8], branchial arch[3/8], genital tubercle[4/8]
element 1589	positive	cranial nerve[4/8]
element 1334	positive	forebrain[5/5]
element 2327	positive	midbrain (mesencephalon)[4/6], dorsal root ganglion[3/6], other[3/6]
element 2497	positive	midbrain (mesencephalon)[3/4]
element 2498	positive	dorsal root ganglion[6/5], other[5/5]
element 2326	positive	midbrain (mesencephalon)[3/4], dorsal root ganglion[3/4], other[3/4]
element 2509	positive	limb[3/6]
element 2065	positive	blood vessels[9/9]
element 753	negative
element 318	negative
element 727	negative
element 1699	positive	tail[4/5]
element 1834	negative
element 2142	positive	hindbrain (rhombencephalon)[7/8], somite[8/8], midbrain (mesencephalon)[7/8], forebrain[6/8], heart[7/8]
element 595	positive	midbrain (mesencephalon)[9/13], forebrain[12/13], nose[8/13]
element 1500	positive	neural tube[6/7], limb[7/7]
element 1437	positive	limb[4/4]
element 319	negative
element 484	positive	midbrain (mesencephalon)[7/7], limb[3/7], branchial arch[6/7], eye[3/7], nose[5/7]
element 795	negative
element 320	positive	neural tube[10/12], hindbrain (rhombencephalon)[10/12], eye[9/12]
element 1679	positive	neural tube[6/6], heart[4/6], other[4/6]
element 321	negative
element 1678	negative
element 1683	positive	somite[4/4], branchial arch[3/4]
element 1434	positive	neural tube[6/7], limb[7/7]
element 815	negative
element 748	positive	forebrain[5/8]
element 2223	positive	hindbrain (rhombencephalon)[4/6], midbrain (mesencephalon)[3/6], forebrain[5/6]
element 1974	positive	heart[4/5]
element 1491	positive	limb[7/12], tail[5/12]
element 1767	positive	heart[7/12], other[7/12]
element 2143	positive	somite[9/12], heart[12/12]
element 495	positive	hindbrain (rhombencephalon)[5/5], midbrain (mesencephalon)[5/5], nose[5/5]
element 1950	positive	somite[4/4], branchial arch[4/4], heart[4/4]
element 1981	negative
element 1866	positive	blood vessels[5/5]
element 1778	negative
element 2353	positive	heart[4/6]
element 478	negative
element 1006	positive	hindbrain (rhombencephalon)[6/6], midbrain (mesencephalon)[6/6], forebrain[6/6]
element 224	negative
element 225	negative
element 285	negative
element 286	negative
element 228	negative
element 229	positive	heart[3/5]
element 520	negative
element 324	negative
element 939	negative
element 897	negative
element 326	positive	limb[4/7]
element 511	positive	tail[5/6]
element 513	positive	dorsal root ganglion[6/7], cranial nerve[6/7]
element 951	negative
element 328	negative
element 1980	positive	pancreas[3/4]
element 841	positive	midbrain (mesencephalon)[3/8], forebrain[5/8]
element 934	negative
element 1032	positive	midbrain (mesencephalon)[6/7], forebrain[6/7]
element 935	positive	midbrain (mesencephalon)[14/15]
element 1221	negative
element 1087	negative
element 1236	positive	forebrain[8/8], limb[6/8], tail[5/8]
element 1551	positive	heart[3/7]
element 672	positive	midbrain (mesencephalon)[4/5], forebrain[4/5]
element 1319	positive	neural tube[6/8], forebrain[5/8]
element 329	positive	limb[5/5]
element 1005	negative
element 771	negative
element 578	positive	neural tube[6/7]
element 330	positive	hindbrain (rhombencephalon)[5/5]
element 542	negative
element 737	positive	hindbrain (rhombencephalon)[9/11], midbrain (mesencephalon)[11/11]
element 699	positive	midbrain (mesencephalon)[6/11], forebrain[6/11]
element 562	positive	hindbrain (rhombencephalon)[5/5]
element 656	positive	forebrain[4/6]
element 696	negative
element 331	negative
element 589	negative
element 232	positive	hindbrain (rhombencephalon)[5/7]
element 1763	positive	heart[4/5]
element 1488	positive	hindbrain (rhombencephalon)[11/12], midbrain (mesencephalon)[10/12], limb[12/12], eye[8/12]
element 2541	negative
element 1775	negative
element 2147	negative
element 2227	negative
element 1978	negative
element 1859	positive	neural tube[8/8], hindbrain (rhombencephalon)[5/8], midbrain (mesencephalon)[8/8], forebrain[8/8], heart[7/8], blood vessels[5/8], liver[4/8]
element 183	negative
element 333	negative
element 2403	negative
element 2289	positive	forebrain[5/5]
element 2378	negative
element 2076	negative
element 1314	positive	midbrain (mesencephalon)[9/12], dorsal root ganglion[9/12], forebrain[9/12], limb[8/12], branchial arch[7/12]
element 681	negative
element 692	positive	forebrain[9/9]
element 235	negative
element 1720	positive	branchial arch[5/8]
element 883	positive	forebrain[6/6]
element 236	positive	melanocytes[11/13]
element 518	negative
element 717	positive	dorsal root ganglion[4/10], trigeminal V (ganglion, cranial)[3/10], cranial nerve[3/10]
element 1301	positive	forebrain[4/4]
element 2095	negative
element 2096	positive	other[4/7]
element 1977	positive	pancreas[10/14]
element 2144	positive	hindbrain (rhombencephalon)[3/13]
element 2145	positive	heart[4/6], tail[5/6]
element 2146	negative
element 863	positive	midbrain (mesencephalon)[7/8]
element 565	positive	midbrain (mesencephalon)[8/10], forebrain[8/10]
element 234	positive	midbrain (mesencephalon)[10/21], eye[9/21]
element 198	negative
element 1082	positive	neural tube[10/14], hindbrain (rhombencephalon)[14/14]
element 1531	positive	neural tube[8/8], midbrain (mesencephalon)[3/8], forebrain[4/8]
element 855	positive	forebrain[6/9]
element 866	negative
element 113	positive	dorsal root ganglion[4/12]
element 577	negative
element 1858	positive	heart[4/7], liver[4/7]
element 2080	negative
element 2090	positive	eye[3/4], trigeminal V (ganglion, cranial)[3/4]
element 351	negative
element 2273	negative
element 2056	negative
element 1759	positive	forebrain[8/13], eye[9/13], heart[8/13]
element 2073	positive	other[5/5]
element 1920	positive	heart[9/10]
element 873	negative
element 2047	negative
element 1748	positive	heart[3/4]
element 1435	positive	limb[11/11], nose[9/11]
element 1689	negative
element 2531	positive	hindbrain (rhombencephalon)[3/5], midbrain (mesencephalon)[5/5]
element 1311	positive	neural tube[7/7], hindbrain (rhombencephalon)[7/7], midbrain (mesencephalon)[7/7], forebrain[7/7]
element 1810	negative
element 334	negative
element 1786	negative
element 1632	positive	midbrain (mesencephalon)[11/12]
element 2588	negative
element 1793	negative
element 1915	positive	midbrain (mesencephalon)[6/9], heart[4/9]
element 872	positive	neural tube[7/8], hindbrain (rhombencephalon)[7/8], midbrain (mesencephalon)[7/8], forebrain[6/8], eye[7/8]
element 1641	positive	hindbrain (rhombencephalon)[10/11], midbrain (mesencephalon)[10/11], forebrain[10/11], other[7/11]
element 2507	negative
element 1396	negative
element 335	positive	limb[5/7]
element 1722	negative
element 1574	positive	neural tube[6/6], hindbrain (rhombencephalon)[4/6], midbrain (mesencephalon)[5/6], forebrain[5/6]
element 523	negative
element 1505	negative
element 798	positive	neural tube[8/9], forebrain[9/9]
element 607	positive	neural tube[4/7], hindbrain (rhombencephalon)[4/7]
element 336	positive	neural tube[4/7]
element 561	negative
element 661	positive	midbrain (mesencephalon)[8/10]
element 700	negative
element 1532	positive	forebrain[11/11], eye[8/11]
element 993	positive	hindbrain (rhombencephalon)[3/7]
element 605	positive	midbrain (mesencephalon)[7/13]
element 940	negative
element 579	positive	ear[6/7]
element 980	positive	hindbrain (rhombencephalon)[4/5], midbrain (mesencephalon)[4/5]
element 647	negative
element 2151	positive	dorsal root ganglion[5/17], trigeminal V (ganglion, cranial)[5/17]
element 1603	positive	limb[7/7], branchial arch[5/7], nose[7/7]
element 895	positive	hindbrain (rhombencephalon)[5/8], limb[5/8], trigeminal V (ganglion, cranial)[5/8]
element 233	negative
element 2043	negative
element 337	negative
element 1403	negative
element 338	negative
element 2078	positive	heart[4/6]
element 1875	positive	neural tube[4/7]
element 2573	positive	heart[4/10]
element 1468	positive	limb[3/5]
element 1427	positive	somite[5/9], limb[5/9], branchial arch[5/9]
element 1498	positive	hindbrain (rhombencephalon)[10/15], eye[4/15]
element 943	negative
element 2540	positive	limb[4/8]
element 1341	positive	forebrain[9/9]
element 2152	negative
element 1122	positive	eye[6/7]
element 1114	positive	neural tube[4/6], hindbrain (rhombencephalon)[6/6], midbrain (mesencephalon)[6/6]
element 1540	positive	midbrain (mesencephalon)[4/4], forebrain[4/4]
element 1354	positive	hindbrain (rhombencephalon)[15/16], midbrain (mesencephalon)[15/16], forebrain[15/16], nose[11/16]
element 998	positive	hindbrain (rhombencephalon)[7/8], midbrain (mesencephalon)[8/8], forebrain[7/8], nose[4/8]
element 967	positive	forebrain[4/4]
element 1575	positive	midbrain (mesencephalon)[4/7]
element 1723	positive	midbrain (mesencephalon)[7/8], forebrain[5/8]
element 2149	positive	heart[5/9]
element 2493	positive	heart[7/7]
element 611	positive	hindbrain (rhombencephalon)[8/8], forebrain[8/8]
element 1571	positive	midbrain (mesencephalon)[5/5], forebrain[4/5]
element 1673	positive	neural tube[6/9], midbrain (mesencephalon)[7/9]
element 498	negative
element 2329	negative
element 482	negative
element 483	positive	limb[5/9]
element 1973	negative
element 1568	positive	hindbrain (rhombencephalon)[4/5], forebrain[3/5]
element 532	positive	hindbrain (rhombencephalon)[3/7], midbrain (mesencephalon)[7/7], forebrain[6/7]
element 2323	negative
element 1515	positive	neural tube[5/11], branchial arch[8/11], heart[4/11]
element 1330	positive	neural tube[3/4], hindbrain (rhombencephalon)[4/4], midbrain (mesencephalon)[3/4]
element 1333	positive	midbrain (mesencephalon)[7/11], nose[6/11]
element 1393	positive	forebrain[6/7]
element 614	negative
element 874	negative
element 881	positive	nose[6/8]
element 575	positive	midbrain (mesencephalon)[7/8]
element 126	positive	limb[6/7]
element 540	positive	forebrain[6/9]
element 882	positive	neural tube[8/8], hindbrain (rhombencephalon)[8/8], midbrain (mesencephalon)[8/8], dorsal root ganglion[8/8], trigeminal V (ganglion, cranial)[8/8]
element 128	negative
element 129	positive	eye[2/4]
element 136	negative
element 431	negative
element 339	negative
element 182	negative
element 340	negative
element 137	positive	hindbrain (rhombencephalon)[3/3]
element 619	positive	midbrain (mesencephalon)[5/8], forebrain[6/8]
element 188	positive	eye[3/7]
element 138	positive	neural tube[5/5], hindbrain (rhombencephalon)[5/5], forebrain[4/5], eye[3/5], cranial nerve[5/5]
element 432	negative
element 140	negative
element 747	negative
element 131	positive	eye[3/4]
element 176	negative
element 141	positive	dorsal root ganglion[2/2], eye[2/2]
element 132	negative
element 133	negative
element 134	negative
element 142	positive	limb[3/3]
element 143	negative
element 135	positive	eye[3/4]
element 144	negative
element 1394	positive	hindbrain (rhombencephalon)[6/9], forebrain[4/9]
element 715	negative
element 915	positive	midbrain (mesencephalon)[8/8], limb[8/8]
element 823	negative
element 1471	positive	limb[5/6], branchial arch[5/6], other[5/6]
element 796	positive	forebrain[4/5]
element 488	positive	neural tube[12/12], hindbrain (rhombencephalon)[12/12], midbrain (mesencephalon)[12/12], forebrain[12/12]
element 341	positive	neural tube[7/9], hindbrain (rhombencephalon)[7/9], midbrain (mesencephalon)[5/9]
element 189	positive	neural tube[10/13]
element 1444	negative
element 2624	negative
element 1991	positive	limb[7/7]
element 1992	negative
element 759	positive	neural tube[10/14], hindbrain (rhombencephalon)[10/14]
element 621	negative
element 1246	positive	dorsal root ganglion[4/12]
element 571	negative
element 1705	positive	forebrain[6/7], facial mesenchyme[7/7]
element 2153	negative
element 2154	negative
element 2155	positive	heart[6/7]
element 1670	positive	branchial arch[7/9], heart[9/9], other[8/9]
element 2330	positive	heart[11/14]
element 428	positive	neural tube[6/6], hindbrain (rhombencephalon)[6/6]
element 1127	negative
element 736	negative
element 1075	negative
element 604	negative
element 1064	positive	hindbrain (rhombencephalon)[3/5], forebrain[3/5]
element 2564	negative
element 539	negative
element 944	negative
element 566	positive	forebrain[5/5]
element 1539	positive	hindbrain (rhombencephalon)[4/5]
element 1168	positive	hindbrain (rhombencephalon)[3/8], cranial nerve[8/8], facial mesenchyme[7/8]
element 1523	positive	midbrain (mesencephalon)[11/13], forebrain[12/13]
element 342	positive	forebrain[4/7]
element 1193	negative
element 1201	negative
element 598	positive	neural tube[4/4]
element 1062	negative
element 555	negative
element 343	negative
element 433	positive	hindbrain (rhombencephalon)[5/6], forebrain[6/6]
element 791	negative
element 1647	negative
element 527	negative
element 345	negative
element 346	negative
element 347	negative
element 1676	negative
element 348	positive	forebrain[6/9]
element 349	negative
element 350	negative
element 592	positive	hindbrain (rhombencephalon)[8/9]
element 879	negative
element 984	negative
element 1538	positive	forebrain[4/4]
element 704	positive	hindbrain (rhombencephalon)[6/6], midbrain (mesencephalon)[6/6]
element 1166	positive	forebrain[6/6]
element 593	positive	midbrain (mesencephalon)[3/3]
element 2605	negative
element 1151	positive	limb[8/8], heart[3/8]
element 1629	positive	somite[11/11], facial mesenchyme[11/11]
element 1823	negative
element 2586	negative
element 2324	negative
element 1414	positive	limb[10/13]
element 1579	positive	forebrain[4/6]
element 1150	positive	eye[8/9]
element 1218	positive	midbrain (mesencephalon)[7/7]
element 1791	positive	midbrain (mesencephalon)[15/15]
element 1602	positive	dorsal root ganglion[6/6], branchial arch[6/6], facial mesenchyme[6/6]
element 1474	negative
element 1392	positive	limb[4/9], heart[8/9]
element 1688	positive	branchial arch[4/5]
element 1616	positive	limb[6/11], branchial arch[7/11], nose[9/11], facial mesenchyme[9/11]
element 2156	negative
element 1657	positive	somite[7/7], heart[7/7]
element 1481	positive	heart[3/5]
element 2157	positive	heart[8/10]
element 2158	negative
element 1466	positive	neural tube[8/8], hindbrain (rhombencephalon)[8/8], midbrain (mesencephalon)[8/8], dorsal root ganglion[7/8], forebrain[6/8], limb[8/8], branchial arch[8/8], heart[6/8]
element 1624	negative
element 1903	positive	somite[7/16], melanocytes[12/16]
element 1369	positive	neural tube[4/8]
element 1299	negative
element 1486	positive	limb[5/8]
element 2304	negative
element 352	negative
element 353	negative
element 2615	negative
element 622	positive	forebrain[5/9]
element 1931	positive	heart[11/11]
element 2231	positive	neural tube[10/11], hindbrain (rhombencephalon)[10/11], midbrain (mesencephalon)[10/11], forebrain[10/11]
element 910	negative
element 776	negative
element 354	negative
element 355	positive	neural tube[10/11], hindbrain (rhombencephalon)[10/11]
element 828	positive	hindbrain (rhombencephalon)[4/11]
element 812	negative
element 1871	negative
element 489	negative
element 1129	negative
element 181	positive	midbrain (mesencephalon)[4/4]
element 1178	negative
element 1097	negative
element 572	positive	neural tube[6/9], hindbrain (rhombencephalon)[6/9]
element 356	negative
element 599	positive	forebrain[9/9]
element 830	positive	midbrain (mesencephalon)[5/5]
element 1611	positive	hindbrain (rhombencephalon)[6/8], somite[6/8], midbrain (mesencephalon)[6/8], forebrain[6/8]
element 1881	positive	heart[6/14]
element 1757	negative
element 2577	negative
element 1687	negative
element 357	positive	neural tube[6/10], hindbrain (rhombencephalon)[6/10], midbrain (mesencephalon)[9/10]
element 623	positive	forebrain[4/8]
element 2160	positive	tail[7/8]
element 817	negative
element 1944	negative
element 2632	negative
element 660	positive	neural tube[3/9], forebrain[5/9]
element 358	positive	branchial arch[3/11]
element 178	negative
element 1758	negative
element 359	positive	heart[4/9]
element 2629	negative
element 2161	positive	heart[9/9]
element 2614	positive	forebrain[3/7]
element 1510	positive	tail[3/3]
element 2622	negative
element 2515	negative
element 2500	negative
element 1494	negative
element 1514	negative
element 2510	positive	eye[3/6]
element 2334	negative
element 1686	positive	neural tube[12/12], hindbrain (rhombencephalon)[7/12], midbrain (mesencephalon)[8/12], forebrain[5/12]
element 624	negative
element 1320	positive	forebrain[3/8]
element 184	negative
element 1932	positive	heart[6/14]
element 2281	negative
element 2295	positive	midbrain (mesencephalon)[6/18], other[9/18]
element 941	negative
element 90	negative
element 88	negative
element 91	negative
element 87	negative
element 92	negative
element 93	negative
element 107	negative
element 94	negative
element 920	negative
element 1242	positive	neural tube[4/12], hindbrain (rhombencephalon)[4/12]
element 2530	negative
element 95	negative
element 96	negative
element 97	negative
element 98	negative
element 2637	negative
element 99	negative
element 100	negative
element 86	negative
element 2628	negative
element 101	positive	hindbrain (rhombencephalon)[3/3]
element 124	positive	neural tube[9/9]
element 625	positive	hindbrain (rhombencephalon)[3/6], forebrain[3/6]
element 85	negative
element 162	positive	eye[4/8]
element 84	negative
element 83	negative
element 82	negative
element 81	negative
element 80	negative
element 79	positive	neural tube[8/13], hindbrain (rhombencephalon)[10/13], midbrain (mesencephalon)[13/13]
element 78	negative
element 77	negative
element 152	positive	neural tube[5/6], hindbrain (rhombencephalon)[6/6], midbrain (mesencephalon)[6/6]
element 76	positive	neural tube[3/6], midbrain (mesencephalon)[3/6]
element 75	negative
element 848	positive	neural tube[8/9], hindbrain (rhombencephalon)[6/9], forebrain[7/9]
element 74	positive	neural tube[4/12], midbrain (mesencephalon)[6/12]
element 73	positive	neural tube[7/9]
element 72	positive	limb[6/6]
element 71	positive	forebrain[4/6]
element 70	negative
element 69	negative
element 68	negative
element 66	negative
element 160	negative
element 65	positive	somite[6/8]
element 154	negative
element 64	negative
element 161	positive	hindbrain (rhombencephalon)[3/4]
element 1300	positive	neural tube[11/14], hindbrain (rhombencephalon)[11/14], midbrain (mesencephalon)[11/14], dorsal root ganglion[9/14], forebrain[11/14], limb[9/14], trigeminal V (ganglion, cranial)[8/14], cranial nerve[9/14]
element 63	negative
element 62	negative
element 164	negative
element 153	negative
element 1682	negative
element 859	negative
element 60	negative
element 59	positive	branchial arch[8/8], eye[8/8], nose[8/8]
element 58	negative
element 2528	negative
element 1975	negative
element 57	negative
element 155	positive	hindbrain (rhombencephalon)[3/5]
element 157	positive	eye[4/10]
element 156	positive	branchial arch[4/5], nose[4/5]
element 55	negative
element 167	negative
element 53	negative
element 52	positive	dorsal root ganglion[3/5], trigeminal V (ganglion, cranial)[3/5]
element 166	negative
element 51	positive	dorsal root ganglion[5/5]
element 50	negative
element 49	negative
element 47	negative
element 43	positive	midbrain (mesencephalon)[6/6], nose[5/6], tail[5/6]
element 42	negative
element 41	negative
element 44	negative
element 39	negative
element 38	negative
element 37	positive	forebrain[5/5]
element 36	negative
element 35	negative
element 34	negative
element 32	negative
element 31	negative
element 28	negative
element 27	positive	limb[4/6], eye[4/6]
element 26	positive	neural tube[3/7], midbrain (mesencephalon)[3/7], eye[3/7]
element 25	negative
element 151	positive	dorsal root ganglion[8/12]
element 24	negative
element 23	positive	neural tube[8/11], hindbrain (rhombencephalon)[8/11]
element 2211	negative
element 125	negative
element 102	negative
element 103	negative
element 1383	positive	forebrain[11/11]
element 1785	negative
element 104	negative
element 105	negative
element 106	negative
element 1760	positive	heart[14/14]
element 487	negative
element 22	positive	forebrain[7/7]
element 21	negative
element 108	positive	limb[4/4]
element 165	negative
element 519	negative
element 20	positive	hindbrain (rhombencephalon)[4/11], midbrain (mesencephalon)[8/11]
element 19	negative
element 18	negative
element 17	negative
element 16	positive	other[6/6]
element 109	negative
element 1724	positive	midbrain (mesencephalon)[5/7], forebrain[5/7]
element 1612	positive	somite[4/4], limb[4/4], branchial arch[4/4], facial mesenchyme[4/4]
element 723	negative
element 15	negative
element 14	negative
element 163	negative
element 13	negative
element 12	positive	hindbrain (rhombencephalon)[9/11], forebrain[9/11]
element 11	negative
element 10	negative
element 9	negative
element 7	negative
element 159	negative
element 6	negative
element 5	negative
element 4	positive	neural tube[6/10], hindbrain (rhombencephalon)[10/10], midbrain (mesencephalon)[10/10]
element 3	negative
element 1959	positive	heart[7/7]
element 2	negative
element 1	positive	neural tube[12/12], hindbrain (rhombencephalon)[12/12], limb[3/12], cranial nerve[8/12]
element 1916	negative
element 1613	positive	limb[5/6]
element 1854	positive	heart[7/8]
element 2036	negative
element 2574	negative
element 1445	positive	limb[10/10]
element 924	positive	other[5/13]
element 2548	positive	other[3/7]
element 1451	negative
element 845	negative
element 1497	positive	facial mesenchyme[3/5]
element 1917	positive	other[5/6]
element 2589	negative
element 2072	negative
element 1675	positive	heart[8/10]
element 2616	negative
element 1725	positive	neural tube[16/20], hindbrain (rhombencephalon)[16/20], midbrain (mesencephalon)[18/20], forebrain[18/20]
element 2621	negative
element 362	positive	limb[3/5]
element 849	negative
element 363	positive	hindbrain (rhombencephalon)[6/6]
element 364	negative
element 177	negative
element 819	negative
element 479	negative
element 627	positive	midbrain (mesencephalon)[3/8]
element 2162	negative
element 1769	positive	heart[6/7]
element 2218	negative
element 2163	negative
element 730	negative
element 729	negative
element 731	negative
element 1855	negative
element 1693	negative
element 2546	negative
element 2033	positive	trigeminal V (ganglion, cranial)[3/4]
element 2066	negative
element 697	positive	eye[3/9]
element 933	negative
element 1671	negative
element 1666	negative
element 2291	positive	other[10/12]
element 923	negative
element 2371	negative
element 2068	negative
element 1656	positive	heart[6/8]
element 1619	negative
element 922	negative
element 778	positive	other[7/11]
element 1856	positive	heart[6/7]
element 1517	positive	neural tube[6/13], other[10/13]
element 2613	positive	hindbrain (rhombencephalon)[3/7], midbrain (mesencephalon)[3/7]
element 1467	positive	limb[5/9]
element 1489	negative
element 2375	negative
element 2241	negative
element 2023	negative
element 1751	positive	heart[8/8]
element 1650	positive	neural tube[5/7], hindbrain (rhombencephalon)[5/7], midbrain (mesencephalon)[5/7], forebrain[5/7]
element 502	positive	heart[8/11]
element 1667	positive	heart[5/6]
element 1053	negative
element 1169	positive	midbrain (mesencephalon)[7/8], forebrain[5/8], trigeminal V (ganglion, cranial)[4/8]
element 1180	positive	midbrain (mesencephalon)[5/6]
element 1104	negative
element 367	positive	midbrain (mesencephalon)[3/10], limb[3/10]
element 686	negative
element 1027	positive	hindbrain (rhombencephalon)[4/9], forebrain[5/9]
element 962	negative
element 368	negative
element 740	negative
element 1088	negative
element 1653	positive	blood vessels[5/8]
element 369	positive	hindbrain (rhombencephalon)[8/9], midbrain (mesencephalon)[8/9], heart[5/9]
element 1544	positive	hindbrain (rhombencephalon)[5/5], midbrain (mesencephalon)[5/5], forebrain[4/5]
element 1138	negative
element 1566	positive	forebrain[4/5]
element 1636	positive	forebrain[5/7]
element 1634	positive	branchial arch[7/8], cranial nerve[7/8]
element 2166	positive	heart[3/10], other[6/10]
element 2280	negative
element 370	negative
element 590	positive	forebrain[5/6]
element 371	positive	hindbrain (rhombencephalon)[8/8], midbrain (mesencephalon)[8/8]
element 372	negative
element 373	negative
element 880	negative
element 374	negative
element 851	positive	midbrain (mesencephalon)[4/6]
element 797	negative
element 2335	positive	hindbrain (rhombencephalon)[9/13], midbrain (mesencephalon)[9/13]
element 1362	positive	neural tube[6/6], hindbrain (rhombencephalon)[6/6], midbrain (mesencephalon)[6/6], forebrain[6/6], cranial nerve[5/6], other[6/6]
element 2336	positive	hindbrain (rhombencephalon)[4/4]
element 1363	positive	midbrain (mesencephalon)[5/7], forebrain[4/7]
element 2663	negative
element 1464	positive	limb[4/6]
element 1440	positive	hindbrain (rhombencephalon)[4/5], limb[5/5], branchial arch[4/5], other[5/5]
element 375	negative
element 802	negative
element 679	positive	hindbrain (rhombencephalon)[5/7]
element 2513	negative
element 1726	positive	hindbrain (rhombencephalon)[4/6]
element 1384	positive	neural tube[9/11], hindbrain (rhombencephalon)[9/11], midbrain (mesencephalon)[9/11], forebrain[9/11], nose[6/11]
element 1013	positive	forebrain[4/6]
element 1561	negative
element 1537	positive	forebrain[5/6]
element 376	positive	neural tube[8/12], hindbrain (rhombencephalon)[8/12], midbrain (mesencephalon)[6/12]
element 713	negative
element 744	negative
element 1397	positive	nose[6/6], ear[5/6]
element 947	positive	forebrain[3/6]
element 378	positive	limb[3/5]
element 379	negative
element 1701	negative
element 528	negative
element 824	positive	limb[6/6]
element 733	negative
element 808	negative
element 1195	negative
element 1020	positive	neural tube[4/9], hindbrain (rhombencephalon)[8/9]
element 552	negative
element 1186	positive	neural tube[5/7], hindbrain (rhombencephalon)[5/7]
element 634	positive	neural tube[8/17], hindbrain (rhombencephalon)[8/17], midbrain (mesencephalon)[8/17], forebrain[8/17]
element 1047	negative
element 1083	negative
element 1141	negative
element 1011	positive	forebrain[5/7]
element 2639	negative
element 1056	positive	neural tube[5/8], midbrain (mesencephalon)[5/8], forebrain[7/8]
element 1194	negative
element 560	negative
element 775	positive	forebrain[3/4]
element 885	negative
element 1754	positive	heart[9/11]
element 1900	positive	ear[3/7]
element 587	negative
element 381	positive	eye[5/6]
element 382	positive	neural tube[3/4], dorsal root ganglion[3/4]
element 721	positive	eye[5/10]
element 858	positive	limb[10/11], branchial arch[10/11]
element 383	positive	heart[3/7]
element 430	positive	midbrain (mesencephalon)[3/6]
element 615	negative
element 821	negative
element 384	positive	trigeminal V (ganglion, cranial)[3/5]
element 385	positive	neural tube[4/9], dorsal root ganglion[4/9]
element 386	negative
element 870	negative
element 536	positive	other[6/7]
element 1948	positive	heart[7/10]
element 1385	positive	hindbrain (rhombencephalon)[3/5], midbrain (mesencephalon)[4/5]
element 1496	positive	neural tube[15/16], hindbrain (rhombencephalon)[15/16], midbrain (mesencephalon)[13/16], forebrain[14/16]
element 2015	negative
element 388	positive	forebrain[8/13], limb[10/13]
element 1527	positive	neural tube[7/10], hindbrain (rhombencephalon)[7/10], midbrain (mesencephalon)[7/10], forebrain[7/10]
element 1290	negative
element 1276	negative
element 1273	positive	somite[6/8], limb[7/8], branchial arch[7/8], nose[7/8]
element 2384	positive	heart[10/10], other[5/10], ear[7/10]
element 1885	negative
element 1664	negative
element 1480	positive	limb[3/6]
element 2097	negative
element 2552	negative
element 2553	positive	other[5/8]
element 1909	positive	somite[6/9], limb[7/9], heart[9/9]
element 541	positive	forebrain[6/9]
element 148	negative
element 149	positive	midbrain (mesencephalon)[7/10]
element 150	negative
element 1967	positive	somite[9/9], heart[8/9]
element 2343	positive	hindbrain (rhombencephalon)[4/4], dorsal root ganglion[4/4], forebrain[4/4], trigeminal V (ganglion, cranial)[4/4]
element 1348	positive	heart[4/8]
element 390	negative
element 937	negative
element 1076	negative
element 1174	positive	dorsal root ganglion[6/6]
element 1012	negative
element 1071	positive	ear[4/10]
element 1018	negative
element 1090	negative
element 1063	negative
element 1152	positive	limb[4/5]
element 1232	negative
element 1113	negative
element 1067	positive	dorsal root ganglion[3/7], limb[5/7]
element 1199	positive	other[3/6]
element 391	negative
element 392	negative
element 1196	negative
element 1181	positive	heart[3/8]
element 393	positive	eye[6/12]
element 1077	negative
element 1154	negative
element 1143	negative
element 975	positive	midbrain (mesencephalon)[4/7]
element 1119	positive	neural tube[6/6], hindbrain (rhombencephalon)[5/6]
element 836	positive	facial mesenchyme[5/12]
element 394	positive	midbrain (mesencephalon)[4/11]
element 1057	negative
element 1209	negative
element 1204	negative
element 395	negative
element 1021	negative
element 1164	negative
element 1072	negative
element 822	negative
element 396	negative
element 1120	negative
element 397	negative
element 946	negative
element 779	positive	midbrain (mesencephalon)[8/9], forebrain[5/9]
element 399	positive	forebrain[5/7]
element 1535	positive	hindbrain (rhombencephalon)[4/5]
element 1111	negative
element 957	positive	forebrain[4/4]
element 1176	negative
element 1142	positive	hindbrain (rhombencephalon)[3/3]
element 690	positive	midbrain (mesencephalon)[7/11]
element 1874	negative
element 725	negative
element 1066	positive	hindbrain (rhombencephalon)[5/5], midbrain (mesencephalon)[5/5], forebrain[5/5]
element 205	positive	genital tubercle[8/9]
element 1229	negative
element 1110	negative
element 1206	negative
element 1210	positive	forebrain[4/5]
element 1197	negative
element 1244	positive	ear[5/8]
element 831	positive	hindbrain (rhombencephalon)[7/7], other[7/7]
element 1584	negative
element 1565	negative
element 2040	positive	nose[3/5]
element 2511	positive	heart[10/10]
element 2058	negative
element 2170	positive	blood vessels[3/3]
element 2171	negative
element 2172	negative
element 1506	negative
element 1479	positive	limb[6/6], tail[5/6]
element 1025	positive	forebrain[7/8]
element 400	negative
element 1457	negative
element 1652	positive	other[6/8]
element 1919	positive	heart[8/13]
element 1933	positive	heart[5/9]
element 1212	positive	heart[4/6]
element 1125	negative
element 810	negative
element 1581	positive	eye[7/8]
element 1093	positive	midbrain (mesencephalon)[9/9]
element 1112	positive	hindbrain (rhombencephalon)[10/12], midbrain (mesencephalon)[12/12], forebrain[12/12], limb[12/12], branchial arch[12/12], other[11/12]
element 1555	positive	neural tube[4/5], hindbrain (rhombencephalon)[4/5], midbrain (mesencephalon)[4/5], liver[3/5]
element 958	negative
element 977	negative
element 1147	positive	dorsal root ganglion[6/7], trigeminal V (ganglion, cranial)[4/7], cranial nerve[6/7]
element 1526	positive	forebrain[8/8]
element 1126	negative
element 718	negative
element 1529	positive	forebrain[4/4]
element 1140	negative
element 1303	positive	forebrain[7/7]
element 1554	positive	branchial arch[5/13]
element 401	positive	hindbrain (rhombencephalon)[4/7]
element 1131	positive	midbrain (mesencephalon)[3/8], forebrain[5/8]
element 1534	positive	hindbrain (rhombencephalon)[7/7], midbrain (mesencephalon)[7/7], forebrain[7/7]
element 960	negative
element 702	positive	forebrain[8/13]
element 938	negative
element 584	negative
element 1177	positive	heart[3/10]
element 969	positive	forebrain[9/9]
element 1121	negative
element 1553	positive	neural tube[5/6], midbrain (mesencephalon)[5/6], forebrain[5/6]
element 990	positive	hindbrain (rhombencephalon)[6/11], other[4/11]
element 868	positive	neural tube[4/4], hindbrain (rhombencephalon)[4/4]
element 2590	positive	somite[4/6], heart[4/6]
element 2372	negative
element 1941	positive	other[11/13]
element 1790	negative
element 522	positive	hindbrain (rhombencephalon)[7/7], forebrain[6/7], other[6/7]
element 2321	positive	pancreas[4/7]
element 1728	negative
element 1729	negative
element 402	negative
element 675	positive	forebrain[10/12]
element 403	negative
element 663	negative
element 404	negative
element 407	positive	hindbrain (rhombencephalon)[4/9], midbrain (mesencephalon)[3/9], dorsal root ganglion[4/9]
element 409	negative
element 2256	negative
element 1802	positive	midbrain (mesencephalon)[8/8]
element 617	negative
element 777	negative
element 544	negative
element 649	positive	midbrain (mesencephalon)[4/6], forebrain[4/6], cranial nerve[4/6]
element 568	positive	hindbrain (rhombencephalon)[7/11], midbrain (mesencephalon)[7/11]
element 760	negative
element 534	negative
element 410	negative
element 609	positive	forebrain[9/18], limb[9/18]
element 719	negative
element 773	negative
element 805	negative
element 1386	positive	neural tube[6/12], forebrain[12/12]
element 803	negative
element 580	positive	other[10/12]
element 551	negative
element 549	negative
element 411	positive	forebrain[7/9]
element 691	negative
element 412	negative
element 2582	negative
element 413	positive	midbrain (mesencephalon)[4/5]
element 414	negative
element 662	positive	hindbrain (rhombencephalon)[5/7]
element 573	positive	midbrain (mesencephalon)[4/5]
element 415	positive	limb[6/10]
element 794	negative
element 1477	positive	limb[3/6]
element 2027	positive	heart[11/11]
element 416	positive	forebrain[10/10]
element 2337	positive	forebrain[5/6]
element 689	negative
element 890	negative
element 170	positive	forebrain[5/6]
element 640	positive	hindbrain (rhombencephalon)[5/6]
element 606	negative
element 420	negative
element 421	positive	neural tube[3/4], dorsal root ganglion[3/4]
element 2332	negative
element 2331	negative
element 2034	negative
element 1867	positive	midbrain (mesencephalon)[6/8]
element 646	positive	midbrain (mesencephalon)[3/5], forebrain[3/5]
element 553	positive	forebrain[7/8], cranial nerve[4/8]
element 1423	negative
element 422	positive	midbrain (mesencephalon)[7/7], forebrain[6/7], nose[6/7]
element 423	negative
element 242	positive	neural tube[6/8], midbrain (mesencephalon)[6/8], forebrain[6/8]
element 243	positive	limb[9/10]
element 244	positive	forebrain[11/14]
element 574	negative
element 860	positive	forebrain[5/9]
element 953	positive	neural tube[13/13], hindbrain (rhombencephalon)[11/13], forebrain[10/13]
element 245	negative
element 616	negative
element 246	positive	hindbrain (rhombencephalon)[6/6]
element 248	positive	nose[7/8]
element 626	negative
element 1245	negative
element 1253	negative
element 950	negative
element 1541	negative
element 1578	positive	hindbrain (rhombencephalon)[4/5], midbrain (mesencephalon)[4/5], forebrain[4/5]
element 1207	negative
element 1764	positive	branchial arch[7/9], heart[7/9], other[7/9]
element 504	negative
element 2169	positive	heart[3/8]
element 1507	positive	limb[3/5]
element 1635	positive	limb[5/5], facial mesenchyme[5/5]
element 2575	negative
element 493	negative
element 1730	negative
element 1376	negative
element 1886	positive	heart[5/8]
element 521	positive	limb[6/6], branchial arch[6/6], eye[4/6], ear[6/6]
element 921	positive	forebrain[6/7], limb[4/7], branchial arch[5/7]
element 249	positive	neural tube[7/8]
element 1243	negative
element 1951	positive	somite[9/11], heart[11/11]
element 1945	positive	heart[4/9]
element 1968	positive	dorsal root ganglion[3/5]
element 1750	positive	heart[7/7]
element 1937	positive	hindbrain (rhombencephalon)[6/9], dorsal root ganglion[9/9], limb[8/9], branchial arch[7/9], heart[8/9], other[8/9], ear[7/9]
element 632	positive	neural tube[5/9], hindbrain (rhombencephalon)[5/9], midbrain (mesencephalon)[5/9], forebrain[5/9]
element 1278	positive	limb[9/11], nose[7/11]
element 2393	negative
element 688	positive	neural tube[8/8], hindbrain (rhombencephalon)[8/8]
element 914	positive	forebrain[9/10]
element 1205	positive	hindbrain (rhombencephalon)[6/8], midbrain (mesencephalon)[4/8]
element 2547	positive	hindbrain (rhombencephalon)[6/7], midbrain (mesencephalon)[7/7]
element 480	positive	neural tube[8/8], hindbrain (rhombencephalon)[8/8], midbrain (mesencephalon)[8/8], forebrain[8/8], eye[8/8]
element 2050	positive	blood vessels[5/5]
element 2225	positive	hindbrain (rhombencephalon)[7/9], midbrain (mesencephalon)[7/9], dorsal root ganglion[7/9], forebrain[7/9], trigeminal V (ganglion, cranial)[7/9]
element 2101	positive	neural tube[4/5], hindbrain (rhombencephalon)[5/5], midbrain (mesencephalon)[5/5], dorsal root ganglion[4/5], forebrain[4/5], eye[4/5], trigeminal V (ganglion, cranial)[5/5], cranial nerve[4/5], facial mesenchyme[4/5]
element 2173	positive	heart[4/6]
element 1630	negative
element 2626	negative
element 659	negative
element 2620	positive	hindbrain (rhombencephalon)[4/6], midbrain (mesencephalon)[6/6]
element 1042	positive	neural tube[5/7]
element 1237	negative
element 992	negative
element 1781	negative
element 1086	positive	hindbrain (rhombencephalon)[5/8]
element 1234	negative
element 1590	negative
element 1591	negative
element 1592	negative
element 1101	negative
element 996	negative
element 1593	negative
element 2373	negative
element 2380	negative
element 2045	negative
element 1860	positive	midbrain (mesencephalon)[5/5]
element 728	negative
element 911	negative
element 610	negative
element 1492	negative
element 1448	positive	limb[4/4], tail[4/4]
element 2565	positive	heart[7/7]
element 1934	negative
element 1971	positive	heart[10/10]
element 1694	negative
element 2609	positive	hindbrain (rhombencephalon)[2/4], midbrain (mesencephalon)[2/4], forebrain[2/4]
element 1377	negative
element 1304	positive	neural tube[5/5], hindbrain (rhombencephalon)[5/5], midbrain (mesencephalon)[5/5], forebrain[5/5]
element 1441	positive	somite[7/9], limb[9/9]
element 1692	negative
element 726	negative
element 1684	positive	somite[5/6], midbrain (mesencephalon)[3/6], dorsal root ganglion[5/6], trigeminal V (ganglion, cranial)[3/6]
element 2400	negative
element 945	negative
element 1548	positive	forebrain[6/6]
element 1188	positive	neural tube[3/6], hindbrain (rhombencephalon)[3/6], midbrain (mesencephalon)[3/6], forebrain[3/6]
element 1346	positive	midbrain (mesencephalon)[7/8], forebrain[8/8]
element 2174	positive	hindbrain (rhombencephalon)[6/13], eye[11/13]
element 2175	negative
element 2084	positive	other[4/5]
element 2333	positive	hindbrain (rhombencephalon)[7/7], forebrain[5/7]
element 1811	positive	neural tube[5/7], hindbrain (rhombencephalon)[5/7], midbrain (mesencephalon)[6/7]
element 1516	positive	hindbrain (rhombencephalon)[4/5], forebrain[4/5], limb[4/5], tail[4/5]
element 2248	positive	neural tube[5/14], limb[8/14]
element 2543	positive	neural tube[4/6], midbrain (mesencephalon)[4/6], dorsal root ganglion[3/6], forebrain[4/6]
element 2302	negative
element 497	negative
element 515	positive	limb[5/8]
element 1620	positive	hindbrain (rhombencephalon)[6/10], dorsal root ganglion[7/10], limb[8/10], branchial arch[8/10]
element 2026	positive	tail[9/17]
element 2587	negative
element 2415	negative
element 1271	positive	limb[3/4]
element 1645	positive	dorsal root ganglion[9/11], trigeminal V (ganglion, cranial)[8/11], cranial nerve[8/11]
element 2240	positive	neural tube[15/16], hindbrain (rhombencephalon)[14/16], heart[5/16]
element 1913	negative
element 581	negative
element 517	negative
element 564	positive	heart[9/13]
element 496	negative
element 486	positive	heart[4/10]
element 491	positive	heart[3/7]
element 492	positive	hindbrain (rhombencephalon)[4/5], cranial nerve[4/5]
element 490	negative
element 2508	negative
element 1731	negative
element 2608	negative
element 1559	positive	neural tube[13/14], forebrain[13/14]
element 1924	positive	heart[15/16]
element 2349	negative
element 750	negative
element 839	negative
element 250	positive	heart[5/12]
element 251	negative
element 651	negative
element 825	negative
element 936	negative
element 252	negative
element 1557	positive	hindbrain (rhombencephalon)[8/8], midbrain (mesencephalon)[8/8], dorsal root ganglion[6/8], forebrain[8/8], trigeminal V (ganglion, cranial)[8/8]
element 1961	positive	neural tube[11/14]
element 1914	negative
element 2266	positive	heart[7/10]
element 2267	positive	other[4/6]
element 2176	negative
element 2177	positive	heart[12/13]
element 2268	positive	dorsal root ganglion[4/5], trigeminal V (ganglion, cranial)[5/5]
element 2619	positive	midbrain (mesencephalon)[3/12]
element 2359	negative
element 1747	positive	heart[7/12]
element 2179	positive	blood vessels[5/7]
element 2180	negative
element 1436	positive	hindbrain (rhombencephalon)[6/12], limb[11/12]
element 1472	positive	tail[11/12]
element 1264	negative
element 1512	negative
element 2098	negative
element 434	positive	forebrain[4/4]
element 435	positive	midbrain (mesencephalon)[3/3], forebrain[3/3]
element 1316	positive	forebrain[11/11]
element 1387	positive	neural tube[9/11], hindbrain (rhombencephalon)[9/11], midbrain (mesencephalon)[5/11], tail[9/11]
element 2038	negative
element 206	negative
element 1214	negative
element 207	negative
element 1231	negative
element 864	positive	heart[4/9]
element 854	negative
element 965	positive	limb[5/7], other[6/7]
element 1092	positive	forebrain[4/5]
element 1572	negative
element 1160	negative
element 630	positive	neural tube[3/7]
element 187	positive	forebrain[8/9]
element 1116	positive	facial mesenchyme[4/7]
element 997	negative
element 973	negative
element 1149	positive	neural tube[5/10]
element 1010	negative
element 2006	negative
element 1732	negative
element 1475	positive	limb[5/5], branchial arch[5/5], tail[5/5]
element 1995	positive	facial mesenchyme[5/7]
element 1462	positive	limb[5/9]
element 1469	positive	somite[3/5]
element 1685	positive	neural tube[10/14], hindbrain (rhombencephalon)[10/14], midbrain (mesencephalon)[12/14], forebrain[9/14], limb[7/14], eye[11/14], facial mesenchyme[3/14]
element 253	positive	somite[6/8]
element 254	negative
element 255	negative
element 1648	positive	midbrain (mesencephalon)[4/5]
element 1889	negative
element 2031	negative
element 2623	negative
element 208	positive	limb[8/10]
element 209	positive	midbrain (mesencephalon)[6/8]
element 210	positive	hindbrain (rhombencephalon)[3/4]
element 211	negative
element 653	positive	forebrain[5/5]
element 666	negative
element 843	positive	branchial arch[3/4], nose[3/4]
element 2041	positive	limb[3/7]
element 212	negative
element 213	positive	limb[2/3]
element 1043	positive	neural tube[9/10], hindbrain (rhombencephalon)[9/10]
element 1173	positive	neural tube[7/7], hindbrain (rhombencephalon)[7/7]
element 1184	negative
element 1573	positive	hindbrain (rhombencephalon)[6/9], midbrain (mesencephalon)[6/9], forebrain[9/9]
element 1224	positive	forebrain[5/10]
element 1038	negative
element 1549	negative
element 739	negative
element 654	positive	midbrain (mesencephalon)[12/15], forebrain[12/15]
element 1203	positive	neural tube[5/7], hindbrain (rhombencephalon)[5/7]
element 1115	positive	midbrain (mesencephalon)[5/7]
element 1787	negative
element 2232	negative
element 2571	positive	midbrain (mesencephalon)[4/5], heart[4/5]
element 1284	negative
element 638	positive	limb[5/9]
element 1409	negative
element 1251	positive	neural tube[3/6], hindbrain (rhombencephalon)[3/6], midbrain (mesencephalon)[3/6]
element 1262	positive	hindbrain (rhombencephalon)[5/6], limb[6/6]
element 602	negative
element 636	positive	forebrain[7/11], limb[4/11]
element 741	positive	limb[12/12]
element 256	negative
element 1254	negative
element 257	negative
element 1413	positive	forebrain[3/5], limb[3/5]
element 832	negative
element 784	negative
element 1990	positive	pancreas[4/9]
element 1982	negative
element 477	negative
element 1433	positive	limb[9/12], trigeminal V (ganglion, cranial)[8/12]
element 2117	negative
element 2118	negative
element 2119	negative
element 2120	positive	somite[6/18]
element 1712	negative
element 258	positive	limb[3/5], eye[3/5]
element 655	positive	nose[4/6]
element 192	positive	forebrain[6/8]
element 1332	positive	neural tube[6/6], hindbrain (rhombencephalon)[4/6], midbrain (mesencephalon)[4/6], forebrain[4/6]
element 2083	negative
element 1976	positive	pancreas[3/5]
element 2382	negative
element 1952	negative
element 887	negative
element 1286	negative
element 1563	positive	midbrain (mesencephalon)[5/5], forebrain[5/5]
element 1344	positive	forebrain[8/8]
element 1453	positive	neural tube[3/5], forebrain[4/5], limb[4/5]
element 1543	positive	neural tube[10/11], hindbrain (rhombencephalon)[11/11], midbrain (mesencephalon)[10/11], forebrain[10/11]
element 2091	negative
element 526	positive	forebrain[4/4]
element 2303	negative
element 746	positive	branchial arch[4/7]
element 171	negative
element 1979	positive	pancreas[3/7]
element 2566	negative
element 2069	negative
element 2092	negative
element 1247	positive	other[10/16]
element 1248	negative
element 1249	negative
element 259	positive	limb[10/15]
element 1250	negative
element 916	negative
element 842	positive	neural tube[4/4], hindbrain (rhombencephalon)[4/4]
element 2346	positive	eye[8/11], facial mesenchyme[5/11]
element 601	negative
element 847	positive	forebrain[7/8]
element 2414	positive	heart[5/5]
element 1509	negative
element 1668	positive	other[6/6]
element 1460	positive	branchial arch[3/7]
element 687	positive	neural tube[6/6], forebrain[6/6]
element 678	positive	neural tube[11/12]
element 1651	positive	neural tube[7/7], hindbrain (rhombencephalon)[7/7], cranial nerve[7/7]
element 840	positive	forebrain[10/10]
element 2570	positive	heart[3/4]
element 1241	negative
element 1240	negative
element 712	positive	midbrain (mesencephalon)[8/8]
element 680	positive	hindbrain (rhombencephalon)[6/7], midbrain (mesencephalon)[5/7], cranial nerve[6/7]
element 1374	positive	neural tube[6/8], hindbrain (rhombencephalon)[7/8]
element 1438	positive	midbrain (mesencephalon)[4/11], limb[5/11]
element 1691	negative
element 2086	negative
element 260	positive	midbrain (mesencephalon)[6/8]
element 918	negative
element 1545	positive	midbrain (mesencephalon)[8/8], forebrain[8/8]
element 1050	positive	forebrain[4/5], other[3/5]
element 2021	negative
element 507	negative
element 500	negative
element 930	positive	midbrain (mesencephalon)[4/5]
element 929	negative
element 424	negative
element 927	negative
element 931	negative
element 559	positive	midbrain (mesencephalon)[3/5]
element 928	negative
element 926	positive	other[4/7]
element 981	positive	hindbrain (rhombencephalon)[5/6], midbrain (mesencephalon)[5/6], forebrain[5/6]
element 2504	negative
element 1582	positive	hindbrain (rhombencephalon)[6/8], midbrain (mesencephalon)[6/8], facial mesenchyme[4/8]
element 2592	negative
element 1525	positive	limb[5/10], heart[6/10]
element 1389	positive	forebrain[4/6], ear[5/6]
element 2417	negative
element 2412	negative
element 2539	negative
element 1953	negative
element 906	positive	hindbrain (rhombencephalon)[7/7], midbrain (mesencephalon)[7/7], limb[6/7], genital tubercle[7/7]
element 905	negative
element 904	negative
element 2100	positive	facial mesenchyme[3/5]
element 1614	positive	branchial arch[4/5]
element 948	negative
element 657	negative
element 1872	negative
element 1361	positive	neural tube[8/9], hindbrain (rhombencephalon)[8/9], midbrain (mesencephalon)[8/9], forebrain[8/9]
element 1706	positive	pancreas[3/8]
element 1707	positive	pancreas[5/14]
element 2501	positive	heart[6/6]
element 494	negative
element 2642	negative
element 2116	negative
element 886	positive	forebrain[9/11]
element 1935	negative
element 2502	positive	heart[9/9]
element 2567	positive	heart[7/7]
element 2535	negative
element 633	positive	dorsal root ganglion[4/12]
element 1327	positive	neural tube[5/6], hindbrain (rhombencephalon)[5/6], midbrain (mesencephalon)[5/6], forebrain[5/6]
element 900	negative
element 603	positive	hindbrain (rhombencephalon)[5/10]
element 533	positive	neural tube[9/9], midbrain (mesencephalon)[9/9]
element 754	positive	hindbrain (rhombencephalon)[6/10], forebrain[5/10]
element 180	negative
element 261	positive	midbrain (mesencephalon)[7/8]
element 1513	negative
element 1312	positive	midbrain (mesencephalon)[4/6], forebrain[5/6]
element 516	positive	limb[4/6]
element 215	positive	dorsal root ganglion[6/8], cranial nerve[6/8]
element 1187	positive	hindbrain (rhombencephalon)[5/7], forebrain[7/7], eye[5/7]
element 1321	positive	forebrain[18/19], cranial nerve[13/19]
element 586	positive	nose[5/8]
element 509	negative
element 1419	positive	neural tube[7/8], hindbrain (rhombencephalon)[6/8], midbrain (mesencephalon)[6/8], cranial nerve[7/8]
element 543	positive	ear[7/7]
element 1820	negative
element 1638	positive	midbrain (mesencephalon)[5/9], forebrain[6/9]
element 2057	negative
element 695	negative
element 262	positive	forebrain[9/9]
element 172	negative
element 263	negative
element 1783	positive	neural tube[4/5], hindbrain (rhombencephalon)[4/5], midbrain (mesencephalon)[4/5], forebrain[4/5]
element 264	negative
element 265	negative
element 1432	positive	limb[10/11]
element 1984	negative
element 853	positive	forebrain[7/7]
element 266	positive	forebrain[9/10]
element 267	positive	neural tube[9/11], hindbrain (rhombencephalon)[7/11], midbrain (mesencephalon)[7/11], forebrain[9/11]
element 268	positive	neural tube[6/6], hindbrain (rhombencephalon)[6/6], midbrain (mesencephalon)[6/6], forebrain[6/6], cranial nerve[4/6]
element 429	negative
element 2344	negative
element 503	positive	heart[8/8]
element 789	positive	eye[3/7]
element 989	negative
element 982	negative
element 269	positive	hindbrain (rhombencephalon)[10/12], midbrain (mesencephalon)[10/12], forebrain[10/12]
element 191	positive	hindbrain (rhombencephalon)[6/9]
element 613	negative
element 1227	positive	midbrain (mesencephalon)[4/6]
element 682	positive	eye[5/8]
element 710	negative
element 806	negative
element 952	positive	neural tube[11/12], hindbrain (rhombencephalon)[9/12], midbrain (mesencephalon)[12/12], dorsal root ganglion[12/12], forebrain[9/12], eye[12/12], trigeminal V (ganglion, cranial)[11/12], facial mesenchyme[12/12]
element 1034	negative
element 1084	negative
element 557	negative
element 1162	negative
element 1577	positive	midbrain (mesencephalon)[6/11], forebrain[10/11]
element 1109	positive	limb[10/11]
element 971	positive	neural tube[6/8], forebrain[6/8], cranial nerve[6/8]
element 1039	positive	limb[3/7], cranial nerve[7/7]
element 1155	negative
element 1079	positive	neural tube[6/9], hindbrain (rhombencephalon)[7/9], midbrain (mesencephalon)[7/9]
element 1153	positive	branchial arch[3/10], eye[7/10]
element 1024	positive	forebrain[8/9]
element 1049	positive	other[7/8]
element 1146	negative
element 1560	negative
element 1170	positive	eye[8/8]
element 1222	negative
element 1060	positive	hindbrain (rhombencephalon)[6/14], forebrain[10/14]
element 1172	positive	forebrain[9/11], eye[9/11]
element 1550	negative
element 546	positive	limb[7/7], eye[7/7], nose[7/7]
element 271	positive	midbrain (mesencephalon)[11/14], forebrain[13/14]
element 272	negative
element 273	negative
element 1649	positive	neural tube[7/9], hindbrain (rhombencephalon)[8/9], midbrain (mesencephalon)[8/9], forebrain[8/9], limb[6/9], nose[7/9], facial mesenchyme[7/9], other[9/9]
element 1733	negative
element 1734	positive	midbrain (mesencephalon)[8/10]
element 1345	positive	forebrain[12/12], eye[11/12]
element 1399	negative
element 1338	negative
element 1375	positive	neural tube[5/5], midbrain (mesencephalon)[5/5]
element 1643	positive	forebrain[4/4], other[3/4]
element 1373	negative
element 1371	positive	midbrain (mesencephalon)[7/8], forebrain[8/8], limb[6/8]
element 2325	positive	forebrain[4/17]
element 2489	negative
element 1449	positive	other[5/6]
element 2054	negative
element 1594	negative
element 1473	positive	limb[8/9]
element 2181	positive	blood vessels[9/9]
element 2610	positive	hindbrain (rhombencephalon)[2/7], midbrain (mesencephalon)[2/7]
element 1640	positive	tail[5/7]
element 1752	positive	heart[5/6], other[4/6], liver[4/6]
element 1890	negative
element 1662	negative
element 514	negative
element 2643	negative
element 1813	negative
element 1130	positive	limb[6/10]
element 1735	negative
element 1208	positive	limb[9/10], branchial arch[9/10]
element 813	positive	midbrain (mesencephalon)[3/9]
element 1137	negative
element 230	positive	neural tube[7/8]
element 1022	positive	neural tube[10/11], hindbrain (rhombencephalon)[10/11], midbrain (mesencephalon)[9/11], dorsal root ganglion[8/11], forebrain[6/11], trigeminal V (ganglion, cranial)[10/11], cranial nerve[9/11]
element 1117	positive	neural tube[7/8], hindbrain (rhombencephalon)[7/8], forebrain[7/8]
element 1123	positive	cranial nerve[5/9]
element 274	negative
element 275	negative
element 608	positive	neural tube[7/9], dorsal root ganglion[7/9]
element 693	positive	dorsal root ganglion[5/8], trigeminal V (ganglion, cranial)[5/8]
element 829	negative
element 278	positive	hindbrain (rhombencephalon)[6/11], melanocytes[10/11]
element 596	negative
element 1828	positive	neural tube[5/11], hindbrain (rhombencephalon)[5/11]
element 505	negative
element 2184	negative
element 2185	positive	heart[4/6]
element 2186	negative
element 1256	positive	hindbrain (rhombencephalon)[7/9], forebrain[9/9], limb[7/9], nose[3/9]
element 2633	negative
element 2007	positive	heart[3/7]
element 2229	positive	trigeminal V (ganglion, cranial)[4/7]
element 2234	negative
element 1391	positive	midbrain (mesencephalon)[7/9], forebrain[7/9]
element 2060	positive	somite[3/9]
element 2061	positive	trigeminal V (ganglion, cranial)[3/7]
element 2285	positive	heart[4/4]
element 2191	positive	other[5/5]
element 1315	positive	midbrain (mesencephalon)[11/11], dorsal root ganglion[11/11], forebrain[9/11], limb[6/11], trigeminal V (ganglion, cranial)[9/11], cranial nerve[9/11]
element 279	negative
element 1252	negative
element 2049	negative
element 2584	negative
element 1661	negative
element 2067	negative
element 2405	negative
element 1052	positive	forebrain[7/13], branchial arch[7/13], cranial nerve[9/13], other[8/13]
element 1580	negative
element 1094	negative
element 1542	negative
element 1533	positive	midbrain (mesencephalon)[5/7], forebrain[6/7], eye[5/7]
element 1175	positive	forebrain[4/8], nose[7/8]
element 1340	positive	neural tube[10/10], hindbrain (rhombencephalon)[7/10], midbrain (mesencephalon)[8/10], forebrain[9/10]
element 1972	negative
element 1335	positive	neural tube[4/4], hindbrain (rhombencephalon)[3/4], midbrain (mesencephalon)[4/4], forebrain[3/4]
element 1352	positive	neural tube[5/7], hindbrain (rhombencephalon)[5/7], midbrain (mesencephalon)[7/7], forebrain[3/7]
element 1887	positive	heart[4/5]
element 1366	positive	midbrain (mesencephalon)[6/7]
element 2612	positive	other[12/13]
element 1225	negative
element 2104	positive	heart[4/8]
element 1003	negative
element 1145	negative
element 281	positive	midbrain (mesencephalon)[4/11], forebrain[7/11]
element 1100	positive	hindbrain (rhombencephalon)[7/8], midbrain (mesencephalon)[8/8], forebrain[7/8], other[6/8]
element 2399	negative
element 1495	negative
element 1461	positive	limb[12/16], nose[7/16]
element 2397	negative
element 942	negative
element 787	negative
element 865	positive	hindbrain (rhombencephalon)[3/6], midbrain (mesencephalon)[6/6]
element 216	negative
element 217	positive	hindbrain (rhombencephalon)[14/20], midbrain (mesencephalon)[11/20]
element 538	negative
element 2064	positive	hindbrain (rhombencephalon)[5/8], midbrain (mesencephalon)[5/8]
element 2063	positive	hindbrain (rhombencephalon)[3/7], somite[6/7]
element 2300	negative
element 2298	negative
element 2301	negative
element 2297	negative
element 1737	negative
element 676	positive	hindbrain (rhombencephalon)[8/11], forebrain[8/11], branchial arch[5/11], ear[6/11]
element 978	positive	forebrain[3/4]
element 1564	positive	forebrain[6/7], other[3/7]
element 1059	negative
element 1035	positive	forebrain[8/8], limb[3/8]
element 282	positive	hindbrain (rhombencephalon)[6/8], midbrain (mesencephalon)[6/8]
element 1220	positive	branchial arch[4/5]
element 1054	negative
element 995	negative
element 283	negative
element 985	negative
element 567	positive	midbrain (mesencephalon)[8/10]
element 563	positive	hindbrain (rhombencephalon)[9/11]
element 1233	positive	neural tube[3/4], other[4/4]
element 1106	negative
element 284	positive	neural tube[6/7]
element 288	negative
element 1128	positive	forebrain[4/6]
element 1159	negative
element 1081	positive	hindbrain (rhombencephalon)[6/9]
element 290	negative
element 1014	negative
element 1085	positive	neural tube[7/9], midbrain (mesencephalon)[5/9], forebrain[7/9]
element 530	negative
element 576	positive	midbrain (mesencephalon)[9/9], cranial nerve[6/9]
element 2319	positive	neural tube[4/7], midbrain (mesencephalon)[4/7], forebrain[4/7], eye[3/7]
element 292	negative
element 1738	positive	limb[7/7]
element 1452	positive	limb[12/13]
element 1501	negative
element 1483	negative
element 1033	negative
element 1189	negative
element 2394	negative
element 1690	positive	neural tube[5/7], somite[5/7], forebrain[4/7], branchial arch[5/7], heart[4/7], facial mesenchyme[5/7], other[5/7]
element 1302	positive	neural tube[4/4], hindbrain (rhombencephalon)[4/4], midbrain (mesencephalon)[4/4], forebrain[4/4]
element 1788	negative
element 2282	negative
element 2283	negative
element 2188	positive	heart[12/12]
element 2189	negative
element 2568	negative
element 2544	negative
element 1351	positive	eye[8/9]
element 2320	negative
element 1832	negative
element 1644	positive	hindbrain (rhombencephalon)[7/9], midbrain (mesencephalon)[9/9], forebrain[9/9], eye[7/9]
element 2533	positive	dorsal root ganglion[3/6], heart[3/6]
element 1922	positive	heart[11/13]
element 2338	negative
element 2339	negative
element 2576	positive	eye[4/6]
element 1358	positive	forebrain[9/9]
element 2377	negative
element 2111	negative
element 1955	positive	heart[5/8]
element 1310	positive	neural tube[4/6], hindbrain (rhombencephalon)[5/6], somite[3/6], midbrain (mesencephalon)[5/6], forebrain[5/6]
element 293	positive	midbrain (mesencephalon)[8/10], forebrain[8/10], branchial arch[3/10]
element 173	negative
element 1947	negative
element 1623	positive	midbrain (mesencephalon)[4/5], branchial arch[5/5], facial mesenchyme[5/5], other[4/5]
element 799	positive	forebrain[12/13]
element 793	positive	midbrain (mesencephalon)[10/13]
element 749	positive	hindbrain (rhombencephalon)[9/10], midbrain (mesencephalon)[9/10]
element 550	positive	forebrain[3/5], branchial arch[3/5]
element 816	positive	hindbrain (rhombencephalon)[9/10]
element 1740	negative
element 2306	positive	limb[4/4]
element 2307	positive	limb[2/2], branchial arch[2/2]
element 644	positive	hindbrain (rhombencephalon)[4/9], forebrain[6/9], limb[6/9]
element 1880	negative
element 2261	negative
element 1878	negative
element 239	negative
element 844	positive	forebrain[5/6], facial mesenchyme[3/6]
element 1019	positive	forebrain[4/6]
element 1007	positive	forebrain[3/3], facial mesenchyme[3/3]
element 110	positive	forebrain[4/4]
element 1148	positive	limb[4/4]
element 1226	positive	neural tube[12/16], hindbrain (rhombencephalon)[12/16], midbrain (mesencephalon)[13/16], forebrain[14/16], eye[12/16], cranial nerve[10/16]
element 701	positive	midbrain (mesencephalon)[4/8]
element 1223	negative
element 294	positive	neural tube[3/5]
element 807	positive	forebrain[8/9]
element 1677	positive	neural tube[6/6], hindbrain (rhombencephalon)[6/6], midbrain (mesencephalon)[3/6]
element 1600	positive	forebrain[4/5], limb[3/5], branchial arch[4/5], nose[4/5], facial mesenchyme[4/5]
element 1325	positive	hindbrain (rhombencephalon)[5/5], midbrain (mesencephalon)[5/5], forebrain[5/5]
element 1465	positive	somite[9/9], limb[9/9]
element 769	positive	neural tube[5/7]
element 296	positive	hindbrain (rhombencephalon)[4/5]
element 1703	negative
element 501	negative
element 629	positive	dorsal root ganglion[4/8]
element 1430	positive	limb[11/12]
element 1604	positive	limb[10/10], branchial arch[10/10], nose[10/10], genital tubercle[9/10], facial mesenchyme[10/10]
element 2636	negative
element 297	positive	melanocytes[4/5]
element 1336	positive	neural tube[4/6], forebrain[6/6]
element 470	negative
element 471	negative
element 466	positive	facial mesenchyme[3/4]
element 467	negative
element 2284	negative
element 464	negative
element 468	negative
element 473	negative
element 469	negative
element 474	negative
element 1659	positive	heart[9/9]
element 2286	positive	other[3/5]
element 461	positive	eye[9/9]
element 472	positive	hindbrain (rhombencephalon)[5/6], eye[6/6], heart[6/6]
element 463	positive	heart[5/6]
element 465	negative
element 1586	positive	limb[3/3]
element 111	positive	forebrain[4/4]
element 1213	positive	hindbrain (rhombencephalon)[5/6], midbrain (mesencephalon)[5/6], forebrain[3/6]
element 1132	negative
element 2079	negative
element 877	negative
element 961	negative
element 972	negative
element 635	negative
element 2059	positive	heart[8/9]
element 2315	positive	hindbrain (rhombencephalon)[4/13], midbrain (mesencephalon)[12/13], forebrain[5/13], eye[11/13]
element 1660	positive	ear[5/8]
element 1425	positive	midbrain (mesencephalon)[4/6]
element 2316	positive	eye[3/5]
element 658	positive	neural tube[9/15], midbrain (mesencephalon)[11/15]
element 2317	positive	eye[6/6], other[3/6]
element 2318	positive	neural tube[4/4], hindbrain (rhombencephalon)[4/4], midbrain (mesencephalon)[4/4], forebrain[4/4]
element 827	negative
element 846	negative
element 833	negative
element 925	positive	neural tube[8/15], limb[8/15]
element 2419	positive	somite[12/12], limb[11/12], branchial arch[9/12], eye[10/12]
element 2328	positive	eye[5/6], nose[5/6]
element 1627	positive	midbrain (mesencephalon)[20/20], forebrain[11/20], limb[13/20], eye[18/20], ear[18/20]
element 1628	positive	forebrain[8/8]
element 1633	positive	forebrain[8/8]
element 1631	positive	somite[10/13]
element 1626	positive	branchial arch[6/6], facial mesenchyme[6/6]
element 1831	positive	heart[10/15], other[11/15]
element 2505	positive	other[4/5]
element 2314	negative
element 2308	positive	limb[8/8], genital tubercle[4/8]
element 2309	positive	limb[3/3]
element 2313	positive	forebrain[2/2], limb[2/2], branchial arch[2/2], ear[2/2]
element 1642	positive	neural tube[7/8], hindbrain (rhombencephalon)[7/8], forebrain[8/8]
element 2312	positive	branchial arch[3/3]
element 2311	positive	branchial arch[8/11]
element 2310	negative
element 298	positive	midbrain (mesencephalon)[3/6]
element 2607	negative
element 2249	negative
element 2081	positive	dorsal root ganglion[4/9], limb[5/9], trigeminal V (ganglion, cranial)[6/9], cranial nerve[5/9]
element 1401	negative
element 1876	negative
element 720	positive	midbrain (mesencephalon)[5/7]
element 1069	negative
element 1167	negative
element 218	positive	forebrain[5/7]
element 219	negative
element 220	negative
element 999	positive	midbrain (mesencephalon)[4/6], facial mesenchyme[4/6]
element 221	negative
element 1080	positive	ear[3/5]
element 954	negative
element 1215	negative
element 222	positive	heart[3/6]
element 956	positive	midbrain (mesencephalon)[3/7], forebrain[6/7]
element 966	positive	hindbrain (rhombencephalon)[6/11]
element 785	negative
element 792	negative
element 1192	positive	hindbrain (rhombencephalon)[5/5], midbrain (mesencephalon)[3/5]
element 684	negative
element 299	negative
element 300	negative
element 861	negative
element 738	negative
element 190	negative
element 1798	positive	neural tube[6/9], hindbrain (rhombencephalon)[6/9], midbrain (mesencephalon)[6/9], forebrain[9/9], eye[6/9]
element 301	negative
element 2071	positive	other[6/9]
element 1988	negative
element 1809	positive	neural tube[5/9], hindbrain (rhombencephalon)[7/9], midbrain (mesencephalon)[7/9], forebrain[9/9]
element 1308	positive	midbrain (mesencephalon)[7/7], forebrain[7/7]
element 2387	negative
element 1508	negative
element 2077	positive	ear[5/9]
element 2082	positive	dorsal root ganglion[3/7], trigeminal V (ganglion, cranial)[3/7]
element 2258	negative
element 2192	positive	heart[5/5]
element 1908	negative
element 2193	positive	heart[4/5]
element 2194	positive	limb[3/8], heart[4/8]
element 2196	negative
element 2198	negative
element 2199	positive	midbrain (mesencephalon)[5/6]
element 2200	positive	midbrain (mesencephalon)[8/12]
element 1418	positive	hindbrain (rhombencephalon)[4/5], midbrain (mesencephalon)[4/5]
element 1268	positive	limb[4/6]
element 2496	positive	limb[5/5]
element 1753	positive	heart[14/18]
element 2514	positive	midbrain (mesencephalon)[4/4]
element 2204	positive	heart[5/14]
element 2205	positive	heart[6/7]
element 508	positive	heart[6/13]
element 783	positive	limb[4/14]
element 782	positive	hindbrain (rhombencephalon)[10/13], midbrain (mesencephalon)[10/13], forebrain[9/13], tail[6/13]
element 781	positive	forebrain[10/12]
element 1927	positive	heart[5/6]
element 231	negative
element 1741	positive	hindbrain (rhombencephalon)[4/6], limb[6/6], eye[5/6], nose[5/6], facial mesenchyme[5/6]
element 1329	positive	neural tube[4/7], hindbrain (rhombencephalon)[4/7], midbrain (mesencephalon)[4/7], forebrain[4/7]
element 1962	positive	heart[15/17], melanocytes[7/17]
element 1719	negative
element 1742	negative
element 1718	negative
element 1715	positive	neural tube[4/6], dorsal root ganglion[6/6], trigeminal V (ganglion, cranial)[6/6], cranial nerve[6/6]
element 1370	negative
element 631	positive	forebrain[6/7], cranial nerve[7/7]
element 302	positive	limb[8/11]
element 834	positive	limb[6/7], other[6/7]
element 1665	positive	heart[5/7], blood vessels[7/7]
element 1431	positive	limb[7/7], branchial arch[7/7], facial mesenchyme[7/7]
element 698	positive	neural tube[7/9], hindbrain (rhombencephalon)[7/9], midbrain (mesencephalon)[7/9], dorsal root ganglion[7/9], forebrain[7/9], trigeminal V (ganglion, cranial)[6/9]
element 1364	positive	forebrain[6/8], nose[4/8]
element 2029	negative
element 1326	positive	forebrain[6/8]
element 756	negative
element 1239	positive	neural tube[5/7]
element 223	negative
element 772	negative
element 838	negative
element 303	negative
element 891	positive	neural tube[6/8]
element 1424	negative
element 1318	positive	midbrain (mesencephalon)[4/6], forebrain[4/6]
element 774	positive	limb[5/5]
element 1681	positive	dorsal root ganglion[5/5], limb[4/5], branchial arch[5/5], trigeminal V (ganglion, cranial)[5/5], genital tubercle[4/5], tail[4/5]
element 742	positive	hindbrain (rhombencephalon)[7/8], forebrain[7/8], eye[6/8]
element 1422	positive	limb[13/14]
element 801	negative
element 1305	positive	neural tube[8/8], hindbrain (rhombencephalon)[8/8], midbrain (mesencephalon)[8/8], cranial nerve[5/8]
element 1601	positive	nose[7/9]
element 669	positive	midbrain (mesencephalon)[6/6]
element 1658	positive	somite[6/10], branchial arch[6/10], heart[9/10]
element 1599	positive	forebrain[5/7], limb[3/7], branchial arch[5/7], facial mesenchyme[5/7]
element 908	positive	neural tube[5/6], midbrain (mesencephalon)[4/6], dorsal root ganglion[5/6], trigeminal V (ganglion, cranial)[5/6]
element 909	positive	dorsal root ganglion[5/10], other[8/10]
element 648	negative
element 425	negative
element 804	negative
element 195	positive	midbrain (mesencephalon)[7/10]
element 1800	positive	midbrain (mesencephalon)[9/10], dorsal root ganglion[6/10], trigeminal V (ganglion, cranial)[8/10], cranial nerve[8/10]
element 768	negative
element 716	negative
element 919	positive	limb[10/10]
element 2506	negative
element 2591	negative
element 1482	positive	limb[3/5]
element 2276	negative
element 2523	negative
element 1877	positive	hindbrain (rhombencephalon)[5/9], midbrain (mesencephalon)[5/9], forebrain[5/9], limb[5/9], branchial arch[5/9], eye[6/9], nose[5/9]
element 1708	negative
element 1709	positive	melanocytes[4/7]
element 2563	positive	neural tube[4/5], hindbrain (rhombencephalon)[4/5], midbrain (mesencephalon)[4/5]
element 1400	negative
element 1882	positive	blood vessels[8/8]
element 558	negative
element 2075	negative
element 628	positive	hindbrain (rhombencephalon)[8/10]
element 196	negative
element 112	positive	forebrain[7/7]
element 1743	positive	neural tube[4/4], hindbrain (rhombencephalon)[4/4], midbrain (mesencephalon)[4/4], forebrain[4/4], trigeminal V (ganglion, cranial)[4/4], cranial nerve[4/4]
element 1350	positive	neural tube[7/8], hindbrain (rhombencephalon)[7/8], forebrain[6/8]
element 304	positive	midbrain (mesencephalon)[3/6], forebrain[5/6]
element 1744	negative
element 1986	negative
element 852	positive	forebrain[4/6], facial mesenchyme[3/6]
element 305	positive	limb[5/7]
element 306	negative
element 307	positive	hindbrain (rhombencephalon)[13/15]
element 529	positive	hindbrain (rhombencephalon)[5/8]
element 308	negative
element 2537	positive	neural tube[3/4], heart[3/4]
element 1518	negative
element 1519	negative
element 1520	negative
element 1521	negative
element 1696	negative
element 1695	negative
element 643	positive	hindbrain (rhombencephalon)[9/12], forebrain[10/12]
element 309	positive	cranial nerve[5/9]
element 1983	negative
element 310	negative
element 901	positive	hindbrain (rhombencephalon)[8/8], midbrain (mesencephalon)[8/8]
element 620	negative
element 2062	positive	heart[6/9]
element 1390	positive	limb[6/6], tail[5/6]
element 1395	negative
element 2000	negative
element 668	negative
element 811	negative
element 1814	negative
element 1530	positive	forebrain[3/3], limb[3/3]
element 1585	positive	neural tube[3/4], hindbrain (rhombencephalon)[3/4], midbrain (mesencephalon)[3/4], dorsal root ganglion[3/4], forebrain[3/4], eye[3/4], cranial nerve[3/4], nose[3/4]
element 312	positive	hindbrain (rhombencephalon)[10/13], midbrain (mesencephalon)[10/13], forebrain[10/13], limb[7/13]
element 765	positive	midbrain (mesencephalon)[4/5]
element 313	positive	forebrain[4/4], limb[3/4]
element 1041	positive	neural tube[7/7], hindbrain (rhombencephalon)[7/7], midbrain (mesencephalon)[6/7], forebrain[7/7]
element 1074	negative
element 1078	positive	neural tube[7/8], hindbrain (rhombencephalon)[7/8], midbrain (mesencephalon)[7/8], forebrain[7/8], cranial nerve[7/8]
element 1026	negative
element 1183	negative
element 1587	negative
element 1360	positive	hindbrain (rhombencephalon)[4/11], midbrain (mesencephalon)[8/11], forebrain[5/11]
element 1163	positive	branchial arch[6/11], trigeminal V (ganglion, cranial)[8/11], cranial nerve[8/11]
element 1004	positive	hindbrain (rhombencephalon)[7/10], midbrain (mesencephalon)[8/10], limb[4/10], branchial arch[3/10], nose[5/10]
element 1211	negative
element 974	positive	other[4/7]
element 1228	negative
element 240	positive	forebrain[7/7]
element 722	positive	hindbrain (rhombencephalon)[6/13], trigeminal V (ganglion, cranial)[6/13]
element 1118	positive	forebrain[6/7], branchial arch[4/7]
element 1359	positive	neural tube[8/10], hindbrain (rhombencephalon)[8/10], midbrain (mesencephalon)[8/10], forebrain[8/10]
element 556	positive	neural tube[3/5], hindbrain (rhombencephalon)[4/5], midbrain (mesencephalon)[3/5]
element 583	negative
element 752	positive	neural tube[4/7], dorsal root ganglion[4/7], trigeminal V (ganglion, cranial)[4/7]
element 800	positive	dorsal root ganglion[5/6]
element 618	positive	neural tube[6/11]
element 1323	negative
element 2655	negative
element 1463	positive	limb[6/7]
element 1339	positive	neural tube[6/7], hindbrain (rhombencephalon)[6/7], midbrain (mesencephalon)[6/7], dorsal root ganglion[6/7], forebrain[6/7], limb[6/7], nose[6/7]
element 1258	positive	neural tube[4/5], hindbrain (rhombencephalon)[4/5], midbrain (mesencephalon)[4/5], forebrain[3/5]
element 1417	positive	forebrain[5/8]
element 2305	negative
element 1595	positive	facial mesenchyme[3/4], other[3/4]
element 1596	positive	facial mesenchyme[3/11]
element 1597	positive	forebrain[4/5]
element 1717	positive	forebrain[11/11]
element 1606	negative
element 1398	negative
element 1447	positive	limb[5/6]
element 641	positive	forebrain[8/11], limb[5/11], other[8/11]
element 1625	positive	forebrain[8/12], branchial arch[8/12]
element 314	positive	midbrain (mesencephalon)[6/8]
element 1794	negative
element 600	negative
element 788	negative
element 185	negative
element 1030	positive	hindbrain (rhombencephalon)[6/7], midbrain (mesencephalon)[6/7]
element 818	positive	forebrain[6/6]
element 1102	positive	branchial arch[3/7]
element 983	negative
element 316	negative
element 1099	negative
element 1095	negative
element 1017	positive	forebrain[7/9]
element 1000	negative
element 317	negative
element 1103	negative
element 987	positive	forebrain[4/5]
element 1015	positive	midbrain (mesencephalon)[4/7]
element 1108	negative
element 186	positive	midbrain (mesencephalon)[6/8]
element 2342	positive	neural tube[4/5], forebrain[4/5]
element 1328	positive	neural tube[4/4], hindbrain (rhombencephalon)[3/4], midbrain (mesencephalon)[4/4], forebrain[3/4], trigeminal V (ganglion, cranial)[3/4]
element 876	positive	neural tube[7/11], hindbrain (rhombencephalon)[7/11], midbrain (mesencephalon)[7/11], forebrain[7/11]
element 1963	positive	somite[12/14], branchial arch[11/14], heart[12/14]
element 2538	negative
element 2207	positive	neural tube[5/6], hindbrain (rhombencephalon)[5/6], midbrain (mesencephalon)[5/6]
element 1873	negative
element 116	negative
element 117	negative
element 118	positive	midbrain (mesencephalon)[3/8]
element 119	positive	forebrain[5/6]
element 120	negative
element 121	positive	forebrain[6/6]
element 122	positive	forebrain[6/6]
element 145	positive	midbrain (mesencephalon)[4/9], forebrain[8/9], eye[4/9]
element 123	positive	forebrain[4/4]
element 743	negative
element 582	positive	forebrain[8/9]
element 871	negative
element 426	positive	hindbrain (rhombencephalon)[5/5], forebrain[5/5]
element 554	negative
element 585	negative
element 1029	negative
element 1745	positive	hindbrain (rhombencephalon)[8/8], midbrain (mesencephalon)[8/8], dorsal root ganglion[7/8], limb[7/8], branchial arch[7/8], cranial nerve[7/8], nose[6/8], facial mesenchyme[6/8], other[7/8], ear[8/8]
element 537	negative
element 755	positive	hindbrain (rhombencephalon)[8/9], midbrain (mesencephalon)[8/9]
element 597	negative
element 427	positive	hindbrain (rhombencephalon)[4/5], forebrain[5/5]
element 667	positive	neural tube[9/11], hindbrain (rhombencephalon)[9/11], midbrain (mesencephalon)[9/11], cranial nerve[8/11]
element 902	negative
element 770	negative
element 588	negative
element 856	negative
element 1746	positive	forebrain[4/5]
element 2491	negative

## Sheet: Fig. 3B
					Total Variation
					Location	#Uploaded_variation	Allele	Existing_variation	gnomADg_AF	gnomADg_AFR_AF	gnomADg_AMI_AF	gnomADg_AMR_AF	gnomADg_ASJ_AF	gnomADg_EAS_AF	gnomADg_FIN_AF	gnomADg_MID_AF	gnomADg_NFE_AF	gnomADg_OTH_AF	gnomADg_SAS_AF	UCNE_id
Category	MAF	Count			1:10513925-10513925	1_10513925_T/C	C	rs571803397	9.197e-05	0	0	6.545e-05	0	0.001541	0	0	4.409e-05	0	0.0004139	CASZ1_Benjamin
Novel	-	426			1:10513940-10513940	1_10513940_C/G	G	-	-	-	-	-	-	-	-	-	-	-	-	CASZ1_Benjamin
Very rare	0.001	889			1:10514016-10514016	1_10514016_C/T	T	rs1011176441	-	-	-	-	-	-	-	-	-	-	-	CASZ1_Benjamin
Rare	(0.1-0.5)%	142			1:10537765-10537765	1_10537765_A/C	C	rs181426894	0.0001776	0.0005321	0	0	0	0	0	0	1.471e-05	0.0009569	0.0004144	CASZ1_Eduardo
Low frequency	(0.5-5)%	96			1:10537782-10537782	1_10537782_G/C	C	-	-	-	-	-	-	-	-	-	-	-	-	CASZ1_Eduardo
Common	>5%	42			1:10540339-10540339	1_10540339_C/T	T	rs72870908	0.005807	0.02002	0	0.002489	0	0	0	0	7.354e-05	0.005273	0	CASZ1_Eros
		1595			1:10540436-10540436	1_10540436_C/T	T	rs767607256	0.0004799	0.000169	0	0.00072	0	0	0	0	0.0007937	0.0004785	0	CASZ1_Eros
					1:10540489-10540489	1_10540489_G/C	C	rs748940016	0.0005001	0.0003627	0	0	0	0	0	0	0.0008822	0.0004789	0	CASZ1_Eros
					1:10540529-10540529	1_10540529_C/T	T	rs1053575460	1.356e-05	2.422e-05	0	0	0	0	0	0	0	0	0.0002205	CASZ1_Eros
					1:10623215-10623215	1_10623215_G/A	A	rs187275935	0.004405	0.001449	0.03736	0.001965	0.009505	0	0.001604	0	0.007204	0.002865	0	CASZ1_Lucia
					1:10623272-10623272	1_10623272_G/C	C	rs572063377	6.573e-06	0	0	0	0	0	0	0	1.47e-05	0	0	CASZ1_Lucia
					1:10623272-10623272	1_10623272_G/A	A	rs572063377	3.287e-05	4.829e-05	0	0	0	0	0	0	2.94e-05	0	0.0002074	CASZ1_Lucia
					1:10623353-10623353	1_10623353_C/T	T	rs190265601	0.0004337	0.001521	0	0.0001964	0	0	0	0	0	0	0	CASZ1_Lucia
					1:10672513-10672513	1_10672513_G/C	C	rs955957870	6.737e-06	0	0	0	0	0	0	0	1.483e-05	0	0	CASZ1_Malcolm
					1:10672657-10672657	1_10672657_A/G	G	-	-	-	-	-	-	-	-	-	-	-	-	CASZ1_Malcolm
					1:10672684-10672684	1_10672684_T/C	C	-	-	-	-	-	-	-	-	-	-	-	-	CASZ1_Malcolm
					1:10721301-10721301	1_10721301_A/C	C	rs376379540	0.0001776	0.0001451	0	0.0001966	0	0	0	0	0.0001618	0	0.001449	CASZ1_Othell
					1:10721302-10721302	1_10721302_C/A	A	rs56121564	0.03925	0.08216	0	0.01878	0.006052	0.04255	0.01212	0.006329	0.02576	0.03602	0.01726	CASZ1_Othell
					1:10721374-10721374	1_10721374_C/T	T	rs949618654	5.918e-05	4.831e-05	0	0	0	0.0001927	0	0	8.821e-05	0	0	CASZ1_Othell
					1:10721432-10721432	1_10721432_A/T	T	-	-	-	-	-	-	-	-	-	-	-	-	CASZ1_Othell
					1:10721485-10721485	1_10721485_T/C	C	rs898159333	3.943e-05	0	0	0	0	0.000963	0	0	1.47e-05	0	0	CASZ1_Othell
					1:10721527-10721527	1_10721527_C/A	A	rs954559173	-	-	-	-	-	-	-	-	-	-	-	CASZ1_Othell
					1:10721531-10721531	1_10721531_G/C	C	-	-	-	-	-	-	-	-	-	-	-	-	CASZ1_Othell
					1:10734378-10734378	1_10734378_C/T	T	rs114843731	0.005783	0.01975	0.02423	0.001802	0	0	0	0.003247	5.938e-05	0.002441	0.0002114	CASZ1_Roman
					1:10734378-10734378	1_10734378_C/G	G	-	-	-	-	-	-	-	-	-	-	-	-	CASZ1_Roman
					1:10734458-10734458	1_10734458_A/G	G	rs78892809	0.0007557	0.002654	0	0.0001964	0	0	0	0	1.47e-05	0.000478	0	CASZ1_Roman
					1:10734495-10734495	1_10734495_G/A	A	-	-	-	-	-	-	-	-	-	-	-	-	CASZ1_Roman
					1:10734604-10734604	1_10734604_A/G	G	rs570188851	0.0003614	0.0001207	0.001096	6.546e-05	0	0	0	0	0.0006761	0.000956	0	CASZ1_Roman
					1:10735064-10735064	1_10735064_T/C	C	rs927613706	1.315e-05	0	0	0	0	0	0	0	0	0	0.0004141	CASZ1_Santiago
					1:10735171-10735171	1_10735171_G/A	A	rs889477246	1.314e-05	4.825e-05	0	0	0	0	0	0	0	0	0	CASZ1_Santiago
					1:10735174-10735174	1_10735174_G/A	A	rs755696515	0.0001052	4.827e-05	0	0	0	0	0	0	0.0001764	0.0009551	0	CASZ1_Santiago
					1:10735212-10735212	1_10735212_C/T	T	rs1018979068	3.286e-05	0	0	0	0	0.0003848	0	0	4.409e-05	0	0	CASZ1_Santiago
					1:10735236-10735236	1_10735236_C/T	T	-	-	-	-	-	-	-	-	-	-	-	-	CASZ1_Santiago
					1:10735239-10735239	1_10735239_T/C	C	rs1006919598	3.941e-05	0	0	0	0	0	0	0	8.818e-05	0	0	CASZ1_Santiago
					1:10735292-10735292	1_10735292_G/A	A	rs150506810	0.001787	0.000386	0	6.544e-05	0	0	0.007911	0	0.002498	0	0.0002071	CASZ1_Santiago
					1:10735332-10735332	1_10735332_C/T	T	rs1314963956	2.629e-05	0	0	0	0	0.0005796	0	0	1.47e-05	0	0	CASZ1_Santiago
					1:10735336-10735336	1_10735336_A/G	G	rs58824710	0.0004206	0	0	0	0	0.01178	0	0	0	0.0009551	0.0002071	CASZ1_Santiago
					1:10735337-10735337	1_10735337_C/T	T	rs982425877	6.571e-06	0	0	0	0	0	0	0	1.47e-05	0	0	CASZ1_Santiago
					1:10776049-10776049	1_10776049_C/T	T	rs142776632	0.0152	0.004269	0	0.00628	0.005184	0	0.04551	0.006329	0.02215	0.007648	0.0031	CASZ1_Trystan
					1:10776052-10776052	1_10776052_C/T	T	rs747489676	0.0004206	0.0001448	0	0.001112	0	0	0	0	0.0005881	0.000478	0	CASZ1_Trystan
					1:10776054-10776054	1_10776054_G/A	A	rs151045683	3.944e-05	0	0	0	0	0	9.432e-05	0	7.35e-05	0	0	CASZ1_Trystan
					1:10776058-10776058	1_10776058_G/A	A	rs185052807	0.001281	0.0008689	0.001096	0.004644	0.003744	0	0	0.01582	0.0008232	0.00431	0.0008278	CASZ1_Trystan
					1:10776231-10776231	1_10776231_G/A	A	-	-	-	-	-	-	-	-	-	-	-	-	CASZ1_Trystan
					1:10776235-10776235	1_10776235_G/A	A	rs191035764	0.0002695	2.415e-05	0	0.001177	0.0002882	0.0025	0	0.003165	8.82e-05	0.0004785	0	CASZ1_Trystan
					1:10776301-10776301	1_10776301_T/G	G	-	-	-	-	-	-	-	-	-	-	-	-	CASZ1_Trystan
					1:10776305-10776305	1_10776305_T/C	C	rs769429513	1.314e-05	0	0	0	0	0	0	0	2.94e-05	0	0	CASZ1_Trystan
					1:10791774-10791774	1_10791774_T/C	C	rs561154327	9.863e-05	2.416e-05	0	6.549e-05	0	0	0	0	0.0001911	0	0	CASZ1_Victor
					1:10791810-10791810	1_10791810_A/C	C	-	-	-	-	-	-	-	-	-	-	-	-	CASZ1_Victor
					1:10791823-10791823	1_10791823_C/A	A	-	-	-	-	-	-	-	-	-	-	-	-	CASZ1_Victor
					1:10791872-10791872	1_10791872_C/T	T	rs143358158	0.0005855	2.417e-05	0	0.0001965	0	0.01582	0	0	1.47e-05	0.0009579	0	CASZ1_Victor
					1:10791876-10791876	1_10791876_C/A	A	rs1351249330	-	-	-	-	-	-	-	-	-	-	-	CASZ1_Victor
					1:10791909-10791909	1_10791909_A/G	G	rs566655546	2.629e-05	2.414e-05	0	0	0	0	0	0	4.409e-05	0	0	CASZ1_Victor
					1:197606305-197606305	1_197606305_G/A	A	rs769005611	0.0001326	7.278e-05	0	6.638e-05	0	0	0	0	0.0002378	0	0	LHX9_Derek
					1:197606480-197606480	1_197606480_T/C	C	rs200826031	0.00041	4.84e-05	0	0.001789	0	0.005837	0	0	2.964e-05	0	0.0002071	LHX9_Derek
					1:197606593-197606593	1_197606593_A/G	G	rs968750200	6.615e-06	0	0	0	0	0	0	0	1.483e-05	0	0	LHX9_Derek
					1:197606685-197606685	1_197606685_A/G	G	rs1463422576	1.323e-05	4.84e-05	0	0	0	0	0	0	0	0	0	LHX9_Derek
					1:197606734-197606734	1_197606734_T/A	A	rs766174179	3.308e-05	7.263e-05	0	0	0	0	0	0	2.967e-05	0	0	LHX9_Derek
					1:197606779-197606779	1_197606779_T/C	C	rs778548815	1.323e-05	4.844e-05	0	0	0	0	0	0	0	0	0	LHX9_Derek
					1:197606800-197606800	1_197606800_G/A	A	rs867335653	5.955e-05	0	0	0	0	0	0	0	7.417e-05	0	0.0008299	LHX9_Derek
					1:197674382-197674382	1_197674382_G/A	A	rs528274756	6.576e-06	0	0	0	0	0.000193	0	0	0	0	0	LHX9_Gandalf
					1:197674383-197674383	1_197674383_G/C	C	rs545855385	0.0002696	2.415e-05	0	0.0002622	0	0.000193	0.0009429	0	0.0001765	0.0004785	0.002494	LHX9_Gandalf
					1:197674428-197674428	1_197674428_C/T	T	rs779720539	0.0002037	7.24e-05	0	0.0001966	0	0	0	0	0.0003528	0.000478	0	LHX9_Gandalf
					1:197674468-197674468	1_197674468_G/A	A	rs746556022	6.574e-05	2.415e-05	0	0.000131	0	0	0	0	0.0001029	0	0	LHX9_Gandalf
					1:197674478-197674478	1_197674478_A/G	G	rs147231854	0.0009003	0.003281	0	6.556e-05	0	0	0	0	0	0	0	LHX9_Gandalf
					1:197674639-197674639	1_197674639_A/G	G	-	-	-	-	-	-	-	-	-	-	-	-	LHX9_Gandalf
					1:215792329-215792329	1_215792329_T/A	A	-	-	-	-	-	-	-	-	-	-	-	-	ESRRG_Agamemnon
					1:215792354-215792354	1_215792354_A/G	G	rs116108501	0.008732	0.02944	0	0.004649	0.0002882	0	0	0.006329	0.0002058	0.009074	0.0004139	ESRRG_Agamemnon
					1:215792356-215792356	1_215792356_C/A	A	rs934192390	0.0001315	0.0003868	0	0.000131	0	0	0	0	1.47e-05	0.000478	0	ESRRG_Agamemnon
					1:215792368-215792368	1_215792368_C/T	T	rs1032230145	3.286e-05	0.0001207	0	0	0	0	0	0	0	0	0	ESRRG_Agamemnon
					1:215792463-215792463	1_215792463_C/T	T	rs374396758	0.0001972	2.414e-05	0	0.0003276	0	0	0	0	0.0001029	0	0.003523	ESRRG_Agamemnon
					1:215792525-215792525	1_215792525_A/G	G	rs554667921	0.000184	2.412e-05	0	0.0004582	0	0	0	0	0.0002645	0.000478	0.0002073	ESRRG_Agamemnon
					1:215792536-215792536	1_215792536_G/A	A	rs538238050	5.919e-05	0	0	0	0	0	0	0	0.0001323	0	0	ESRRG_Agamemnon
					1:215792578-215792578	1_215792578_C/T	T	rs557330865	0.0004866	0.0001932	0	0.0004592	0.001731	0	0	0	0.0007497	0.000956	0	ESRRG_Agamemnon
					1:215792592-215792592	1_215792592_T/C	C	-	-	-	-	-	-	-	-	-	-	-	-	ESRRG_Agamemnon
					1:215792599-215792599	1_215792599_T/C	C	rs115294487	0.003141	0.001327	0	0.00203	0.0005767	0	0.003393	0	0.005056	0.003346	0.0006214	ESRRG_Agamemnon
					1:215792605-215792605	1_215792605_T/C	C	rs189680394	0.002543	0.009022	0	0.000393	0	0	0	0	0	0.001912	0.0006203	ESRRG_Agamemnon
					1:215792608-215792608	1_215792608_C/T	T	rs143063893	0.001847	0.0004826	0	0.001508	0.004608	0	0.002733	0.01899	0.002661	0.001438	0.0006214	ESRRG_Agamemnon
					1:215792618-215792618	1_215792618_C/T	T	rs148194773	0.0008084	0.002751	0	0.0003277	0	0	0	0.003165	1.47e-05	0.000956	0	ESRRG_Agamemnon
					1:215792647-215792647	1_215792647_G/A	A	rs371221880	0.00167	0.0056	0	0.0007871	0	0	9.427e-05	0	7.348e-05	0.001437	0.000207	ESRRG_Agamemnon
					1:215792662-215792662	1_215792662_A/G	G	rs1156828428	1.314e-05	0	0	0	0	0	0	0	2.94e-05	0	0	ESRRG_Agamemnon
					1:215792696-215792696	1_215792696_G/T	T	-	-	-	-	-	-	-	-	-	-	-	-	ESRRG_Agamemnon
					1:215792709-215792709	1_215792709_A/G	G	-	-	-	-	-	-	-	-	-	-	-	-	ESRRG_Agamemnon
					1:215891556-215891556	1_215891556_A/G	G	rs17025561,COSV56345210	0.1395	0.1786	0.06031	0.1013	0.08612	0.1581	0.09599	0.06329	0.1227	0.1349	0.2973	ESRRG_Ariel
					1:215891589-215891589	1_215891589_T/C	C	-	-	-	-	-	-	-	-	-	-	-	-	ESRRG_Ariel
					1:215891769-215891769	1_215891769_G/A	A	-	-	-	-	-	-	-	-	-	-	-	-	ESRRG_Ariel
					1:215891779-215891779	1_215891779_C/T	T	rs551129776	7.234e-05	0	0	0	0	0.002124	0	0	0	0	0	ESRRG_Ariel
					1:215891780-215891780	1_215891780_G/A	A	rs572681848	0.0001973	7.247e-05	0	0.0001965	0.002018	0	0	0	0.0001029	0	0.002076	ESRRG_Ariel
					1:215963493-215963493	1_215963493_G/C	C	rs967780584	2.631e-05	0	0	0	0	0	0	0	5.884e-05	0	0	ESRRG_Arthur
					1:215963531-215963531	1_215963531_C/T	T	rs571005	0.8432	0.7984	0.7741	0.8847	0.7993	0.9776	0.8083	0.8544	0.8565	0.8418	0.8849	ESRRG_Arthur
					1:215963551-215963551	1_215963551_A/G	G	rs79687888	0.003326	0.000579	0.001096	0.0009833	0	0.000193	0.01876	0	0.00369	0.002871	0.001865	ESRRG_Arthur
					1:215963572-215963572	1_215963572_A/C	C	rs185088094	0.004443	0.0007239	0	0.04044	0	0	0	0	0.0001029	0.01052	0	ESRRG_Arthur
					1:215963594-215963594	1_215963594_T/G	G	rs549078461	6.573e-06	0	0	0	0	0	0	0	0	0	0.000207	ESRRG_Arthur
					1:215963619-215963619	1_215963619_T/C	C	rs565611550	0.0002433	0.000893	0	0	0	0	0	0	0	0	0	ESRRG_Arthur
					1:215963632-215963632	1_215963632_T/C	C	rs534631440	0.0004272	0.00152	0	0.0001311	0	0	0	0	0	0	0	ESRRG_Arthur
					1:215963641-215963641	1_215963641_A/C	C	rs976702350	3.945e-05	4.829e-05	0	0	0	0	0	0	0	0	0.0008278	ESRRG_Arthur
					1:215963716-215963716	1_215963716_G/C	C	rs139192852	0.0002434	0.0008938	0	0	0	0	0	0	0	0	0	ESRRG_Arthur
					1:215963832-215963832	1_215963832_C/T	T	rs149460889	0.001658	0.005917	0	0.0003938	0	0	0	0	1.471e-05	0	0	ESRRG_Arthur
					1:215963864-215963864	1_215963864_A/C	C	-	-	-	-	-	-	-	-	-	-	-	-	ESRRG_Arthur
					1:215963946-215963946	1_215963946_G/T	T	-	-	-	-	-	-	-	-	-	-	-	-	ESRRG_Arthur
					1:215963949-215963949	1_215963949_G/A	A	rs1022571889	0.0001249	4.827e-05	0	0	0	0.0001931	9.43e-05	0	0.0002206	0	0	ESRRG_Arthur
					1:215963966-215963966	1_215963966_T/C	C	rs112365375	0.0123	0.04154	0	0.007672	0	0	0	0.003165	0.0002058	0.007648	0.0004141	ESRRG_Arthur
					1:215964062-215964062	1_215964062_C/T	T	rs573221331	6.577e-05	4.83e-05	0	0	0	0	0	0	0.0001029	0	0.0002074	ESRRG_Arthur
					1:215964079-215964079	1_215964079_A/T	T	rs578108644	4.6e-05	2.412e-05	0	0	0	0	0	0	8.82e-05	0	0	ESRRG_Arthur
					1:215964085-215964085	1_215964085_T/A	A	rs757079167	2.63e-05	0	0	0	0	0	0	0	5.882e-05	0	0	ESRRG_Arthur
					1:215964142-215964142	1_215964142_G/C	C	-	-	-	-	-	-	-	-	-	-	-	-	ESRRG_Arthur
					1:215964144-215964144	1_215964144_G/A	A	rs990558214	6.576e-06	0	0	0	0	0	0	0	1.47e-05	0	0	ESRRG_Arthur
					1:215964165-215964165	1_215964165_T/G	G	rs900932955	-	-	-	-	-	-	-	-	-	-	-	ESRRG_Arthur
					1:216048046-216048046	1_216048046_T/C	C	-	-	-	-	-	-	-	-	-	-	-	-	ESRRG_Ava
					1:216048075-216048075	1_216048075_A/C	C	rs1171166434	1.971e-05	0	0	6.548e-05	0	0	0	0	2.94e-05	0	0	ESRRG_Ava
					1:216048117-216048117	1_216048117_A/G	G	-	-	-	-	-	-	-	-	-	-	-	-	ESRRG_Ava
					1:216048137-216048137	1_216048137_C/T	T	rs182783505	3.287e-05	7.242e-05	0	0	0	0	0	0	2.941e-05	0	0	ESRRG_Ava
					1:216048156-216048156	1_216048156_T/A	A	rs549884774	0.001412	7.234e-05	0	6.544e-05	0	0	0	0	2.94e-05	0.000478	0.04303	ESRRG_Ava
					1:216048177-216048177	1_216048177_C/A	A	-	-	-	-	-	-	-	-	-	-	-	-	ESRRG_Ava
					1:216048178-216048178	1_216048178_T/C	C	rs10495014	0.04777	0.07166	0.004386	0.03684	0.06657	0.01732	0.01479	0.05063	0.04125	0.05163	0.06729	ESRRG_Ava
					1:216048216-216048216	1_216048216_T/C	C	rs1488262817	6.57e-06	2.412e-05	0	0	0	0	0	0	0	0	0	ESRRG_Ava
					1:216048272-216048272	1_216048272_C/T	T	rs185923298	9.86e-05	0	0	6.546e-05	0	0.002504	0	0	0	0	0.000207	ESRRG_Ava
					1:216048342-216048342	1_216048342_T/C	C	rs1419059531	1.314e-05	0	0	0	0	0	0	0	2.94e-05	0	0	ESRRG_Ava
					1:216048373-216048373	1_216048373_C/T	T	rs149386479	0.0006573	0.0002897	0	0.0001309	0	0	9.423e-05	0	0.001235	0.0004794	0	ESRRG_Ava
					1:216048379-216048379	1_216048379_C/T	T	rs10864227,COSV56436962	0.3701	0.1794	0.5934	0.2969	0.541	0.488	0.505	0.4589	0.46	0.3794	0.3729	ESRRG_Ava
					1:216048406-216048406	1_216048406_T/C	C	rs1353576109	3.285e-05	0	0	0	0	0	0	0	5.88e-05	0	0.0002067	ESRRG_Ava
					1:216048445-216048445	1_216048445_C/T	T	-	-	-	-	-	-	-	-	-	-	-	-	ESRRG_Ava
					1:216048459-216048459	1_216048459_G/C	C	rs191114006	0.0006638	0.002051	0	0.0009814	0	0	0	0	0	0.0004785	0	ESRRG_Ava
					1:216048478-216048478	1_216048478_C/T	T	rs144721142	0.001426	0.005069	0	0.0003273	0	0	0	0.003165	0	0.0004789	0	ESRRG_Ava
					1:216048484-216048484	1_216048484_T/G	G	-	-	-	-	-	-	-	-	-	-	-	-	ESRRG_Ava
					1:216048491-216048491	1_216048491_C/A	A	rs942499941	6.573e-06	0	0	0	0	0	0	0	1.47e-05	0	0	ESRRG_Ava
					1:216054697-216054697	1_216054697_T/C	C	rs1010839762	2.632e-05	0	0	0	0	0	0	0	0	0	0.0008319	ESRRG_Boris
					1:216054701-216054701	1_216054701_C/T	T	rs112734627	6.584e-05	0.0001694	0	6.561e-05	0	0	0	0	1.471e-05	0.0004808	0	ESRRG_Boris
					1:216054712-216054712	1_216054712_G/A	A	rs1464248535	6.742e-06	0	0	6.806e-05	0	0	0	0	0	0	0	ESRRG_Boris
					1:216054749-216054749	1_216054749_G/A	A	rs144220935	0.003336	0.0007016	0	0.0006551	0	0	0.02617	0	0.00272	0.002874	0	ESRRG_Boris
					1:216054764-216054764	1_216054764_T/C	C	rs758157063	-	-	-	-	-	-	-	-	-	-	-	ESRRG_Boris
					1:216054767-216054767	1_216054767_T/G	G	rs539075696	0.0001512	0.0005316	0	6.553e-05	0	0	0	0	0	0	0	ESRRG_Boris
					1:216054796-216054796	1_216054796_C/A	A	rs549783941	2.63e-05	0	0	0	0	0	0	0	2.94e-05	0	0.0004148	ESRRG_Boris
					1:216054830-216054830	1_216054830_T/C	C	rs147781272	0.003206	0.01131	0	0.0006544	0	0	0	0	0	0.002865	0.0006221	ESRRG_Boris
					1:216054837-216054837	1_216054837_C/T	T	-	-	-	-	-	-	-	-	-	-	-	-	ESRRG_Boris
					1:216054844-216054844	1_216054844_C/G	G	rs774488098	9.198e-05	0	0	6.547e-05	0	0	0	0	0.0001763	0.000478	0	ESRRG_Boris
					1:216090630-216090630	1_216090630_T/C	C	rs562657708	4.601e-05	2.412e-05	0	0	0	0	0	0	2.941e-05	0	0.0008275	ESRRG_Bryan
					1:216090705-216090705	1_216090705_G/A	A	rs17026059	0.01313	0.04556	0	0.004728	0	0	0.000284	0	0.0003237	0.005263	0.000417	ESRRG_Bryan
					1:216090708-216090708	1_216090708_C/T	T	rs6688443	0.01486	0.05207	0	0.004393	0	0	0	0.003165	0.0001618	0.01055	0.0004142	ESRRG_Bryan
					1:216090808-216090808	1_216090808_A/G	G	rs141194052	9.2e-05	7.238e-05	0	0	0	0	0	0	0	0	0.002278	ESRRG_Bryan
					1:216090820-216090820	1_216090820_C/T	T	-	-	-	-	-	-	-	-	-	-	-	-	ESRRG_Bryan
					1:216090840-216090840	1_216090840_T/C	C	rs1016630080	2.629e-05	0	0	0	0	0	0	0	0	0	0.0008292	ESRRG_Bryan
					1:216090878-216090878	1_216090878_G/A	A	rs115725019	0.02061	0.005864	0.004386	0.01526	0.01644	0.0003855	0.02329	0.0443	0.03198	0.02199	0.02381	ESRRG_Bryan
					1:216090903-216090903	1_216090903_C/T	T	rs111383229	0.0001447	0.0004346	0	6.559e-05	0	0	0	0	2.942e-05	0.0004789	0	ESRRG_Bryan
					1:216090904-216090904	1_216090904_G/A	A	rs957788637	1.972e-05	2.413e-05	0	0	0	0	0	0	1.471e-05	0	0.0002072	ESRRG_Bryan
					1:216090917-216090917	1_216090917_C/A	A	-	-	-	-	-	-	-	-	-	-	-	-	ESRRG_Bryan
					1:216090952-216090952	1_216090952_A/G	G	rs1544298	0.5297	0.5157	0.5769	0.6155	0.5927	0.8656	0.5277	0.5253	0.4858	0.5659	0.5733	ESRRG_Bryan
					1:216090987-216090987	1_216090987_T/C	C	-	-	-	-	-	-	-	-	-	-	-	-	ESRRG_Bryan
					1:216121475-216121475	1_216121475_C/T	T	rs566273520	0.0004146	0.000145	0	6.554e-05	0	0	0	0	0.0008236	0	0	ESRRG_Carmen
					1:216121537-216121537	1_216121537_C/T	T	rs388485	0.4744	0.5077	0.3769	0.4002	0.4325	0.2519	0.4357	0.4399	0.5042	0.4472	0.3885	ESRRG_Carmen
					1:216121577-216121577	1_216121577_T/C	C	rs1382339176	-	-	-	-	-	-	-	-	-	-	-	ESRRG_Carmen
					1:216121626-216121626	1_216121626_G/T	T	-	-	-	-	-	-	-	-	-	-	-	-	ESRRG_Carmen
					1:216121637-216121637	1_216121637_T/C	C	-	-	-	-	-	-	-	-	-	-	-	-	ESRRG_Carmen
					1:216121660-216121660	1_216121660_A/G	G	rs1226421518	2.628e-05	0	0	0	0	0	0	0	5.879e-05	0	0	ESRRG_Carmen
					1:216121662-216121662	1_216121662_A/C	C	rs1049670094	0.0003745	0.001206	0	0.0003271	0	0	0	0	0	0.0009569	0	ESRRG_Carmen
					1:216121698-216121698	1_216121698_G/A	A	COSV56416180	-	-	-	-	-	-	-	-	-	-	-	ESRRG_Carmen
					1:216121704-216121704	1_216121704_C/T	T	rs921554901	5.914e-05	4.825e-05	0	0	0	0.0001925	0	0	8.822e-05	0	0	ESRRG_Carmen
					1:216121706-216121706	1_216121706_A/G	G	COSV56416192	-	-	-	-	-	-	-	-	-	-	-	ESRRG_Carmen
					1:216183474-216183474	1_216183474_A/G	G	rs887175023	0	0	0	0	0	0	0	0	0	0	0	ESRRG_Claudia
					1:216183493-216183493	1_216183493_A/C	C	rs559189334	0.0003882	0.001377	0	6.575e-05	0	0	0	0	0	0.0004808	0	ESRRG_Claudia
					1:216183532-216183532	1_216183532_C/T	T	rs1187519614	6.586e-06	0	0	0	0	0	0	0	1.472e-05	0	0	ESRRG_Claudia
					1:216183590-216183590	1_216183590_C/T	T	rs74619558	0.00629	0.002515	0	0.006775	0.006351	0	0.006427	0.003165	0.0093	0.009606	0.001038	ESRRG_Claudia
					1:216183628-216183628	1_216183628_C/T	T	-	-	-	-	-	-	-	-	-	-	-	-	ESRRG_Claudia
					1:216183680-216183680	1_216183680_C/T	T	-	-	-	-	-	-	-	-	-	-	-	-	ESRRG_Claudia
					1:216183722-216183722	1_216183722_A/G	G	rs756564848	0.0001052	9.657e-05	0	0.0002628	0	0	9.413e-05	0	0.000103	0	0	ESRRG_Claudia
					1:216183728-216183728	1_216183728_G/A	A	rs1056092920	3.291e-05	4.833e-05	0	0	0	0	0	0	4.415e-05	0	0	ESRRG_Claudia
					1:216183741-216183741	1_216183741_C/G	G	-	-	-	-	-	-	-	-	-	-	-	-	ESRRG_Claudia
					1:216183825-216183825	1_216183825_A/G	G	rs185307670	0.0002434	0.0001448	0	0.0001315	0	0	0	0	0.0004266	0	0	ESRRG_Claudia
					1:216183908-216183908	1_216183908_G/T	T	-	-	-	-	-	-	-	-	-	-	-	-	ESRRG_Claudia
					1:216517945-216517945	1_216517945_A/G	G	rs6604626,COSV63153437	0.5122	0.6649	0.5176	0.6094	0.5925	0.7191	0.384	0.6013	0.3911	0.5407	0.585	ESRRG_Eva
					1:216517963-216517963	1_216517963_T/C	C	rs6604627	0.7548	0.8137	0.7121	0.8013	0.8014	0.8204	0.7073	0.7516	0.7077	0.7689	0.7676	ESRRG_Eva
					1:216517974-216517974	1_216517974_G/A	A	rs926325478	9.864e-05	2.416e-05	0	0	0	0	0	0	0.0002058	0	0	ESRRG_Eva
					1:216518015-216518015	1_216518015_A/G	G	rs1191103561	-	-	-	-	-	-	-	-	-	-	-	ESRRG_Eva
					1:216518031-216518031	1_216518031_A/T	T	-	-	-	-	-	-	-	-	-	-	-	-	ESRRG_Eva
					1:216518042-216518042	1_216518042_G/A	A	rs11572824	0.02172	0.06759	0	0.01379	0.002308	0.001735	0.0006614	0.009494	0.002411	0.02006	0.01304	ESRRG_Eva
					1:216518091-216518091	1_216518091_G/A	A	rs1217814813	1.972e-05	0	0	6.552e-05	0	0	0	0	2.941e-05	0	0	ESRRG_Eva
					1:216518095-216518095	1_216518095_C/T	T	rs6673734,COSV63153444	0.512	0.665	0.5164	0.6097	0.5917	0.7177	0.3846	0.6013	0.3908	0.5403	0.5843	ESRRG_Eva
					1:216518114-216518114	1_216518114_G/T	T	rs961754133,COSV63180692	1.315e-05	0	0	0	0	0	0	0	2.94e-05	0	0	ESRRG_Eva
					1:216518150-216518150	1_216518150_A/G	G	-	-	-	-	-	-	-	-	-	-	-	-	ESRRG_Eva
					1:216518304-216518304	1_216518304_A/C	C	rs747237032	6.571e-06	0	0	0	0	0	0	0	1.47e-05	0	0	ESRRG_Eva
					1:216518314-216518314	1_216518314_T/C	C	rs548291676	1.315e-05	0	0	0	0	0.0003868	0	0	0	0	0	ESRRG_Eva
					1:216518341-216518341	1_216518341_G/T	T	rs768862666	2.631e-05	2.416e-05	0	0	0	0	0	0	4.411e-05	0	0	ESRRG_Eva
					1:216518363-216518363	1_216518363_G/T	T	rs145378257	1.972e-05	4.829e-05	0	0	0	0	0	0	0	0.000478	0	ESRRG_Eva
					1:216518410-216518410	1_216518410_G/A	A	rs10746363	0.5024	0.6307	0.5164	0.6061	0.592	0.7192	0.3858	0.6013	0.3906	0.537	0.5843	ESRRG_Eva
					1:216521590-216521590	1_216521590_A/G	G	rs143253310	0.0008019	9.653e-05	0	0.000851	0	0	0.00226	0	0.001162	0.0009569	0	ESRRG_Flora
					1:216521594-216521594	1_216521594_C/T	T	rs191994672	0.0006309	0.00181	0	0.0005893	0	0	0	0	0.000147	0.0009569	0	ESRRG_Flora
					1:216521682-216521682	1_216521682_C/T	T	rs147505715	9.209e-05	0.000145	0	0	0	0	0	0	0.0001176	0	0	ESRRG_Flora
					1:216521683-216521683	1_216521683_G/A	A	rs559471275	0.0001907	2.415e-05	0	0.0001311	0.00173	0	9.455e-05	0	4.412e-05	0	0.003313	ESRRG_Flora
					1:216521827-216521827	1_216521827_T/A	A	rs1314909088	1.315e-05	0	0	0	0	0	0	0	0	0	0.0004141	ESRRG_Flora
					1:216521904-216521904	1_216521904_A/G	G	rs749331962	5.26e-05	0	0	6.555e-05	0	0.0009664	0	0	0	0.0009569	0	ESRRG_Flora
					1:216521954-216521954	1_216521954_G/A	A	rs573367112	1.972e-05	0	0	0.0001966	0	0	0	0	0	0	0	ESRRG_Flora
					1:216532146-216532146	1_216532146_C/T	T	rs112879418	0.01296	0.04512	0	0.005899	0	0	0	0	0.000118	0.01061	0	ESRRG_Florentino
					1:216532338-216532338	1_216532338_G/A	A	rs73106551	0.004925	0.01702	0	0.001704	0.0002882	0.0001934	0	0	0.0001029	0.003824	0.0002074	ESRRG_Florentino
					1:216532350-216532350	1_216532350_G/A	A	rs111640884	0.001906	0.006805	0	0.0003931	0	0	0	0	0	0.0009579	0	ESRRG_Florentino
					1:216532371-216532371	1_216532371_G/A	A	rs564289449	4.6e-05	2.413e-05	0	6.548e-05	0	0	0	0	2.94e-05	0.0004794	0.0004141	ESRRG_Florentino
					1:216532385-216532385	1_216532385_G/A	A	rs116225362	0.006922	0.02397	0	0.002752	0	0	0	0.003165	5.881e-05	0.00622	0	ESRRG_Florentino
					1:216532423-216532423	1_216532423_C/T	T	rs1046544886	0.0001183	2.414e-05	0	0	0.003456	0	0	0	5.882e-05	0.0004785	0	ESRRG_Florentino
					1:216532424-216532424	1_216532424_G/A	A	rs886642197	1.315e-05	2.414e-05	0	0	0	0	0	0	0	0.0004776	0	ESRRG_Florentino
					1:216532438-216532438	1_216532438_T/C	C	rs146054731	0.01013	0.001858	0	0.009438	0.0245	0.0001927	0.03253	0.01899	0.01148	0.01385	0.01511	ESRRG_Florentino
					1:216532495-216532495	1_216532495_T/G	G	rs192567426	0.002483	0.006921	0	0.002552	0	0	0	0.01582	0.0004704	0.006208	0.0004136	ESRRG_Florentino
					1:216532506-216532506	1_216532506_C/A	A	-	-	-	-	-	-	-	-	-	-	-	-	ESRRG_Florentino
					1:216532525-216532525	1_216532525_G/C	C	rs1201615071	1.314e-05	0	0	0	0	0	0	0	2.94e-05	0	0	ESRRG_Florentino
					1:216532536-216532536	1_216532536_T/C	C	rs766480885	5.255e-05	0	0	0	0	0	0	0	0.0001029	0.0004776	0	ESRRG_Florentino
					1:216532537-216532537	1_216532537_G/A	A	rs1344509838	-	-	-	-	-	-	-	-	-	-	-	ESRRG_Florentino
					1:216532577-216532577	1_216532577_T/C	C	rs148697527	0.00638	0.00193	0.007675	0.009497	0.0121	0	0.00207	0.009494	0.009421	0.008118	0.002896	ESRRG_Florentino
					1:216532612-216532612	1_216532612_C/T	T	rs775716056	8.547e-05	7.245e-05	0	0.000131	0	0	0	0	0.0001029	0.0004785	0	ESRRG_Florentino
					1:216532613-216532613	1_216532613_G/A	A	rs1038288298	5.917e-05	4.826e-05	0	0	0	0	0	0	1.47e-05	0	0.001243	ESRRG_Florentino
					1:216550041-216550041	1_216550041_G/A	A	rs11572795	0.09467	0.1955	0.05702	0.05902	0.06986	0.00466	0.06107	0.08861	0.05958	0.08013	0.04017	ESRRG_Frankenstein
					1:216550062-216550062	1_216550062_G/A	A	rs544079444	0.0002762	0.0001207	0	0.0006555	0	0	0.0001883	0	0.0003676	0	0	ESRRG_Frankenstein
					1:216550114-216550114	1_216550114_A/G	G	rs1027598380	-	-	-	-	-	-	-	-	-	-	-	ESRRG_Frankenstein
					1:216550120-216550120	1_216550120_T/C	C	rs10863251	0.0084	0.02977	0	0.001572	0	0	0	0	5.88e-05	0.005742	0.0008292	ESRRG_Frankenstein
					1:216550135-216550135	1_216550135_G/A	A	rs185962665	0.0003418	4.825e-05	0	6.554e-05	0	0	0	0	0.0007057	0.000478	0	ESRRG_Frankenstein
					1:216550164-216550164	1_216550164_G/A	A	-	-	-	-	-	-	-	-	-	-	-	-	ESRRG_Frankenstein
					1:216550200-216550200	1_216550200_G/T	T	rs570181982,COSV63175087	0.001026	0.003744	0	6.558e-05	0	0	0	0	0	0	0	ESRRG_Frankenstein
					1:216550295-216550295	1_216550295_C/T	T	rs747899677	0.0002565	9.66e-05	0	0.0001969	0	0	0	0	0.0004705	0	0	ESRRG_Frankenstein
					1:216550362-216550362	1_216550362_T/C	C	rs191219545	0.002103	0.007286	0	0.0009182	0	0	0	0	0	0.001914	0	ESRRG_Frankenstein
					1:216550373-216550373	1_216550373_C/T	T	rs10495028,COSV63167903	0.01445	0.05023	0	0.005841	0	0	0	0.003165	0.0001323	0.008621	0.0002075	ESRRG_Frankenstein
					1:216550392-216550392	1_216550392_A/G	G	rs1018748170	0.0002892	0.001061	0	0	0	0	0	0	0	0	0	ESRRG_Frankenstein
					1:216550480-216550480	1_216550480_C/T	T	rs534981906	0.0005129	0.001859	0	0	0	0	0	0	1.471e-05	0	0	ESRRG_Frankenstein
					1:216550492-216550492	1_216550492_G/A	A	rs558205325	6.575e-06	0	0	6.556e-05	0	0	0	0	0	0	0	ESRRG_Frankenstein
					1:216550504-216550504	1_216550504_T/C	C	-	-	-	-	-	-	-	-	-	-	-	-	ESRRG_Frankenstein
					1:216550515-216550515	1_216550515_C/A	A	rs114986047	0.003663	0.0009657	0	0.001443	0.006912	0	0.01264	0.003165	0.004411	0.003356	0.006012	ESRRG_Frankenstein
					1:216550519-216550519	1_216550519_T/G	G	rs777012642	5.26e-05	0	0	6.556e-05	0	0	0	0	0.0001029	0	0	ESRRG_Frankenstein
					1:216550524-216550524	1_216550524_A/G	G	-	-	-	-	-	-	-	-	-	-	-	-	ESRRG_Frankenstein
					1:216550554-216550554	1_216550554_G/A	A	rs147858698	0.01396	0.003282	0.0636	0.01391	0.05127	0	0.02151	0.04747	0.018	0.01818	0.007039	ESRRG_Frankenstein
					1:216550562-216550562	1_216550562_G/A	A	rs1258533851	6.575e-06	0	0	0	0	0	0	0	0	0	0.0002073	ESRRG_Frankenstein
					1:216550573-216550573	1_216550573_G/C	C	-	-	-	-	-	-	-	-	-	-	-	-	ESRRG_Frankenstein
					1:216550596-216550596	1_216550596_C/A	A	rs561611557	0.0001776	0	0	0	0	0	0	0	0	0	0.005597	ESRRG_Frankenstein
					1:216550597-216550597	1_216550597_G/A	A	rs148896454	0.001013	0.003646	0	0.0001312	0	0	0	0	0	0.000478	0	ESRRG_Frankenstein
					1:216555671-216555671	1_216555671_A/G	G	rs72735193	0.01025	0.002704	0	0.007934	0.003174	0.0001926	0.01038	0	0.01686	0.01055	0.007258	ESRRG_Franz
					1:216555712-216555712	1_216555712_T/A	A	rs757738193	-	-	-	-	-	-	-	-	-	-	-	ESRRG_Franz
					1:216555750-216555750	1_216555750_G/C	C	rs188130082	0.003275	0.001063	0.02303	0.0003931	0	0	0.001321	0.009494	0.005838	0.001916	0.001865	ESRRG_Franz
					1:216555767-216555767	1_216555767_C/T	T	rs115961643	0.002894	0.001667	0	0.003148	0.0005764	0	0.0005672	0.003165	0.004396	0.004306	0.001243	ESRRG_Franz
					1:216555792-216555792	1_216555792_T/G	G	rs576652029	6.573e-06	0	0	0	0	0	0	0	0	0	0.000207	ESRRG_Franz
					1:216555869-216555869	1_216555869_G/A	A	rs79010817	0.01339	0.003529	0	0.0124	0.00779	0.0001931	0.00745	0.003165	0.02277	0.01438	0.00269	ESRRG_Franz
					1:216560737-216560737	1_216560737_T/C	C	rs866139053	-	-	-	-	-	-	-	-	-	-	-	ESRRG_Frederica
					1:216560759-216560759	1_216560759_A/G	G	rs140321535	0.001005	0.0001206	0	0.005953	0	0.008478	0	0	1.47e-05	0.005742	0	ESRRG_Frederica
					1:216560784-216560784	1_216560784_T/C	C	rs574768856	0.0007296	0.002655	0	0	0	0	0	0	0	0.000478	0	ESRRG_Frederica
					1:216560816-216560816	1_216560816_C/T	T	rs137982303	0.002464	0.008638	0	0.000786	0	0	0	0	1.47e-05	0.001914	0	ESRRG_Frederica
					1:216560829-216560829	1_216560829_G/A	A	rs538752947	0.0001906	9.657e-05	0	0	0	0	0	0	0.0003528	0.000478	0	ESRRG_Frederica
					1:216560864-216560864	1_216560864_G/A	A	-	-	-	-	-	-	-	-	-	-	-	-	ESRRG_Frederica
					1:216560920-216560920	1_216560920_G/A	A	rs558365724	0.002077	0.0007483	0.002193	0.003604	0.000288	0	0.0002828	0	0.003219	0.00239	0	ESRRG_Frederica
					1:216560925-216560925	1_216560925_C/T	T	rs550776862	3.943e-05	0	0	0	0	0	0	0	0	0	0.001243	ESRRG_Frederica
					1:216560951-216560951	1_216560951_A/G	G	rs1327146535	2.629e-05	2.413e-05	0	0	0	0	0	0	2.941e-05	0	0.0002071	ESRRG_Frederica
					1:216560991-216560991	1_216560991_T/G	G	rs143018079	0.001045	0.003669	0	0.0003274	0	0	0	0	1.47e-05	0	0.000207	ESRRG_Frederica
					1:216561015-216561015	1_216561015_C/G	G	rs148173935	3.287e-05	0.0001207	0	0	0	0	0	0	0	0	0	ESRRG_Frederica
					1:216563255-216563255	1_216563255_C/T	T	rs958593058	2.629e-05	4.826e-05	0	0	0	0	0	0	2.94e-05	0	0	ESRRG_Frodo
					1:216563279-216563279	1_216563279_C/T	T	-	-	-	-	-	-	-	-	-	-	-	-	ESRRG_Frodo
					1:216563319-216563319	1_216563319_C/T	T	rs1195884075	5.259e-05	0	0	0	0	0	0	0	0.0001029	0	0.0002073	ESRRG_Frodo
					1:216563332-216563332	1_216563332_G/T	T	-	-	-	-	-	-	-	-	-	-	-	-	ESRRG_Frodo
					1:216563343-216563343	1_216563343_T/A	A	rs75474741	0.003897	0.0119	0	0.004456	0.004608	0	0	0.003165	0.0001029	0.003831	0	ESRRG_Frodo
					1:216563359-216563359	1_216563359_G/A	A	rs186045634	0.0009662	0.002655	0	0.0019	0	0.0003858	0	0	5.879e-05	0.0009551	0	ESRRG_Frodo
					1:216563483-216563483	1_216563483_T/G	G	rs535320479	4.6e-05	0	0	0	0	0	0	0	0	0	0.001449	ESRRG_Frodo
					1:216599619-216599619	1_216599619_C/T	T	rs377220730	3.951e-05	9.668e-05	0	0.0001312	0	0	0	0	0	0	0	ESRRG_Griselda
					1:216599675-216599675	1_216599675_A/G	G	rs113304526	0.003287	0.01167	0	0.0005887	0	0	0	0.003165	2.94e-05	0.002395	0	ESRRG_Griselda
					1:216599694-216599694	1_216599694_T/C	C	rs762426970	0.0003224	0.0001208	0	0	0.0005767	0	0	0	0.0006178	0	0	ESRRG_Griselda
					1:216599700-216599700	1_216599700_A/G	G	rs575729144	0.001512	0.005357	0	0.0003929	0	0	0	0	0	0.0009579	0	ESRRG_Griselda
					1:216599703-216599703	1_216599703_T/C	C	rs1022258841	1.972e-05	2.413e-05	0	0	0.0002882	0	0	0	1.47e-05	0	0	ESRRG_Griselda
					1:216599755-216599755	1_216599755_G/A	A	rs971936892	1.976e-05	2.42e-05	0	0	0	0.0003855	0	0	0	0	0	ESRRG_Griselda
					1:216599759-216599759	1_216599759_T/C	C	rs896046807	0.0002308	0.000776	0	0	0	0	0	0	0	0	0.0006224	ESRRG_Griselda
					1:243392924-243392924	1_243392924_C/A	A	-	-	-	-	-	-	-	-	-	-	-	-	ZNF238_Akiko
					1:243392950-243392950	1_243392950_G/C	C	-	-	-	-	-	-	-	-	-	-	-	-	ZNF238_Akiko
					1:243392967-243392967	1_243392967_A/G	G	-	-	-	-	-	-	-	-	-	-	-	-	ZNF238_Akiko
					1:243393053-243393053	1_243393053_T/C	C	COSV59409358	-	-	-	-	-	-	-	-	-	-	-	ZNF238_Akiko
					1:243393076-243393076	1_243393076_A/G	G	rs777476237	1.314e-05	0	0	0	0	0	0	0	2.939e-05	0	0	ZNF238_Akiko
					1:243393096-243393096	1_243393096_A/C	C	rs150570380	0.003042	0.01059	0	0.0007195	0	0	9.416e-05	0	0.0001176	0.00191	0	ZNF238_Akiko
					1:243415849-243415849	1_243415849_T/G	G	rs368472127	9.197e-05	2.412e-05	0	0	0	0	0	0	0.0001617	0	0.0004139	ZNF238_Benjamin
					1:243415954-243415954	1_243415954_A/G	G	rs992553021	2.628e-05	0	0	0	0	0	0	0	5.88e-05	0	0	ZNF238_Benjamin
					1:243415964-243415964	1_243415964_C/T	T	rs536032749	0.0001248	0	0	0	0	0	0	0	0	0	0.003937	ZNF238_Benjamin
					1:243416068-243416068	1_243416068_A/G	G	rs768049996	4.598e-05	0	0	0	0	0.0003846	0	0	7.348e-05	0	0	ZNF238_Benjamin
					1:243416161-243416161	1_243416161_G/A	A	-	-	-	-	-	-	-	-	-	-	-	-	ZNF238_Benjamin
					1:243416412-243416412	1_243416412_T/C	C	-	-	-	-	-	-	-	-	-	-	-	-	ZNF238_Benjamin
					1:243416417-243416417	1_243416417_G/A	A	-	-	-	-	-	-	-	-	-	-	-	-	ZNF238_Benjamin
					1:243416421-243416421	1_243416421_C/T	T	rs570533779	0.0009662	0.0004344	0	0.0007206	0.000288	0	0	0	0.001691	0.0009569	0	ZNF238_Benjamin
					1:243713470-243713470	1_243713470_G/T	T	rs950693644	4.603e-05	7.245e-05	0	0	0	0	0	0	5.881e-05	0	0	ZNF238_Flora_1
					1:243713546-243713546	1_243713546_A/C	C	-	-	-	-	-	-	-	-	-	-	-	-	ZNF238_Flora_1
					1:243713663-243713663	1_243713663_A/G	G	-	-	-	-	-	-	-	-	-	-	-	-	ZNF238_Flora_1
					1:243713722-243713722	1_243713722_C/T	T	rs1318213052	0	0	0	0	0	0	0	0	0	0	0	ZNF238_Flora_1
					1:243713841-243713841	1_243713841_C/T	T	rs924902943	2.016e-05	0	0	0	0	0.0001995	0.0001047	0	1.482e-05	0	0	ZNF238_Flora_2
					1:243713843-243713843	1_243713843_G/A	A	rs762951587	0.0001386	0.0001213	0	0	0	0	0	0	0.0002355	0	0	ZNF238_Flora_2
					1:243714054-243714054	1_243714054_G/A	A	rs137927915	0.01006	0.002003	0.01096	0.003601	0.005479	0	0.01546	0.003165	0.01738	0.005268	0.001242	ZNF238_Flora_2
					1:243714078-243714078	1_243714078_A/T	T	rs754864288	6.57e-06	0	0	0	0	0	0	0	1.47e-05	0	0	ZNF238_Flora_2
					1:243714080-243714080	1_243714080_C/A	A	rs1365261983	-	-	-	-	-	-	-	-	-	-	-	ZNF238_Flora_2
					1:243714112-243714112	1_243714112_C/A	A	rs561014152	6.575e-06	0	0	0	0	0	0	0	1.47e-05	0	0	ZNF238_Flora_2
					1:243714146-243714146	1_243714146_G/A	A	rs759137693	-	-	-	-	-	-	-	-	-	-	-	ZNF238_Flora_2
					1:243714167-243714167	1_243714167_C/T	T	-	-	-	-	-	-	-	-	-	-	-	-	ZNF238_Flora_2
					1:243714226-243714226	1_243714226_T/C	C	rs757268793	3.284e-05	0	0	0	0	0	0	0	7.348e-05	0	0	ZNF238_Flora_2
					1:97145063-97145063	1_97145063_C/T	T	-	-	-	-	-	-	-	-	-	-	-	-	PTBP2_Kazuki
					1:97145094-97145094	1_97145094_C/T	T	rs914683081	4.603e-05	2.415e-05	0	6.554e-05	0	0	0	0	4.411e-05	0.000956	0	PTBP2_Kazuki
					1:97145148-97145148	1_97145148_G/A	A	rs746115462	6.575e-05	0.0001208	0	0	0	0	0	0	7.351e-05	0	0	PTBP2_Kazuki
					1:97145166-97145166	1_97145166_A/G	G	rs1044706931	0.0001905	0.0006753	0	6.544e-05	0	0	0	0	0	0	0	PTBP2_Kazuki
					1:97145337-97145337	1_97145337_A/C	C	rs774434857	0.0001052	2.413e-05	0	0	0	0	0	0	0.0002058	0.0004776	0	PTBP2_Kazuki
					1:97145392-97145392	1_97145392_G/C	C	rs146681842	1.315e-05	4.83e-05	0	0	0	0	0	0	0	0	0	PTBP2_Kazuki
					1:97145500-97145500	1_97145500_A/G	G	-	-	-	-	-	-	-	-	-	-	-	-	PTBP2_Kazuki
					1:97145680-97145680	1_97145680_G/C	C	-	-	-	-	-	-	-	-	-	-	-	-	PTBP2_Kazuki
					1:97145685-97145685	1_97145685_T/G	G	rs1245492869	-	-	-	-	-	-	-	-	-	-	-	PTBP2_Kazuki
					1:97244210-97244210	1_97244210_A/G	G	rs138995962	0.002111	0.0006997	0.03618	0.0007873	0	0	0.0004705	0	0.003534	0	0.0004144	PTBP2_Logan
					1:97244265-97244265	1_97244265_G/T	T	rs551965360	0.0001119	0	0	0	0	0	0	0	0	0	0.003523	PTBP2_Logan
					1:97244273-97244273	1_97244273_C/T	T	rs1300359980	1.316e-05	0	0	0	0	0	0	0	1.472e-05	0	0.0002068	PTBP2_Logan
					1:97244387-97244387	1_97244387_G/A	A	rs564226596	2.634e-05	0	0	0.0001973	0	0	0	0	0	0	0.0002073	PTBP2_Logan
					1:97451077-97451077	1_97451077_C/T	T	rs1297797809	6.573e-06	0	0	0	0	0	0	0	1.47e-05	0	0	PTBP2_Noah
					1:97451085-97451085	1_97451085_T/A	A	rs548593504	7.229e-05	0	0	0	0	0	0	0	0	0.000478	0.002069	PTBP2_Noah
					1:97451123-97451123	1_97451123_G/T	T	rs1003480073	3.948e-05	0	0	0	0	0	0	0	8.824e-05	0	0	PTBP2_Noah
					1:97451162-97451162	1_97451162_G/A	A	rs959244853	3.291e-05	0	0	0	0	0	0	0	7.354e-05	0	0	PTBP2_Noah
					1:97451168-97451168	1_97451168_C/T	T	rs190011502	0.0002696	0.0001207	0	0.001639	0	0	0	0.003185	0.0001324	0.0004785	0	PTBP2_Noah
					1:97451331-97451331	1_97451331_A/C	C	rs866795538	9.2e-05	0	0	0.0002619	0	0	0	0	0.000147	0	0	PTBP2_Noah
					1:97451344-97451344	1_97451344_C/T	T	rs147764253	0.01707	0.004008	0.05263	0.01356	0.008078	0.0007695	0.02355	0.02532	0.02588	0.01625	0.01884	PTBP2_Noah
					1:97559431-97559431	1_97559431_T/C	C	rs999776695	-	-	-	-	-	-	-	-	-	-	-	PTBP2_Penelope
					1:97559463-97559463	1_97559463_C/T	T	-	-	-	-	-	-	-	-	-	-	-	-	PTBP2_Penelope
					1:97559519-97559519	1_97559519_G/T	T	rs12064659	0.00662	0.023	0	0.002095	0	0	0	0.003165	8.826e-05	0.006686	0.000207	PTBP2_Penelope
					1:97559578-97559578	1_97559578_A/G	G	rs1044375696	1.972e-05	7.237e-05	0	0	0	0	0	0	0	0	0	PTBP2_Penelope
					1:97559630-97559630	1_97559630_T/C	C	rs1570959694	-	-	-	-	-	-	-	-	-	-	-	PTBP2_Penelope
					1:97559639-97559639	1_97559639_C/A	A	rs7522200	0.004873	0.01681	0	0.001708	0	0	0	0.009494	5.893e-05	0.004323	0.0004148	PTBP2_Penelope
					1:97559639-97559639	1_97559639_C/T	T	rs7522200	0.001387	0.004748	0	0.0005914	0	0.0001925	0	0	2.946e-05	0.0004803	0.0002074	PTBP2_Penelope
					1:97632083-97632083	1_97632083_A/G	G	rs550601663	3.945e-05	0	0	0	0	0	0	0	0	0.0004776	0.001034	PTBP2_Roxane
					1:97632171-97632171	1_97632171_G/A	A	rs570220554	0.0002829	0.0005795	0	6.567e-05	0	0.0001933	0	0	0.0002501	0	0	PTBP2_Roxane
					1:97632307-97632307	1_97632307_G/A	A	rs927465509	1.972e-05	0	0	0	0	0	0	0	4.411e-05	0	0	PTBP2_Roxane
					1:97632322-97632322	1_97632322_C/T	T	-	-	-	-	-	-	-	-	-	-	-	-	PTBP2_Roxane
					1:97632332-97632332	1_97632332_G/A	A	rs190732055	0.0004537	0.0006276	0	0.001639	0	0	0	0.003165	0.0001912	0.001437	0.0002072	PTBP2_Roxane
					1:97632373-97632373	1_97632373_T/G	G	-	-	-	-	-	-	-	-	-	-	-	-	PTBP2_Roxane
					1:97632379-97632379	1_97632379_T/A	A	rs755732384	2.629e-05	0	0	0	0	0	0	0	5.881e-05	0	0	PTBP2_Roxane
					1:97827893-97827893	1_97827893_T/G	G	rs77157605	0.002504	0.0009412	0	0.003731	0.004328	0	0	0.006329	0.003706	0.006214	0.0006206	PTBP2_Ruby
					1:97827893-97827893	1_97827893_T/C	C	rs77157605	-	-	-	-	-	-	-	-	-	-	-	PTBP2_Ruby
					1:97827900-97827900	1_97827900_T/G	G	-	-	-	-	-	-	-	-	-	-	-	-	PTBP2_Ruby
					1:97827908-97827908	1_97827908_T/C	C	rs141641497	0.002353	0.008352	0	0.0004584	0	0	0	0.003165	1.47e-05	0.001433	0	PTBP2_Ruby
					1:97827917-97827917	1_97827917_T/C	C	rs553488241	0.0001248	0	0	0.0001309	0	0	0	0	0.0001176	0	0.001863	PTBP2_Ruby
					1:97827965-97827965	1_97827965_C/G	G	rs181854203	0.0006704	9.655e-05	0	0.005172	0.001441	0	0	0.003165	7.351e-05	0.001914	0.0008299	PTBP2_Ruby
					1:97827967-97827967	1_97827967_G/C	C	rs1317291148	2.629e-05	0	0	0	0	0	0	0	0	0	0.0008299	PTBP2_Ruby
					1:97827986-97827986	1_97827986_C/T	T	-	-	-	-	-	-	-	-	-	-	-	-	PTBP2_Ruby
					1:97828002-97828002	1_97828002_C/A	A	rs114953459	0.0002959	0.0002173	0.002193	6.557e-05	0	0	0.000283	0	0.000441	0	0	PTBP2_Ruby
					1:97828018-97828018	1_97828018_T/G	G	rs746507200	5.914e-05	7.238e-05	0	0	0	0	0	0	8.82e-05	0	0	PTBP2_Ruby
					1:97828056-97828056	1_97828056_G/A	A	rs552362362	7.89e-05	0	0	0	0	0	0	0	0	0	0.002495	PTBP2_Ruby
					1:98406424-98406424	1_98406424_C/T	T	rs112038471	0.002375	0.008427	0	0.0006558	0	0	0	0	0	0.000956	0	chr1_Simona
					1:98406438-98406438	1_98406438_T/C	C	rs574128522	0.0002694	0.0001447	0	0	0	0.004232	0	0	0.0001912	0	0	chr1_Simona
					1:98406509-98406509	1_98406509_A/G	G	rs1000459547	5.917e-05	4.827e-05	0	6.556e-05	0	0	0	0	8.823e-05	0	0	chr1_Simona
					1:98406514-98406514	1_98406514_C/A	A	-	-	-	-	-	-	-	-	-	-	-	-	chr1_Simona
					1:98406542-98406542	1_98406542_T/C	C	rs145522577	0.00328	0.01144	0	0.001246	0	0	0	0	1.471e-05	0.00239	0	chr1_Simona
					10:100654459-100654459	10_100654459_C/T	T	rs528353672	0.00133	0.004597	0	0.0003931	0	0	0	0	2.943e-05	0.001916	0	PAX2_Benjamin
					10:100654475-100654475	10_100654475_G/A	A	rs114801502	0.002001	0.007153	0	0.0002644	0	0	0	0	2.953e-05	0.001446	0	PAX2_Benjamin
					10:100654496-100654496	10_100654496_A/G	G	rs1169182811	6.682e-06	0	0	0	0	0.0001997	0	0	0	0	0	PAX2_Benjamin
					10:100654501-100654501	10_100654501_C/A	A	-	-	-	-	-	-	-	-	-	-	-	-	PAX2_Benjamin
					10:100654662-100654662	10_100654662_A/G	G	rs1023002628	3.286e-05	0	0	0	0	0	0	0	7.351e-05	0	0	PAX2_Benjamin
					10:100654714-100654714	10_100654714_T/C	C	-	-	-	-	-	-	-	-	-	-	-	-	PAX2_Benjamin
					10:100655341-100655341	10_100655341_T/A	A	-	-	-	-	-	-	-	-	-	-	-	-	PAX2_Daniel
					10:100655415-100655415	10_100655415_A/G	G	rs150803427	0.001196	0.004105	0	0.0004581	0	0	0	0	5.881e-05	0.000478	0	PAX2_Daniel
					10:100655435-100655435	10_100655435_G/A	A	rs956488995	0.0001183	2.413e-05	0	0.000981	0	0	0	0	0	0.000956	0	PAX2_Daniel
					10:100655505-100655505	10_100655505_C/A	A	rs537335729	0.0003678	0.0001206	0	0.0001962	0.001152	0	0	0	0.0006318	0.0004785	0	PAX2_Daniel
					10:100655597-100655597	10_100655597_C/A	A	rs1040046832	0.0002103	0.0007479	0	6.544e-05	0	0	0	0	0	0	0	PAX2_Daniel
					10:100655666-100655666	10_100655666_C/A	A	rs564533940	0.0003626	7.332e-05	0	0.0001965	0	0	0	0	0.0006172	0	0.001448	PAX2_Daniel
					10:100655672-100655672	10_100655672_C/A	A	rs139128864	0.003837	0.01207	0	0.002619	0.005472	0	0	0.003185	0.0002939	0.003824	0	PAX2_Daniel
					10:100655673-100655673	10_100655673_G/A	A	rs982177895	-	-	-	-	-	-	-	-	-	-	-	PAX2_Daniel
					10:100655781-100655781	10_100655781_G/C	C	-	-	-	-	-	-	-	-	-	-	-	-	PAX2_Daniel
					10:100715895-100715895	10_100715895_G/C	C	rs573360816	0.0004401	0.001182	0	0.001112	0	0	0	0	0	0.0004776	0	PAX2_Johanna
					10:100715899-100715899	10_100715899_C/T	T	rs547679671	0.004896	0.01707	0	0.002029	0	0	0	0	1.47e-05	0.002868	0	PAX2_Johanna
					10:100715903-100715903	10_100715903_C/T	T	rs888221538	6.571e-06	0	0	0	0	0	0	0	1.47e-05	0	0	PAX2_Johanna
					10:100715904-100715904	10_100715904_A/T	T	-	-	-	-	-	-	-	-	-	-	-	-	PAX2_Johanna
					10:100715908-100715908	10_100715908_G/T	T	-	-	-	-	-	-	-	-	-	-	-	-	PAX2_Johanna
					10:100715933-100715933	10_100715933_A/C	C	-	-	-	-	-	-	-	-	-	-	-	-	PAX2_Johanna
					10:100715933-100715933	10_100715933_A/G	G	rs769218073	0.00224	2.412e-05	0	6.544e-05	0	0.002306	0.02646	0	0.000632	0.0009551	0.0002068	PAX2_Johanna
					10:100715941-100715941	10_100715941_C/A	A	-	-	-	-	-	-	-	-	-	-	-	-	PAX2_Johanna
					10:100715950-100715950	10_100715950_G/A	A	-	-	-	-	-	-	-	-	-	-	-	-	PAX2_Johanna
					10:100716012-100716012	10_100716012_A/G	G	rs562096271	1.97e-05	0	0	0	0	0	0	0	4.409e-05	0	0	PAX2_Johanna
					10:100716079-100716079	10_100716079_T/C	C	rs149629027	3.285e-05	4.826e-05	0	0	0	0	0	0	4.41e-05	0	0	PAX2_Johanna
					10:100716100-100716100	10_100716100_A/G	G	rs982021398	3.945e-05	0.0001449	0	0	0	0	0	0	0	0	0	PAX2_Johanna
					10:100803950-100803950	10_100803950_G/A	A	rs868769102	0.0001577	7.243e-05	0	0.000393	0	0	0	0.009494	0.0001617	0.0004776	0	PAX2_Mateo
					10:100803955-100803955	10_100803955_A/G	G	rs79418615	0.01346	0.04571	0	0.007003	0	0	0	0.006329	0.0004262	0.008134	0	PAX2_Mateo
					10:100803992-100803992	10_100803992_G/A	A	rs75349384	0.002531	0.0008936	0.002193	0.002226	0.001729	0	9.429e-05	0	0.004424	0.001914	0	PAX2_Mateo
					10:100804026-100804026	10_100804026_C/T	T	rs115859125	0.003084	0.01087	0	0.0007206	0	0	0	0	4.41e-05	0.001437	0.0004141	PAX2_Mateo
					10:100804041-100804041	10_100804041_G/A	A	rs904086917	-	-	-	-	-	-	-	-	-	-	-	PAX2_Mateo
					10:100804072-100804072	10_100804072_G/A	A	rs941275438	1.316e-05	0	0	0	0	0	0	0	2.941e-05	0	0	PAX2_Mateo
					10:100804106-100804106	10_100804106_C/T	T	rs1385908013	2.629e-05	0	0	0.0001309	0.000576	0	0	0	0	0	0	PAX2_Mateo
					10:100804127-100804127	10_100804127_T/C	C	rs996715601	9.866e-05	0.0002659	0	0	0	0	0	0.003165	2.941e-05	0.0004803	0	PAX2_Mateo
					10:100804133-100804133	10_100804133_C/T	T	rs751497923	5.261e-05	2.417e-05	0	6.547e-05	0	0	0	0	7.352e-05	0	0.0002077	PAX2_Mateo
					10:100804134-100804134	10_100804134_G/C	C	rs547581405	0.0001249	0	0	0	0	0	0	0	0	0	0.003948	PAX2_Mateo
					10:100804138-100804138	10_100804138_C/T	T	rs890892570	6.578e-06	0	0	0	0	0	0	0	1.47e-05	0	0	PAX2_Mateo
					10:100804141-100804141	10_100804141_G/A	A	-	-	-	-	-	-	-	-	-	-	-	-	PAX2_Mateo
					10:100808048-100808048	10_100808048_A/G	G	rs1040162096	5.257e-05	0.0001689	0	0	0	0.0001929	0	0	0	0	0	PAX2_Oberon
					10:100808125-100808125	10_100808125_A/G	G	rs756640533	6.569e-06	0	0	0	0	0	0	0	1.47e-05	0	0	PAX2_Oberon
					10:100808166-100808166	10_100808166_T/G	G	rs7097681	0.007136	0.02474	0	0.003206	0	0	0	0	4.409e-05	0.004298	0	PAX2_Oberon
					10:100808204-100808204	10_100808204_G/C	C	-	-	-	-	-	-	-	-	-	-	-	-	PAX2_Oberon
					10:100808205-100808205	10_100808205_G/A	A	rs753925325	0.0001776	4.833e-05	0	0	0	0	0	0	0.0003675	0	0	PAX2_Oberon
					10:100808210-100808210	10_100808210_C/T	T	rs555016159	0.0006968	0.002512	0	0.0001309	0	0	0	0	0	0	0	PAX2_Oberon
					10:100808239-100808239	10_100808239_A/T	T	rs901291545	0.0001117	2.414e-05	0	6.548e-05	0	0	0	0	0.0002205	0	0	PAX2_Oberon
					10:100808277-100808277	10_100808277_C/T	T	rs779259831	2.646e-05	0	0	0	0	0	0	0	5.889e-05	0	0	PAX2_Oberon
					10:100808287-100808287	10_100808287_T/A	A	rs1311619128	1.319e-05	0	0	6.563e-05	0	0	0	0	1.472e-05	0	0	PAX2_Oberon
					10:100808309-100808309	10_100808309_G/A	A	rs80328765	0.01374	0.00191	0	0.008722	0.001442	0.1537	0.04233	0	0.007135	0.01249	0.02435	PAX2_Oberon
					10:100859128-100859128	10_100859128_G/A	A	rs142831639	0.007599	0.02519	0.004396	0.00236	0.003746	0	0.0009455	0.006329	0.0005146	0.00478	0.000624	PAX2_Siddhartha
					10:100859141-100859141	10_100859141_G/T	T	rs376629968	9.205e-05	7.247e-05	0	0	0	0.001731	0	0	0	0	0.0004161	PAX2_Siddhartha
					10:100859143-100859143	10_100859143_A/G	G	rs945605685	2.63e-05	0	0	0	0	0	0	0	5.881e-05	0	0	PAX2_Siddhartha
					10:100859185-100859185	10_100859185_C/T	T	rs543675480	0.0001314	0.0001448	0	0	0	0.002698	0	0	0	0	0	PAX2_Siddhartha
					10:100859219-100859219	10_100859219_T/G	G	-	-	-	-	-	-	-	-	-	-	-	-	PAX2_Siddhartha
					10:100859263-100859263	10_100859263_C/T	T	rs751586583	0.0003089	0.0003138	0	0.0003928	0.00317	0	0	0.003165	0.0001617	0.001437	0.0004148	PAX2_Siddhartha
					10:100859264-100859264	10_100859264_G/A	A	rs928179115	6.575e-06	0	0	0	0	0	0	0	0	0	0.0002082	PAX2_Siddhartha
					10:100859269-100859269	10_100859269_T/C	C	rs189852657	0.000611	4.825e-05	0	0.001963	0	0	0	0	1.47e-05	0.0004785	0.01224	PAX2_Siddhartha
					10:100859287-100859287	10_100859287_T/C	C	rs1173659770	3.944e-05	2.413e-05	0	0.000131	0	0	0	0	2.94e-05	0.0004785	0	PAX2_Siddhartha
					10:117096679-117096679	10_117096679_A/C	C	-	-	-	-	-	-	-	-	-	-	-	-	EMX2_Figaro
					10:117096692-117096692	10_117096692_C/T	T	rs531352753	0.0002236	0	0	0	0	0.0001928	0	0.009494	0	0	0.006214	EMX2_Figaro
					10:117096697-117096697	10_117096697_T/C	C	-	-	-	-	-	-	-	-	-	-	-	-	EMX2_Figaro
					10:117096713-117096713	10_117096713_G/A	A	rs1270145045	6.574e-06	0	0	0	0	0	0	0	1.47e-05	0	0	EMX2_Figaro
					10:117096718-117096718	10_117096718_C/T	T	rs551053891	0.0008019	0.0002655	0	0.0006546	0.002017	0	0.000377	0.003165	0.001161	0.000478	0.001866	EMX2_Figaro
					10:117096834-117096834	10_117096834_T/C	C	rs963651269	1.314e-05	2.413e-05	0	0	0	0	0	0	1.47e-05	0	0	EMX2_Figaro
					10:49500269-49500269	10_49500269_G/A	A	rs182468745	3.289e-05	2.415e-05	0	0	0	0	0	0	5.881e-05	0	0	DRGX_Trystan
					10:49500318-49500318	10_49500318_A/G	G	-	-	-	-	-	-	-	-	-	-	-	-	DRGX_Trystan
					10:49500383-49500383	10_49500383_T/C	C	-	-	-	-	-	-	-	-	-	-	-	-	DRGX_Trystan
					10:49500472-49500472	10_49500472_C/A	A	-	-	-	-	-	-	-	-	-	-	-	-	DRGX_Trystan
					10:49500488-49500488	10_49500488_G/A	A	rs371101734	0.001301	0.0004102	0	0.0004583	0	0	0.001036	0	0.002396	0	0	DRGX_Trystan
					10:49500553-49500553	10_49500553_C/T	T	rs41549213,COSV63394494	0.0002497	4.825e-05	0	0	0	0	0	0	0.0005144	0.000478	0	DRGX_Trystan
					10:49500554-49500554	10_49500554_G/A	A	rs115582915,COSV63394062	0.0001117	0.0003622	0	6.55e-05	0	0	0	0	1.47e-05	0	0	DRGX_Trystan
					10:49500564-49500564	10_49500564_C/A	A	rs116373975,COSV105916871	0.0001643	2.413e-05	0	0.0001964	0	0.0001925	0	0	0.0002499	0.001435	0	DRGX_Trystan
					10:74418472-74418472	10_74418472_C/T	T	rs751211821	1.973e-05	0	0	0	0	0	0	0	4.412e-05	0	0	ZNF503_Achilles
					10:74418520-74418520	10_74418520_G/A	A	rs1466327074	6.572e-06	0	0	0	0	0	0	0	1.47e-05	0	0	ZNF503_Achilles
					10:74418626-74418626	10_74418626_G/A	A	-	-	-	-	-	-	-	-	-	-	-	-	ZNF503_Achilles
					10:74418773-74418773	10_74418773_C/T	T	-	-	-	-	-	-	-	-	-	-	-	-	ZNF503_Achilles
					10:74589271-74589271	10_74589271_T/C	C	rs12778270	0.01267	0.002895	0	0.007854	0	0	0.03243	0	0.01927	0.00956	0.002694	ZNF503_Aida
					10:74589343-74589343	10_74589343_A/C	C	rs368211835	0.000138	0	0	0.001048	0	0	0	0	7.35e-05	0	0	ZNF503_Aida
					10:74589488-74589488	10_74589488_A/G	G	-	-	-	-	-	-	-	-	-	-	-	-	ZNF503_Aida
					10:74589503-74589503	10_74589503_A/G	G	rs150778295	0.0003944	7.239e-05	0	6.549e-05	0	0	0.000377	0	0.0006763	0	0.001244	ZNF503_Aida
					10:74589582-74589582	10_74589582_G/A	A	rs1248556476	1.316e-05	2.415e-05	0	0	0	0	0	0	0	0	0.0002075	ZNF503_Aida
					10:74589666-74589666	10_74589666_G/A	A	rs765832750	6.575e-06	0	0	0	0	0	0	0	1.47e-05	0	0	ZNF503_Aida
					11:12832751-12832751	11_12832751_A/T	T	rs1246702682	1.314e-05	0	0	0	0	0	0	0	2.939e-05	0	0	TEAD1_Claudia_1
					11:12832824-12832824	11_12832824_C/G	G	rs576949372	-	-	-	-	-	-	-	-	-	-	-	TEAD1_Claudia_1
					11:12832982-12832982	11_12832982_A/C	C	-	-	-	-	-	-	-	-	-	-	-	-	TEAD1_Claudia_2
					11:12832993-12832993	11_12832993_T/A	A	rs1277755540	-	-	-	-	-	-	-	-	-	-	-	TEAD1_Claudia_2
					11:12832993-12832993	11_12832993_T/G	G	rs1277755540	3.284e-05	0	0	0	0	0	0	0	7.348e-05	0	0	TEAD1_Claudia_2
					11:12833014-12833014	11_12833014_C/T	T	rs978186388	2.627e-05	0	0	0	0	0	0	0	2.939e-05	0	0.0004141	TEAD1_Claudia_2
					11:12833034-12833034	11_12833034_T/C	C	rs1055306668	1.314e-05	4.824e-05	0	0	0	0	0	0	0	0	0	TEAD1_Claudia_2
					11:12833036-12833036	11_12833036_G/A	A	rs554324870	0.0001314	2.413e-05	0	0.0003271	0	0	0	0	0.0002058	0	0	TEAD1_Claudia_2
					11:12833109-12833109	11_12833109_C/G	G	-	-	-	-	-	-	-	-	-	-	-	-	TEAD1_Claudia_2
					11:12833142-12833142	11_12833142_G/A	A	rs17487843	0.001741	0.0005552	0.007675	0.002486	0	0	0.001507	0	0.002631	0.0009569	0	TEAD1_Claudia_2
					11:12864763-12864763	11_12864763_C/T	T	rs1319659620	3.288e-05	0	0	0	0	0	0	0	4.41e-05	0	0.0004155	TEAD1_Mustafa
					11:12864832-12864832	11_12864832_C/G	G	rs367668145	6.573e-06	0	0	0	0	0	0	0	1.47e-05	0	0	TEAD1_Mustafa
					11:31637154-31637154	11_31637154_C/G	G	rs573136654	0.0001318	0	0	0	0	0	0	0	0	0	0.004158	PAX6_Midori
					11:31637243-31637243	11_31637243_G/T	T	rs895014420	5.935e-05	4.843e-05	0	0.0001321	0	0	0	0	7.363e-05	0	0	PAX6_Midori
					11:31637278-31637278	11_31637278_T/C	C	-	-	-	-	-	-	-	-	-	-	-	-	PAX6_Midori
					11:31637292-31637292	11_31637292_G/C	C	rs1014617524	-	-	-	-	-	-	-	-	-	-	-	PAX6_Midori
					11:31640674-31640674	11_31640674_C/T	T	rs554687206	0.001172	0.004082	0	0.0003289	0	0.0001939	0	0	2.945e-05	0.0004785	0	PAX6_Mignon
					11:31640780-31640780	11_31640780_A/G	G	-	-	-	-	-	-	-	-	-	-	-	-	PAX6_Mignon
					11:31640814-31640814	11_31640814_C/T	T	rs942805415	3.949e-05	2.415e-05	0	0	0	0	0	0	7.359e-05	0	0	PAX6_Mignon
					11:31640827-31640827	11_31640827_G/A	A	-	-	-	-	-	-	-	-	-	-	-	-	PAX6_Mignon
					11:31640832-31640832	11_31640832_G/C	C	rs115027622	0.0009346	0.003236	0	0.0003291	0	0	0	0	1.472e-05	0.0009588	0	PAX6_Mignon
					11:31640836-31640836	11_31640836_C/G	G	rs772056741	0.0001316	7.244e-05	0	0.0003289	0	0	9.436e-05	0	0.0001619	0	0	PAX6_Mignon
					11:31640868-31640868	11_31640868_A/G	G	-	-	-	-	-	-	-	-	-	-	-	-	PAX6_Mignon
					11:31640925-31640925	11_31640925_G/C	C	rs773419269	9.216e-05	7.246e-05	0	6.58e-05	0	0	0	0	0.0001178	0	0.0004142	PAX6_Mignon
					11:31640978-31640978	11_31640978_C/T	T	-	-	-	-	-	-	-	-	-	-	-	-	PAX6_Mignon
					11:31640984-31640984	11_31640984_G/T	T	rs1346414647	6.583e-06	0	0	0	0	0	0	0	1.472e-05	0	0	PAX6_Mignon
					11:31649770-31649770	11_31649770_G/A	A	rs1377885380	3.298e-05	0	0	0	0	0.0009724	0	0	0	0	0	PAX6_Mustafa
					11:31649828-31649828	11_31649828_C/T	T	-	-	-	-	-	-	-	-	-	-	-	-	PAX6_Mustafa
					11:31649909-31649909	11_31649909_G/A	A	rs893755151	2.641e-05	4.843e-05	0	0	0	0	0	0	2.953e-05	0	0	PAX6_Mustafa
					11:31649995-31649995	11_31649995_A/G	G	rs75155674	0.008207	0.002465	0.004386	0.004157	0.01591	0	0.005375	0	0.01369	0.007663	0.004143	PAX6_Mustafa
					11:31655529-31655529	11_31655529_T/C	C	rs141010562	0.01078	0.0021	0	0.08663	0.003172	0.0224	0	0	0.001192	0.01004	0.001035	PAX6_Nemo
					11:31655579-31655579	11_31655579_G/A	A	-	-	-	-	-	-	-	-	-	-	-	-	PAX6_Nemo
					11:31655606-31655606	11_31655606_G/A	A	rs898581150	1.317e-05	4.833e-05	0	0	0	0	0	0	0	0	0	PAX6_Nemo
					11:31655610-31655610	11_31655610_G/A	A	rs930099255	6.581e-06	2.416e-05	0	0	0	0	0	0	0	0	0	PAX6_Nemo
					11:31655648-31655648	11_31655648_A/T	T	rs183038996	0.001046	0.003309	0	0.001382	0	0	0	0	0	0.0004789	0	PAX6_Nemo
					11:31655661-31655661	11_31655661_C/T	T	rs1236192621	6.58e-06	0	0	0	0	0.0001936	0	0	0	0	0	PAX6_Nemo
					11:31655662-31655662	11_31655662_G/A	A	rs550693852	3.949e-05	2.416e-05	0	0	0	0	0	0	0	0	0.001035	PAX6_Nemo
					11:31655676-31655676	11_31655676_G/A	A	rs1173424432	1.974e-05	0	0	0	0	0	9.425e-05	0	0	0	0.0004144	PAX6_Nemo
					11:31664178-31664178	11_31664178_G/A	A	rs1242063961	-	-	-	-	-	-	-	-	-	-	-	PAX6_Oskar
					11:31664288-31664288	11_31664288_G/A	A	rs545018285	0.0005327	0.0001932	0	0.0009839	0.0002884	0	0.0005661	0	0.0007059	0.001435	0	PAX6_Oskar
					11:31664356-31664356	11_31664356_G/A	A	-	-	-	-	-	-	-	-	-	-	-	-	PAX6_Oskar
					11:31664387-31664387	11_31664387_C/T	T	rs563614245	7.891e-05	4.828e-05	0	0	0	0	0	0	0.0001471	0	0	PAX6_Oskar
					11:31664393-31664393	11_31664393_G/A	A	rs142733958	4.602e-05	4.825e-05	0	0	0	0	0	0	7.354e-05	0	0	PAX6_Oskar
					11:31763441-31763441	11_31763441_A/G	G	rs371334600	0.0002433	0.0001933	0	0	0	0	0	0	0.0004264	0	0	PAX6_Scheherazade
					11:31763637-31763637	11_31763637_T/C	C	rs776228132	0.0002694	0.0001689	0	0	0	0	0	0	0.0004997	0	0	PAX6_Scheherazade
					11:31764113-31764113	11_31764113_T/C	C	-	-	-	-	-	-	-	-	-	-	-	-	PAX6_Sherlock
					11:31764153-31764153	11_31764153_C/T	T	rs1232185858	2.631e-05	2.416e-05	0	0	0	0.0001931	0	0	0	0	0.0004149	PAX6_Sherlock
					11:31764190-31764190	11_31764190_G/A	A	rs545960601	0.0001644	4.831e-05	0	0	0	0	0	0	0	0	0.004762	PAX6_Sherlock
					11:31764255-31764255	11_31764255_A/G	G	rs182848170	0.001577	0.0005547	0	0.0005237	0.002882	0	0.000565	0	0.002793	0.0004785	0.0004136	PAX6_Sherlock
					11:31764255-31764255	11_31764255_A/C	C	rs182848170	1.314e-05	0	0	0	0	0.0003849	0	0	0	0	0	PAX6_Sherlock
					11:31764387-31764387	11_31764387_T/C	C	-	-	-	-	-	-	-	-	-	-	-	-	PAX6_Sherlock
					11:31764450-31764450	11_31764450_G/A	A	rs1201580423	1.972e-05	0	0	0	0	0	9.43e-05	0	2.94e-05	0	0	PAX6_Sherlock
					11:31764565-31764565	11_31764565_G/T	T	rs942139380,COSV63351849	1.315e-05	0	0	0	0	0.0003855	0	0	0	0	0	PAX6_Sherlock
					11:31764635-31764635	11_31764635_C/T	T	rs532174842	1.315e-05	0	0	0	0	0	0	0	0	0	0.0004151	PAX6_Sherlock
					11:31764668-31764668	11_31764668_A/G	G	rs1275229909	1.314e-05	0	0	0	0	0	0	0	2.94e-05	0	0	PAX6_Sherlock
					11:31764803-31764803	11_31764803_A/T	T	rs926831125	0.000138	0	0	6.544e-05	0	0.003846	0	0	0	0	0	PAX6_Sherlock
					11:31764832-31764832	11_31764832_T/C	C	rs929375030	0.0001051	2.413e-05	0	0.0003928	0	0	0	0	0.0001323	0	0	PAX6_Sherlock
					11:31764865-31764865	11_31764865_C/T	T	-	-	-	-	-	-	-	-	-	-	-	-	PAX6_Sherlock
					11:31764950-31764950	11_31764950_G/C	C	-	-	-	-	-	-	-	-	-	-	-	-	PAX6_Sherlock
					11:31765067-31765067	11_31765067_G/A	A	rs574770073	0.0003288	2.414e-05	0	0	0	0	0	0	0	0	0.01017	PAX6_Sherlock
					11:31765115-31765115	11_31765115_C/T	T	-	-	-	-	-	-	-	-	-	-	-	-	PAX6_Sherlock
					11:31765159-31765159	11_31765159_G/T	T	rs1292328592	1.315e-05	0	0	0	0	0	0	0	2.94e-05	0	0	PAX6_Sherlock
					11:31967789-31967789	11_31967789_G/C	C	rs1293290520	5.912e-05	0	0	0	0	0	0	0	0.0001323	0	0	PAX6_Veronica
					11:31967844-31967844	11_31967844_T/C	C	rs1026904289	2.627e-05	0	0	0	0	0	0	0	5.878e-05	0	0	PAX6_Veronica
					11:31967884-31967884	11_31967884_T/C	C	rs146221513	0.02001	0.004486	0.02851	0.01276	0.01499	0.0001923	0.06683	0	0.02622	0.01624	0.01201	PAX6_Veronica
					11:31967910-31967910	11_31967910_G/T	T	rs905035212	-	-	-	-	-	-	-	-	-	-	-	PAX6_Veronica
					11:31968001-31968001	11_31968001_T/C	C	-	-	-	-	-	-	-	-	-	-	-	-	PAX6_Veronica
					11:31968038-31968038	11_31968038_C/T	T	rs556728151	0.0001051	0	0	0	0	0.0001925	0	0	2.939e-05	0	0.00269	PAX6_Veronica
					11:31968040-31968040	11_31968040_C/T	T	rs1316040389	2.629e-05	0	0	0	0	0	0	0	5.88e-05	0	0	PAX6_Veronica
					13:35198824-35198824	13_35198824_G/A	A	rs891021713	6.58e-06	0	0	0	0	0	0	0	1.471e-05	0	0	MAB21L1_Naoko
					13:35198840-35198840	13_35198840_G/A	A	rs1053357792	-	-	-	-	-	-	-	-	-	-	-	MAB21L1_Naoko
					13:35198884-35198884	13_35198884_G/A	A	rs571051900	0.0001118	9.658e-05	0	0	0	0	0	0	0.0001911	0	0	MAB21L1_Naoko
					13:35198919-35198919	13_35198919_C/T	T	-	-	-	-	-	-	-	-	-	-	-	-	MAB21L1_Naoko
					13:35198939-35198939	13_35198939_C/G	G	-	-	-	-	-	-	-	-	-	-	-	-	MAB21L1_Naoko
					13:35199044-35199044	13_35199044_C/T	T	rs921998274	4.606e-05	4.833e-05	0	0.0001313	0	0	0	0	2.941e-05	0.0004794	0	MAB21L1_Naoko
					13:35199058-35199058	13_35199058_T/C	C	rs533097827	0.001334	0.004803	0	0.0001966	0	0	0	0	0	0.000478	0	MAB21L1_Naoko
					13:35199076-35199076	13_35199076_T/C	C	rs1209129188	1.316e-05	2.417e-05	0	0	0	0	0	0	1.471e-05	0	0	MAB21L1_Naoko
					13:35199088-35199088	13_35199088_A/G	G	rs956857511	3.944e-05	0	0	0	0	0	0	0	8.821e-05	0	0	MAB21L1_Naoko
					13:35199117-35199117	13_35199117_G/A	A	rs61947436	0.03406	0.02349	0.1187	0.03115	0.03055	0.0005809	0.02784	0.03165	0.04201	0.03923	0.05595	MAB21L1_Naoko
					13:35484474-35484474	13_35484474_C/T	T	rs9600832,COSV59817755	0.1131	0.03591	0.1736	0.12	0.08973	0.05027	0.1703	0.1234	0.1542	0.1146	0.1223	MAB21L1_Jacob
					13:35484476-35484476	13_35484476_C/T	T	rs975767293	1.976e-05	7.259e-05	0	0	0	0	0	0	0	0	0	MAB21L1_Jacob
					13:35484477-35484477	13_35484477_G/A	A	rs923034892	0.000132	4.85e-05	0	0.0003957	0	0	0	0	0.0001768	0	0	MAB21L1_Jacob
					13:35484534-35484534	13_35484534_G/A	A	rs1239625546	6.59e-06	0	0	0	0	0	0	0	1.472e-05	0	0	MAB21L1_Jacob
					13:35484569-35484569	13_35484569_C/T	T	-	-	-	-	-	-	-	-	-	-	-	-	MAB21L1_Jacob
					13:35484591-35484591	13_35484591_A/T	T	rs528761904	0.001606	0.0001153	0	0.00076	0.002271	0	0.007067	0	0.002041	0.004551	0	MAB21L1_Jacob
					13:35484595-35484595	13_35484595_A/C	C	-	-	-	-	-	-	-	-	-	-	-	-	MAB21L1_Jacob
					13:35484781-35484781	13_35484781_A/T	T	rs57385775	0.00334	0.002753	0	0.002491	0.006048	0.01021	0	0	0.0003382	0.004789	0.05153	MAB21L1_Jacob
					13:35484806-35484806	13_35484806_G/T	T	-	-	-	-	-	-	-	-	-	-	-	-	MAB21L1_Jacob
					13:35484811-35484811	13_35484811_A/G	G	rs767907043	-	-	-	-	-	-	-	-	-	-	-	MAB21L1_Jacob
					13:35484834-35484834	13_35484834_A/C	C	rs985425403	3.288e-05	4.832e-05	0	0	0	0	0	0	4.411e-05	0	0	MAB21L1_Jacob
					13:35499389-35499389	13_35499389_G/A	A	rs909483054	0.0001184	2.415e-05	0	0	0	0	0.0001885	0	0.0002207	0	0	MAB21L1_Hannibal_1
					13:35499412-35499412	13_35499412_A/T	T	rs1292020404	1.315e-05	0	0	0	0	0	0	0	2.941e-05	0	0	MAB21L1_Hannibal_1
					13:35499436-35499436	13_35499436_T/C	C	-	-	-	-	-	-	-	-	-	-	-	-	MAB21L1_Hannibal_2
					13:35499447-35499447	13_35499447_T/G	G	rs900219590	1.973e-05	4.829e-05	0	0	0	0	0	0	1.471e-05	0	0	MAB21L1_Hannibal_2
					13:35499452-35499452	13_35499452_T/C	C	rs933061039	1.973e-05	4.826e-05	0	0	0	0	0	0	1.471e-05	0	0	MAB21L1_Hannibal_2
					13:35499510-35499510	13_35499510_T/C	C	rs555918273	0.001032	0.003644	0	0.0001312	0	0	0	0.003165	1.471e-05	0.000956	0	MAB21L1_Hannibal_2
					13:35499517-35499517	13_35499517_T/C	C	-	-	-	-	-	-	-	-	-	-	-	-	MAB21L1_Hannibal_2
					13:35499601-35499601	13_35499601_T/A	A	rs893756985	6.574e-06	0	0	0	0	0	0	0	0	0	0.000207	MAB21L1_Hannibal_2
					13:35499669-35499669	13_35499669_C/T	T	rs573845128	0.0001447	0	0	0	0	0	0	0	0	0.000478	0.004346	MAB21L1_Hannibal_2
					13:35499707-35499707	13_35499707_T/A	A	rs1465153426	1.315e-05	0	0	0	0	0.0003867	0	0	0	0	0	MAB21L1_Hannibal_2
					13:35499860-35499860	13_35499860_C/A	A	rs1054064609	6.576e-06	0	0	0	0	0	0	0	0	0	0.000207	MAB21L1_Griselda
					13:35499862-35499862	13_35499862_C/T	T	rs930869292	6.577e-05	2.414e-05	0.002193	0	0	0	0	0	0.000103	0	0	MAB21L1_Griselda
					13:35499956-35499956	13_35499956_A/G	G	rs148655121	0.005313	0.01786	0	0.00197	0.003172	0	0	0	0.0001914	0.006699	0	MAB21L1_Griselda
					13:35499974-35499974	13_35499974_C/T	T	rs1163052826	1.972e-05	0	0	0	0	0	0	0	2.941e-05	0	0.000207	MAB21L1_Griselda
					13:35500025-35500025	13_35500025_T/C	C	rs556078274	0.005563	0.002148	0.05044	0.002229	0.002595	0	0.003202	0.003165	0.009162	0.004789	0	MAB21L1_Griselda
					13:35500044-35500044	13_35500044_A/G	G	rs1299375601	1.315e-05	0	0	0	0	0	0	0	2.941e-05	0	0	MAB21L1_Griselda
					13:35500060-35500060	13_35500060_C/T	T	-	-	-	-	-	-	-	-	-	-	-	-	MAB21L1_Griselda
					13:35500095-35500095	13_35500095_A/G	G	-	-	-	-	-	-	-	-	-	-	-	-	MAB21L1_Griselda
					13:35500142-35500142	13_35500142_A/G	G	rs117232957	0.002531	0.001134	0	0.002032	0	0	0.0003765	0	0.004279	0.00191	0.001655	MAB21L1_Griselda
					13:35500149-35500149	13_35500149_A/G	G	rs189470348	0.0004865	0	0	0	0.0002882	0.01279	0	0	7.352e-05	0	0.0004139	MAB21L1_Griselda
					13:35514241-35514241	13_35514241_T/C	C	-	-	-	-	-	-	-	-	-	-	-	-	MAB21L1_Gabriel
					13:35514266-35514266	13_35514266_G/A	A	rs1249045741	1.971e-05	0	0	0	0	0	0	0	1.47e-05	0	0.0004144	MAB21L1_Gabriel
					13:35514356-35514356	13_35514356_G/A	A	rs745429686	3.944e-05	2.415e-05	0	0	0	0	0	0	7.349e-05	0	0	MAB21L1_Gabriel
					13:35514377-35514377	13_35514377_G/A	A	rs938863217	3.288e-05	0	0	0	0	0	0	0	5.88e-05	0.0004785	0	MAB21L1_Gabriel
					13:35514415-35514415	13_35514415_G/A	A	rs149498423	0.002296	0.003191	0	0.001179	0.006052	0.0154	0.0002838	0	0.0004705	0.003349	0.01164	MAB21L1_Gabriel
					13:35514911-35514911	13_35514911_T/C	C	rs553096494	0.0006703	0.0001206	0	0.0004581	0.004325	0	9.422e-05	0	0.001073	0.0004789	0	MAB21L1_Eden
					13:35514945-35514945	13_35514945_G/A	A	rs551923181	4.6e-05	0	0	0	0	0	0	0	0	0	0.001447	MAB21L1_Eden
					13:35514971-35514971	13_35514971_T/C	C	rs537219693	0.0001117	2.413e-05	0	0	0	0	0	0	5.879e-05	0.000478	0.002276	MAB21L1_Eden
					13:35514994-35514994	13_35514994_A/T	T	-	-	-	-	-	-	-	-	-	-	-	-	MAB21L1_Eden
					13:35515003-35515003	13_35515003_G/A	A	rs574584696	0.0004009	0.000169	0	0	0	0	0	0	0.0007644	0	0.0004136	MAB21L1_Eden
					13:35515116-35515116	13_35515116_G/A	A	rs763899687	0.0003877	0.0009653	0	0.000131	0	0	0	0	0.0002499	0	0	MAB21L1_Eden
					13:35515128-35515128	13_35515128_T/G	G	-	-	-	-	-	-	-	-	-	-	-	-	MAB21L1_Eden
					13:35515146-35515146	13_35515146_C/T	T	rs552885717	3.948e-05	2.418e-05	0	0	0	0.0001925	0	0	4.411e-05	0	0.0002079	MAB21L1_Eden
					13:35515169-35515169	13_35515169_T/A	A	rs141375250	0.001045	0.003524	0	0.0006544	0	0	0	0	0	0.0009551	0.000207	MAB21L1_Eden
					13:35531606-35531606	13_35531606_C/G	G	rs1156953678	1.972e-05	0	0	0	0	0	0	0	4.41e-05	0	0	MAB21L1_Delphina
					13:35531608-35531608	13_35531608_A/G	G	rs12861167	0.1018	0.0243	0.1996	0.1747	0.1187	0.08166	0.1434	0.06369	0.126	0.09847	0.09813	MAB21L1_Delphina
					13:35531706-35531706	13_35531706_A/G	G	rs117096954	0.007359	0.01349	0	0.003142	0.0008641	0.06483	0.002353	0	0.001161	0.006214	0.0116	MAB21L1_Delphina
					13:35531802-35531802	13_35531802_G/A	A	rs9574098,COSV59782199	0.04039	0.04399	0.003289	0.1311	0.03399	0.2214	0.01517	0.006329	0.008321	0.0431	0.0482	MAB21L1_Delphina
					13:35531814-35531814	13_35531814_C/T	T	-	-	-	-	-	-	-	-	-	-	-	-	MAB21L1_Delphina
					13:35531845-35531845	13_35531845_A/G	G	rs998696212	0.0001971	2.412e-05	0	0.0001308	0	0	0	0	0.0003968	0	0	MAB21L1_Delphina
					13:35531851-35531851	13_35531851_C/T	T	-	-	-	-	-	-	-	-	-	-	-	-	MAB21L1_Delphina
					13:35531858-35531858	13_35531858_T/C	C	-	-	-	-	-	-	-	-	-	-	-	-	MAB21L1_Delphina
					13:35531865-35531865	13_35531865_A/G	G	rs960899679	6.57e-05	4.824e-05	0	6.545e-05	0	0	0	0	0.0001029	0	0	MAB21L1_Delphina
					13:35531874-35531874	13_35531874_C/G	G	rs1473190350	1.314e-05	0	0	0	0	0	0	0	2.94e-05	0	0	MAB21L1_Delphina
					13:35562577-35562577	13_35562577_A/G	G	-	-	-	-	-	-	-	-	-	-	-	-	MAB21L1_Brooklyn
					13:35562885-35562885	13_35562885_C/G	G	rs750026337	1.974e-05	0	0	0	0	0	0	0	4.418e-05	0	0	MAB21L1_Brooklyn
					13:35562956-35562956	13_35562956_T/A	A	rs868834585	6.578e-06	0	0	0	0	0	0	0	0	0	0.000207	MAB21L1_Brooklyn
					13:35672517-35672517	13_35672517_A/T	T	-	-	-	-	-	-	-	-	-	-	-	-	MAB21L1_Adela
					13:35672529-35672529	13_35672529_G/A	A	rs896561044	-	-	-	-	-	-	-	-	-	-	-	MAB21L1_Adela
					13:35672532-35672532	13_35672532_A/G	G	rs569111207	0.0001905	0	0	0.001441	0	0	0	0.006329	7.349e-05	0	0	MAB21L1_Adela
					13:35672595-35672595	13_35672595_A/T	T	rs937951898	7.881e-05	0	0	6.542e-05	0	0	0	0	0.0001617	0	0	MAB21L1_Adela
					13:35672653-35672653	13_35672653_T/C	C	-	-	-	-	-	-	-	-	-	-	-	-	MAB21L1_Adela
					13:35672706-35672706	13_35672706_A/G	G	rs1050430966	1.97e-05	7.235e-05	0	0	0	0	0	0	0	0	0	MAB21L1_Adela
					13:35672730-35672730	13_35672730_G/T	T	-	-	-	-	-	-	-	-	-	-	-	-	MAB21L1_Adela
					14:56590321-56590321	14_56590321_G/A	A	rs1164218222	1.314e-05	0	0	0	0	0	0	0	2.94e-05	0	0	OTX2_Cameron
					14:56590341-56590341	14_56590341_A/G	G	-	-	-	-	-	-	-	-	-	-	-	-	OTX2_Cameron
					14:56590548-56590548	14_56590548_C/T	T	rs140023131	0.006623	0.002075	0.001096	0.006805	0.0005767	0	0.004614	0	0.01099	0.006692	0.0008278	OTX2_Cameron
					14:56590568-56590568	14_56590568_C/T	T	rs966577606	2.628e-05	0	0	0	0	0	0	0	4.41e-05	0	0.0002067	OTX2_Cameron
					14:56590617-56590617	14_56590617_A/G	G	rs778725524	0.000138	7.237e-05	0	0.0001963	0	0.0005771	0	0	0.0001617	0.000478	0	OTX2_Cameron
					14:56590659-56590659	14_56590659_T/C	C	rs1212116315	-	-	-	-	-	-	-	-	-	-	-	OTX2_Cameron
					14:56590668-56590668	14_56590668_G/A	A	rs187031851	0.0008608	0.0002655	0	0.0002617	0.001153	0	0.0002828	0	0.001558	0.0009551	0.000207	OTX2_Cameron
					14:56590859-56590859	14_56590859_G/A	A	-	-	-	-	-	-	-	-	-	-	-	-	OTX2_Cameron
					14:56590877-56590877	14_56590877_T/G	G	rs1166479507	-	-	-	-	-	-	-	-	-	-	-	OTX2_Cameron
					14:56590884-56590884	14_56590884_T/C	C	rs966173164	3.945e-05	2.415e-05	0	0	0	0	0	0	7.35e-05	0	0	OTX2_Cameron
					14:56742345-56742345	14_56742345_C/G	G	rs568235343	0.00322	0.01151	0	0.0005236	0	0	0	0	1.47e-05	0.001912	0	OTX2_Cassandra
					14:56742380-56742380	14_56742380_G/A	A	-	-	-	-	-	-	-	-	-	-	-	-	OTX2_Cassandra
					14:56742519-56742519	14_56742519_C/T	T	rs569150969	0.0001314	0	0	0	0	0	0	0	0	0	0.004139	OTX2_Cassandra
					14:56742530-56742530	14_56742530_A/T	T	rs79129326	0.01271	0.004851	0.003297	0.01622	0.04205	0	0.005558	0.02215	0.0181	0.01769	0.0006203	OTX2_Cassandra
					14:56742548-56742548	14_56742548_G/A	A	rs749043435	-	-	-	-	-	-	-	-	-	-	-	OTX2_Cassandra
					14:56742589-56742589	14_56742589_C/T	T	rs757051913	9.199e-05	2.413e-05	0	0	0	0	0.0009414	0	4.409e-05	0	0	OTX2_Cassandra
					14:56742616-56742616	14_56742616_T/C	C	-	-	-	-	-	-	-	-	-	-	-	-	OTX2_Cassandra
					14:56742631-56742631	14_56742631_T/G	G	rs17092064	0.05749	0.2019	0	0.0178	0	0	0	0.01266	0.0004998	0.03688	0.0004141	OTX2_Cassandra
					14:56742670-56742670	14_56742670_C/T	T	rs566300480	0.0002168	0	0	0	0	0	0	0	1.47e-05	0	0.00662	OTX2_Cassandra
					14:56742704-56742704	14_56742704_T/A	A	-	-	-	-	-	-	-	-	-	-	-	-	OTX2_Cassandra
					14:56753366-56753366	14_56753366_G/A	A	rs149533385	5.913e-05	0	0	0	0	0.00154	0	0	1.47e-05	0	0	OTX2_Charlie
					14:56753402-56753402	14_56753402_A/G	G	rs169147	0.9824	0.9677	1	0.9912	0.9942	0.9996	0.9869	0.9873	0.9864	0.9866	0.9818	OTX2_Charlie
					14:56753421-56753421	14_56753421_T/C	C	rs570888715	0.000624	7.236e-05	0	0.001243	0	0	0.0001882	0	0.001014	0.0009551	0	OTX2_Charlie
					14:56753440-56753440	14_56753440_T/G	G	-	-	-	-	-	-	-	-	-	-	-	-	OTX2_Charlie
					14:56753557-56753557	14_56753557_A/G	G	rs144071050	0.0003549	0.001159	0	0.0001964	0	0	0	0	0	0.001433	0	OTX2_Charlie
					14:56753568-56753568	14_56753568_G/A	A	-	-	-	-	-	-	-	-	-	-	-	-	OTX2_Charlie
					14:56753671-56753671	14_56753671_C/T	T	rs750113383	0.0004469	4.825e-05	0	0.0002619	0.0121	0	0	0.003165	0.0002646	0.0004776	0	OTX2_Charlie
					14:56753673-56753673	14_56753673_C/T	T	rs72715026	0.002294	0.0007963	0	0.001768	0.006048	0	0.0001885	0	0.003837	0.00191	0.0002075	OTX2_Charlie
					14:56753676-56753676	14_56753676_G/A	A	rs1045359915	1.972e-05	0	0	0	0	0	0	0	4.409e-05	0	0	OTX2_Charlie
					14:56753691-56753691	14_56753691_A/G	G	rs190020326	0.000979	0.0002895	0	0.001636	0	0	0	0	0.001558	0.002392	0.0002073	OTX2_Charlie
					14:56755412-56755412	14_56755412_C/A	A	rs1039768851	0.0001971	0.0006031	0	0.0002617	0	0	0	0	0	0.0004785	0	OTX2_Delphina
					14:56755501-56755501	14_56755501_C/T	T	rs758568025	7.23e-05	0.0001207	0	6.545e-05	0	0	0	0	7.348e-05	0	0	OTX2_Delphina
					14:56755538-56755538	14_56755538_G/A	A	rs1038593434	0.00023	0	0	0.0003274	0	0	9.427e-05	0	0.0003969	0.0009579	0	OTX2_Delphina
					14:56755541-56755541	14_56755541_T/C	C	rs1476420393	6.57e-06	0	0	0	0	0	0	0	1.47e-05	0	0	OTX2_Delphina
					14:56755564-56755564	14_56755564_A/G	G	rs145368051	0.0005847	0.00205	0	0.000131	0	0	0	0	1.47e-05	0.0004785	0	OTX2_Delphina
					14:56891299-56891299	14_56891299_A/T	T	rs540469198	0.000848	0.002993	0	0.000131	0	0	0	0	1.47e-05	0.000956	0	OTX2_Gabriel
					14:56891334-56891334	14_56891334_C/T	T	-	-	-	-	-	-	-	-	-	-	-	-	OTX2_Gabriel
					14:56891436-56891436	14_56891436_G/A	A	-	-	-	-	-	-	-	-	-	-	-	-	OTX2_Gabriel
					14:56891459-56891459	14_56891459_T/G	G	rs906039406	-	-	-	-	-	-	-	-	-	-	-	OTX2_Gabriel
					14:56891483-56891483	14_56891483_T/A	A	-	-	-	-	-	-	-	-	-	-	-	-	OTX2_Gabriel
					14:56891500-56891500	14_56891500_T/C	C	rs1003425746	2.628e-05	0	0	0	0	0	0	0	5.879e-05	0	0	OTX2_Gabriel
					14:56891533-56891533	14_56891533_T/C	C	rs850249	0.8005	0.934	0.9101	0.8628	0.78	0.9084	0.6994	0.7816	0.7092	0.8016	0.8431	OTX2_Gabriel
					14:56952816-56952816	14_56952816_A/G	G	rs182806315	0.004136	0.01482	0	0.001003	0	0	0	0	1.485e-05	0.001496	0	OTX2_Gandalf
					14:56952900-56952900	14_56952900_A/T	T	-	-	-	-	-	-	-	-	-	-	-	-	OTX2_Gandalf
					14:56952921-56952921	14_56952921_A/T	T	rs1430652842	2.63e-05	9.654e-05	0	0	0	0	0	0	0	0	0	OTX2_Gandalf
					14:56953765-56953765	14_56953765_C/T	T	-	-	-	-	-	-	-	-	-	-	-	-	OTX2_Hector
					14:56953798-56953798	14_56953798_A/G	G	rs1226366408	6.569e-06	0	0	0	0	0	0	0	1.47e-05	0	0	OTX2_Hector
					14:56953825-56953825	14_56953825_A/G	G	-	-	-	-	-	-	-	-	-	-	-	-	OTX2_Hector
					14:56953833-56953833	14_56953833_T/C	C	rs774410371	0.0001904	2.411e-05	0	6.543e-05	0	0	0	0	0.0003674	0.0009551	0	OTX2_Hector
					14:56953844-56953844	14_56953844_T/C	C	rs759856846	6.57e-06	0	0	0	0	0	0	0	1.47e-05	0	0	OTX2_Hector
					14:56953873-56953873	14_56953873_C/G	G	-	-	-	-	-	-	-	-	-	-	-	-	OTX2_Hector
					14:56953887-56953887	14_56953887_C/T	T	rs982625616	0.0001446	0.0005071	0	0	0	0.0001925	0	0	0	0	0	OTX2_Hector
					14:56953892-56953892	14_56953892_A/T	T	-	-	-	-	-	-	-	-	-	-	-	-	OTX2_Hector
					14:56953991-56953991	14_56953991_C/G	G	rs752826087	0.000217	0	0	0	0	0	0	0	0.0004704	0	0.0002076	OTX2_Hector
					14:56954069-56954069	14_56954069_A/G	G	-	-	-	-	-	-	-	-	-	-	-	-	OTX2_Hector
					14:56954229-56954229	14_56954229_A/T	T	-	-	-	-	-	-	-	-	-	-	-	-	OTX2_Hector
					14:56954287-56954287	14_56954287_T/C	C	-	-	-	-	-	-	-	-	-	-	-	-	OTX2_Hector
					14:56964608-56964608	14_56964608_C/A	A	-	-	-	-	-	-	-	-	-	-	-	-	OTX2_Mignon
					14:56964634-56964634	14_56964634_A/C	C	rs191343359	0.0003548	0.001206	0	0.0001309	0	0	0	0	1.47e-05	0.0004776	0	OTX2_Mignon
					14:56964664-56964664	14_56964664_G/A	A	rs1382442565	1.315e-05	2.413e-05	0	0	0	0	0	0	1.47e-05	0	0	OTX2_Mignon
					14:56964686-56964686	14_56964686_T/A	A	rs1050960488	4.599e-05	0.0001206	0	0.000131	0	0	0	0	0	0	0	OTX2_Mignon
					14:56964699-56964699	14_56964699_T/C	C	rs74325287	0.01241	0.04325	0	0.003734	0	0	0	0.003165	0.0003086	0.008621	0	OTX2_Mignon
					14:56964707-56964707	14_56964707_G/A	A	rs546392898	0.002052	0.0003863	0	0.00164	0.008939	0	0.0001888	0	0.003396	0.002871	0.0002074	OTX2_Mignon
					14:56964735-56964735	14_56964735_C/T	T	-	-	-	-	-	-	-	-	-	-	-	-	OTX2_Mignon
					14:56964754-56964754	14_56964754_T/C	C	rs1238419479	6.57e-06	0	0	0	0	0	0	0	1.47e-05	0	0	OTX2_Mignon
					14:56964805-56964805	14_56964805_C/G	G	-	-	-	-	-	-	-	-	-	-	-	-	OTX2_Mignon
					14:56964846-56964846	14_56964846_C/T	T	rs905455473	1.315e-05	2.414e-05	0	0	0	0	0	0	1.47e-05	0	0	OTX2_Mignon
					14:56964923-56964923	14_56964923_C/T	T	rs189203729	0.0003747	0.0006034	0	0.0001311	0	0.005771	0	0	0	0	0	OTX2_Mignon
					14:56964986-56964986	14_56964986_C/G	G	-	-	-	-	-	-	-	-	-	-	-	-	OTX2_Mignon
					14:56964998-56964998	14_56964998_T/C	C	rs781732254	0.000138	0	0	0	0	0	0	0	0.0003087	0	0	OTX2_Mignon
					14:56965020-56965020	14_56965020_G/A	A	rs1168717176	1.315e-05	0	0	0	0	0	0	0	2.94e-05	0	0	OTX2_Mignon
					14:76035002-76035002	14_76035002_A/G	G	rs760460317	0.0001117	2.412e-05	0	0	0	0	0	0	0.0002352	0	0	ESRRB_Hans
					14:76035103-76035103	14_76035103_G/A	A	rs117070621	0.001966	0.0004346	0	0.0001965	0.002016	0	0.005755	0.003165	0.003058	0	0.0002076	ESRRB_Hans
					14:76035212-76035212	14_76035212_A/T	T	-	-	-	-	-	-	-	-	-	-	-	-	ESRRB_Hans
					14:76035233-76035233	14_76035233_G/T	T	rs945087745	2.629e-05	0	0	0	0	0	0	0	5.88e-05	0	0	ESRRB_Hans
					14:76035238-76035238	14_76035238_A/G	G	rs372818947	0.00117	4.83e-05	0	6.547e-05	0	0	9.423e-05	0	5.881e-05	0.000956	0.03484	ESRRB_Hans
					14:76035259-76035259	14_76035259_A/G	G	rs542627197	0.0005941	0.0002674	0	0.0001314	0	0	0	0.003165	0.001032	0.0004817	0.001043	ESRRB_Hans
					14:76035286-76035286	14_76035286_A/G	G	rs1043296741	3.287e-05	2.414e-05	0	0	0	0	0	0	4.41e-05	0	0.0002073	ESRRB_Hans
					14:76035313-76035313	14_76035313_T/C	C	rs1017484659	8.54e-05	0.0001447	0	6.544e-05	0	0.0001925	0	0	2.94e-05	0	0.0006216	ESRRB_Hans
					14:76035332-76035332	14_76035332_C/A	A	-	-	-	-	-	-	-	-	-	-	-	-	ESRRB_Hans
					14:76035349-76035349	14_76035349_C/T	T	-	-	-	-	-	-	-	-	-	-	-	-	ESRRB_Hans
					16:49589471-49589471	16_49589471_T/C	C	rs181924790	0.0007241	0.002569	0	0.0002617	0	0	0	0	0	0	0	ZNF423_Aida
					16:49589509-49589509	16_49589509_T/A	A	rs942301195,COSV52176141	5.944e-05	9.78e-05	0	0	0	0.0001944	0	0	5.88e-05	0	0	ZNF423_Aida
					16:49589546-49589546	16_49589546_A/T	T	rs771856533	1.316e-05	0	0	0	0	0	0	0	2.94e-05	0	0	ZNF423_Aida
					16:49589596-49589596	16_49589596_G/A	A	rs565233060	0.0001117	4.828e-05	0	0	0	0	0	0	0.0002205	0	0	ZNF423_Aida
					16:49652827-49652827	16_49652827_C/T	T	rs1264730045	6.57e-06	0	0	0	0	0	0	0	1.47e-05	0	0	ZNF423_Isolde
					16:49652875-49652875	16_49652875_G/A	A	rs1489710690	6.574e-06	0	0	0	0	0	0	0	1.47e-05	0	0	ZNF423_Isolde
					16:49652883-49652883	16_49652883_C/T	T	-	-	-	-	-	-	-	-	-	-	-	-	ZNF423_Isolde
					16:49652908-49652908	16_49652908_T/A	A	rs571622202	0.0003154	0.0007237	0	0.001112	0	0	0	0	0	0.000478	0	ZNF423_Isolde
					16:49652958-49652958	16_49652958_G/C	C	rs138285120	0.004619	0.01589	0	0.002225	0	0	0	0	1.47e-05	0.004302	0	ZNF423_Isolde
					16:49653029-49653029	16_49653029_G/A	A	rs1458616023	1.315e-05	0	0	0	0	0	0	0	2.939e-05	0	0	ZNF423_Isolde
					16:49653073-49653073	16_49653073_T/G	G	rs958669537	-	-	-	-	-	-	-	-	-	-	-	ZNF423_Isolde
					16:49701745-49701745	16_49701745_C/A	A	-	-	-	-	-	-	-	-	-	-	-	-	ZNF423_Nagasawa
					16:49701753-49701753	16_49701753_G/A	A	rs772591773	3.286e-05	0	0	0	0	0	9.434e-05	0	5.88e-05	0	0	ZNF423_Nagasawa
					16:49701757-49701757	16_49701757_C/T	T	rs534579662	0.000322	0.001134	0	6.544e-05	0	0	0	0	1.47e-05	0	0	ZNF423_Nagasawa
					16:49701772-49701772	16_49701772_C/T	T	rs557755702	7.888e-05	0	0	0	0	0.002307	0	0	0	0	0	ZNF423_Nagasawa
					16:49701846-49701846	16_49701846_A/G	G	rs989991624	8.569e-05	4.848e-05	0	0	0	0	0	0	0.0001472	0.0004808	0	ZNF423_Nagasawa
					16:49701864-49701864	16_49701864_A/C	C	rs915780143	5.913e-05	4.826e-05	0	0	0	0	0	0	0.0001029	0	0	ZNF423_Nagasawa
					16:49702008-49702008	16_49702008_C/T	T	rs906940361	1.971e-05	0	0	0	0	0	0	0	4.409e-05	0	0	ZNF423_Nagasawa
					16:49702089-49702089	16_49702089_C/T	T	rs898121879	0.0001248	0	0	6.545e-05	0.002595	0	0	0	5.88e-05	0.001434	0.0004148	ZNF423_Nagasawa
					16:49702102-49702102	16_49702102_T/C	C	-	-	-	-	-	-	-	-	-	-	-	-	ZNF423_Nagasawa
					16:49702128-49702128	16_49702128_C/G	G	-	-	-	-	-	-	-	-	-	-	-	-	ZNF423_Nagasawa
					16:49702236-49702236	16_49702236_T/C	C	-	-	-	-	-	-	-	-	-	-	-	-	ZNF423_Nagasawa
					16:49702250-49702250	16_49702250_A/G	G	rs573773755	0.0002563	0.0008686	0	6.547e-05	0	0	0	0	1.47e-05	0.0004776	0	ZNF423_Nagasawa
					16:53529332-53529332	16_53529332_G/A	A	rs10521296	0.153	0.1834	0.1623	0.1259	0.1242	0.3639	0.09739	0.1677	0.1288	0.1632	0.229	IRXB_Larisa
					16:53529372-53529372	16_53529372_A/G	G	rs560807463	3.941e-05	2.411e-05	0	0	0	0	0	0	0	0	0.001033	IRXB_Larisa
					16:53529382-53529382	16_53529382_G/C	C	rs1598174443	1.314e-05	0	0	6.546e-05	0	0	0	0	1.47e-05	0	0	IRXB_Larisa
					16:53529415-53529415	16_53529415_T/C	C	rs73614566	0.1361	0.136	0.09101	0.1185	0.1251	0.12	0.1295	0.1804	0.1442	0.1453	0.1185	IRXB_Larisa
					16:53529456-53529456	16_53529456_G/T	T	rs141370310	5.256e-05	9.651e-05	0	0	0	0	0	0.009494	0	0.0004776	0	IRXB_Larisa
					16:53529507-53529507	16_53529507_G/A	A	rs181838178	0.0002891	0	0	0.0003925	0.001441	0	9.42e-05	0.006329	0.0004116	0.0009551	0	IRXB_Larisa
					16:53529526-53529526	16_53529526_G/A	A	rs186929374	0.000795	4.826e-05	0	0.001178	0.01153	0	0	0.01582	0.000632	0.003349	0.001243	IRXB_Larisa
					16:53529556-53529556	16_53529556_A/G	G	rs79075530	0.00023	0	0	6.55e-05	0	0.005973	0	0	2.939e-05	0	0.0002071	IRXB_Larisa
					16:53529559-53529559	16_53529559_G/A	A	rs559561958	3.944e-05	2.414e-05	0	6.551e-05	0	0	0	0	5.88e-05	0	0	IRXB_Larisa
					16:53631924-53631924	16_53631924_T/G	G	rs748947172	0.000138	0.0001207	0	0	0	0	0	0	0.0002351	0	0	IRXB_Lucifer
					16:53631924-53631924	16_53631924_T/C	C	rs748947172	0.0001117	2.413e-05	0	0	0	0	9.423e-05	0	0.0002205	0	0	IRXB_Lucifer
					16:53631967-53631967	16_53631967_C/T	T	rs748565247	0.0002103	4.828e-05	0	6.549e-05	0	0	0	0	0.0004262	0	0	IRXB_Lucifer
					16:53632031-53632031	16_53632031_T/C	C	-	-	-	-	-	-	-	-	-	-	-	-	IRXB_Lucifer
					16:53632033-53632033	16_53632033_G/A	A	rs145461956	0.00184	0.006418	0	0.0007201	0	0	0	0	0	0.001435	0	IRXB_Lucifer
					16:53632060-53632060	16_53632060_A/C	C	rs754507553	5.912e-05	2.412e-05	0	6.542e-05	0	0	0	0	0.0001029	0	0	IRXB_Lucifer
					16:53632084-53632084	16_53632084_G/A	A	rs117636476	0.01862	0.004754	0.07895	0.02624	0.07987	0.0005767	0.01272	0.02848	0.02429	0.02682	0.006623	IRXB_Lucifer
					16:53632095-53632095	16_53632095_A/G	G	-	-	-	-	-	-	-	-	-	-	-	-	IRXB_Lucifer
					17:75778378-75778378	17_75778378_T/C	C	rs751657487	6.572e-05	2.415e-05	0	0	0	0	0	0	0.0001323	0	0	chr17_Vanessa
					17:75778388-75778388	17_75778388_A/G	G	rs546663912	5.911e-05	2.411e-05	0	0	0	0	0	0	0.0001176	0	0	chr17_Vanessa
					17:75778404-75778404	17_75778404_A/G	G	-	-	-	-	-	-	-	-	-	-	-	-	chr17_Vanessa
					17:75778454-75778454	17_75778454_T/C	C	-	-	-	-	-	-	-	-	-	-	-	-	chr17_Vanessa
					17:75778467-75778467	17_75778467_G/A	A	rs750599478	1.315e-05	0	0	0.0001314	0	0	0	0	0	0	0	chr17_Vanessa
					17:75778498-75778498	17_75778498_G/A	A	rs114101069	0.002399	0.008496	0	0.0006546	0	0	0	0	2.94e-05	0.0004803	0	chr17_Vanessa
					17:75778546-75778546	17_75778546_A/T	T	rs747751713	-	-	-	-	-	-	-	-	-	-	-	chr17_Vanessa
					17:75778589-75778589	17_75778589_C/T	T	rs748559822	-	-	-	-	-	-	-	-	-	-	-	chr17_Vanessa
					18:55351960-55351960	18_55351960_G/A	A	rs547201439	0.0001053	0	0	0.0001967	0	0	0	0	0.0001913	0	0	TCF4_Cassandra
					18:55352091-55352091	18_55352091_T/C	C	rs532948788	0.0005521	0.0001206	0	6.554e-05	0	0	0.0003769	0	0.001073	0.000478	0	TCF4_Cassandra
					18:55352292-55352292	18_55352292_G/A	A	-	-	-	-	-	-	-	-	-	-	-	-	TCF4_Cassandra
					18:55405928-55405928	18_55405928_C/T	T	rs890840783	3.947e-05	0	0	0	0	0	0	0	8.827e-05	0	0	TCF4_Elvira
					18:55405972-55405972	18_55405972_T/C	C	-	-	-	-	-	-	-	-	-	-	-	-	TCF4_Elvira
					18:55405992-55405992	18_55405992_A/G	G	-	-	-	-	-	-	-	-	-	-	-	-	TCF4_Elvira
					18:55406058-55406058	18_55406058_C/T	T	rs577621482	0.0006272	0.00017	0.007675	0.000461	0.0002882	0	0.0001922	0	0.001045	0	0	TCF4_Elvira
					18:55406071-55406071	18_55406071_G/A	A	rs1212867911	-	-	-	-	-	-	-	-	-	-	-	TCF4_Elvira
					18:55416821-55416821	18_55416821_C/T	T	rs866193022	3.944e-05	9.656e-05	0	0	0	0	0	0	2.941e-05	0	0	TCF4_Figaro
					18:55416825-55416825	18_55416825_G/T	T	-	-	-	-	-	-	-	-	-	-	-	-	TCF4_Figaro
					18:55416841-55416841	18_55416841_G/A	A	rs993213582	5.914e-05	0	0	0	0	0	0	0	0.0001029	0	0.0004141	TCF4_Figaro
					18:55416852-55416852	18_55416852_T/A	A	rs1178842867	1.971e-05	0	0	0	0	0	0	0	4.41e-05	0	0	TCF4_Figaro
					18:55416969-55416969	18_55416969_C/T	T	rs1017677243	3.945e-05	4.83e-05	0	6.554e-05	0.000288	0	0	0	2.94e-05	0	0	TCF4_Figaro
					18:55416970-55416970	18_55416970_G/C	C	-	-	-	-	-	-	-	-	-	-	-	-	TCF4_Figaro
					18:55416979-55416979	18_55416979_A/T	T	rs9807592	0.01379	0.04681	0	0.008771	0	0	0	0.003165	0.0001176	0.00717	0	TCF4_Figaro
					18:55417028-55417028	18_55417028_G/A	A	-	-	-	-	-	-	-	-	-	-	-	-	TCF4_Figaro
					18:55417031-55417031	18_55417031_C/G	G	-	-	-	-	-	-	-	-	-	-	-	-	TCF4_Figaro
					18:55417060-55417060	18_55417060_G/A	A	rs17089802	0.03294	0.1128	0	0.01538	0.00144	0	0	0.01266	0.0006759	0.02531	0.0002069	TCF4_Figaro
					18:55417066-55417066	18_55417066_C/T	T	rs771404327	-	-	-	-	-	-	-	-	-	-	-	TCF4_Figaro
					18:55417069-55417069	18_55417069_C/T	T	rs2919451	0.5003	0.7698	0.5164	0.4437	0.4135	0.4867	0.3709	0.4809	0.3857	0.4861	0.3507	TCF4_Figaro
					18:55422632-55422632	18_55422632_T/G	G	rs1474337781	5.26e-05	2.415e-05	0	0	0	0.0001929	0	0	2.94e-05	0	0.0008292	TCF4_Hannibal
					18:55422736-55422736	18_55422736_G/A	A	-	-	-	-	-	-	-	-	-	-	-	-	TCF4_Hannibal
					18:55422829-55422829	18_55422829_T/G	G	-	-	-	-	-	-	-	-	-	-	-	-	TCF4_Hannibal
					18:55422880-55422880	18_55422880_C/T	T	rs893083404	1.315e-05	0	0	0	0	0	0	0	0	0	0.0004146	TCF4_Hannibal
					18:55423540-55423540	18_55423540_C/T	T	-	-	-	-	-	-	-	-	-	-	-	-	TCF4_Nick
					18:55423597-55423597	18_55423597_G/A	A	rs559547752	6.575e-05	2.416e-05	0	6.551e-05	0	0.0005771	0	0	2.94e-05	0	0.0006221	TCF4_Nick
					18:55423616-55423616	18_55423616_A/G	G	rs938595493	6.57e-05	0	0	0	0	0	0	0	0.000147	0	0	TCF4_Nick
					18:55423672-55423672	18_55423672_A/G	G	rs139958763	0.001663	0.005985	0	0.0001963	0	0	0	0	0	0.000956	0	TCF4_Nick
					18:55423693-55423693	18_55423693_C/T	T	rs545340050	0.0004666	9.658e-05	0	0.0003927	0	0	9.42e-05	0	0.0008818	0	0	TCF4_Nick
					18:55423700-55423700	18_55423700_G/A	A	rs1037388719	1.973e-05	2.415e-05	0	0	0	0.0001931	0	0	1.47e-05	0	0	TCF4_Nick
					18:55423710-55423710	18_55423710_G/A	A	rs968649226	1.315e-05	4.83e-05	0	0	0	0	0	0	0	0	0	TCF4_Nick
					18:55863647-55863647	18_55863647_A/T	T	rs9675567	0.6183	0.5705	0.6934	0.6135	0.6017	0.9853	0.7084	0.7152	0.5944	0.6269	0.7781	TCF4_Penelope
					18:55863661-55863661	18_55863661_A/G	G	rs1013119916	5.256e-05	4.825e-05	0	0	0	0	0	0	8.818e-05	0	0	TCF4_Penelope
					18:55863687-55863687	18_55863687_C/T	T	rs749735972	2.628e-05	0	0	0	0	0.0003849	0	0	0	0	0.0004139	TCF4_Penelope
					18:55863742-55863742	18_55863742_A/T	T	rs56108467	0.1373	0.1378	0.1272	0.2237	0.1627	0.01215	0.08701	0.1139	0.1391	0.1367	0.0633	TCF4_Penelope
					18:55863764-55863764	18_55863764_G/A	A	rs1026666625	1.314e-05	0	0	0	0	0	0	0	0	0	0.0004141	TCF4_Penelope
					18:55863855-55863855	18_55863855_G/T	T	rs978261764	6.574e-06	2.414e-05	0	0	0	0	0	0	0	0	0	TCF4_Penelope
					18:55863921-55863921	18_55863921_A/G	G	rs774547718	6.569e-05	0	0	0	0	0	0	0	0.000147	0	0	TCF4_Penelope
					18:55863971-55863971	18_55863971_C/T	T	rs1394285754	1.971e-05	0	0	0	0	0	0.0002832	0	0	0	0	TCF4_Penelope
					18:55864023-55864023	18_55864023_G/A	A	-	-	-	-	-	-	-	-	-	-	-	-	TCF4_Penelope
					18:55864030-55864030	18_55864030_A/G	G	rs540208769	0.0005124	0.0001206	0	0.0003272	0	0	0.001223	0	0.0007937	0.0004794	0	TCF4_Penelope
					18:55864183-55864183	18_55864183_C/G	G	rs527724892	0.000178	4.844e-05	0	0	0	0.0001928	0	0	1.472e-05	0	0.00478	TCF4_Penelope
					18:55864317-55864317	18_55864317_T/C	C	-	-	-	-	-	-	-	-	-	-	-	-	TCF4_Penelope
					18:55864326-55864326	18_55864326_G/A	A	rs57281008	0.01264	0.04479	0	0.004975	0	0	0	0	7.532e-05	0.006224	0	TCF4_Penelope
					18:55864328-55864328	18_55864328_C/G	G	-	-	-	-	-	-	-	-	-	-	-	-	TCF4_Penelope
					18:56038326-56038326	18_56038326_T/C	C	rs2551458	0.05492	0.1894	0	0.02374	0.00692	0	0	0.006329	0.0008084	0.032	0.0008288	TCF4_Scout
					18:56038365-56038365	18_56038365_C/A	A	rs4801015	0.1295	0.03632	0.09539	0.2179	0.2213	0.003463	0.1612	0.1646	0.1593	0.1368	0.2326	TCF4_Scout
					18:56038436-56038436	18_56038436_G/A	A	rs148332069	0.002997	0.01055	0	0.000589	0	0.0001925	0	0	7.349e-05	0.001916	0	TCF4_Scout
					18:56038508-56038508	18_56038508_T/C	C	rs188116223	-	-	-	-	-	-	-	-	-	-	-	TCF4_Scout
					2:144403554-144403554	2_144403554_C/T	T	rs556770412	0.000974	0.002754	0	0.0001967	0.004896	0	0	0	0.0001765	0.0004808	0.000208	ZEB2_Isaac
					2:144403564-144403564	2_144403564_C/T	T	rs1166637726	1.318e-05	0	0	0	0	0	0	0	1.472e-05	0	0.0002084	ZEB2_Isaac
					2:144403624-144403624	2_144403624_C/T	T	-	-	-	-	-	-	-	-	-	-	-	-	ZEB2_Isaac
					2:144403656-144403656	2_144403656_T/A	A	rs942550385	0.0002498	9.655e-05	0	0.0006548	0	0	0	0	0.000353	0	0	ZEB2_Isaac
					2:144403718-144403718	2_144403718_C/T	T	rs199549142	0.000125	0	0	0	0	0.002502	9.455e-05	0	4.412e-05	0	0.0004155	ZEB2_Isaac
					2:144403745-144403745	2_144403745_A/G	G	rs574939104	0.0001117	0	0	0	0	0	0	0	0	0	0.00352	ZEB2_Isaac
					2:144403788-144403788	2_144403788_A/G	G	rs374580516	0.0001971	0.0007236	0	0	0	0	0	0	0	0	0	ZEB2_Isaac
					2:144403864-144403864	2_144403864_G/A	A	rs368861899	0.0003683	0.001184	0	6.551e-05	0	0	0	0	8.82e-05	0	0	ZEB2_Isaac
					2:144403913-144403913	2_144403913_C/G	G	rs144925893,COSV57951149	0.001814	0.006253	0	0.0009819	0	0	0	0	0	0.0004776	0.0002076	ZEB2_Isaac
					2:144427174-144427174	2_144427174_A/G	G	-	-	-	-	-	-	-	-	-	-	-	-	ZEB2_Isolde_1
					2:144427223-144427223	2_144427223_A/G	G	rs558835082	0.0006306	0.002291	0	0	0	0	0	0	0	0.000478	0	ZEB2_Isolde_1
					2:144427266-144427266	2_144427266_T/C	C	rs189357327	5.256e-05	0	0	0.0001964	0	0	0	0	7.349e-05	0	0	ZEB2_Isolde_1
					2:144427275-144427275	2_144427275_G/A	A	rs1048255690	0.0001643	0.0005791	0	0	0	0	0	0	1.47e-05	0	0	ZEB2_Isolde_1
					2:144427354-144427354	2_144427354_G/A	A	rs192350181	0.001328	0.0002172	0	0.0001966	0	0	0.002356	0	0.002396	0.000956	0	ZEB2_Isolde_1
					2:144430841-144430841	2_144430841_T/A	A	-	-	-	-	-	-	-	-	-	-	-	-	ZEB2_Johanna
					2:144430880-144430880	2_144430880_C/A	A	rs951838369	1.314e-05	0	0	0	0	0	0	0	2.94e-05	0	0	ZEB2_Johanna
					2:144430881-144430881	2_144430881_T/A	A	rs367550720	0.0004338	0.0001207	0	0.000524	0	0.0001925	0	0	0.0003381	0.000956	0.005595	ZEB2_Johanna
					2:144430885-144430885	2_144430885_G/A	A	rs768741299	0.0001973	0	0	0	0	0	0.001225	0	0.0002499	0	0	ZEB2_Johanna
					2:144430975-144430975	2_144430975_A/G	G	-	-	-	-	-	-	-	-	-	-	-	-	ZEB2_Johanna
					2:144430978-144430978	2_144430978_C/T	T	-	-	-	-	-	-	-	-	-	-	-	-	ZEB2_Johanna
					2:144439375-144439375	2_144439375_G/C	C	-	-	-	-	-	-	-	-	-	-	-	-	ZEB2_Joshua
					2:144439381-144439381	2_144439381_C/T	T	rs945770382	1.971e-05	2.413e-05	0	0	0	0	0	0	2.939e-05	0	0	ZEB2_Joshua
					2:144439392-144439392	2_144439392_G/A	A	rs551812448	0.0001709	2.414e-05	0	6.544e-05	0	0	0	0	0	0	0.004965	ZEB2_Joshua
					2:144439394-144439394	2_144439394_C/T	T	rs141443098	0.0008936	9.651e-05	0	0.0001308	0.000288	0	0.0007543	0	0.001749	0.0004785	0.0002068	ZEB2_Joshua
					2:144439593-144439593	2_144439593_A/G	G	rs1446455747	1.971e-05	0	0	0	0	0	0	0	4.409e-05	0	0	ZEB2_Joshua
					2:144439750-144439750	2_144439750_A/G	G	-	-	-	-	-	-	-	-	-	-	-	-	ZEB2_Joshua
					2:144439754-144439754	2_144439754_G/A	A	rs145147754	6.573e-06	0	0	0	0	0	0	0	1.47e-05	0	0	ZEB2_Joshua
					2:144452524-144452524	2_144452524_C/T	T	-	-	-	-	-	-	-	-	-	-	-	-	ZEB2_Jun
					2:144452593-144452593	2_144452593_C/T	T	rs756207226	9.201e-05	0.0002173	0	0	0	0	0	0	7.348e-05	0	0	ZEB2_Jun
					2:144452596-144452596	2_144452596_C/T	T	rs777875019	0.000138	4.829e-05	0	0.0001309	0	0	0	0	0.0002499	0	0	ZEB2_Jun
					2:144452655-144452655	2_144452655_C/T	T	rs753880373	0.0001447	2.417e-05	0	0	0	0	0	0	0.0003087	0	0	ZEB2_Jun
					2:144452656-144452656	2_144452656_G/A	A	rs758331226	0.0001842	2.418e-05	0	0	0.004323	0	0	0	0.0001617	0.0004798	0	ZEB2_Jun
					2:144452672-144452672	2_144452672_C/G	G	rs200948302	0.0001578	4.829e-05	0	0	0	0.003083	0	0	4.411e-05	0	0.000624	ZEB2_Jun
					2:144452704-144452704	2_144452704_C/T	T	rs557098557	0.001012	0.003719	0	0	0	0	0	0	0	0	0	ZEB2_Jun
					2:144452723-144452723	2_144452723_C/A	A	rs1180588614	1.972e-05	0	0	0	0	0	0	0	4.41e-05	0	0	ZEB2_Jun
					2:144452750-144452750	2_144452750_T/A	A	rs543752843	0.003267	0.0008692	0.002193	0.003471	0.01181	0	0.0003767	0	0.005159	0.001912	0.001242	ZEB2_Jun
					2:144452770-144452770	2_144452770_G/T	T	-	-	-	-	-	-	-	-	-	-	-	-	ZEB2_Jun
					2:144452833-144452833	2_144452833_C/T	T	rs185955423	9.859e-05	4.827e-05	0	0	0	0	0	0	0.0001911	0	0	ZEB2_Jun
					2:144454999-144454999	2_144454999_A/G	G	rs1008217504	2.629e-05	0	0	0	0	0	0	0	5.88e-05	0	0	ZEB2_Kazuki
					2:144455028-144455028	2_144455028_C/A	A	rs78574524	0.01525	0.05289	0	0.006224	0	0	0	0	0.0001618	0.01102	0	ZEB2_Kazuki
					2:144455099-144455099	2_144455099_A/G	G	rs546053997	0.0001117	0	0	0	0	0	0	0	1.47e-05	0	0.00331	ZEB2_Kazuki
					2:144455129-144455129	2_144455129_T/C	C	rs374032872	6.571e-06	0	0	0	0	0	0	0	0	0	0.0002071	ZEB2_Kazuki
					2:144455237-144455237	2_144455237_G/T	T	-	-	-	-	-	-	-	-	-	-	-	-	ZEB2_Kazuki
					2:144465822-144465822	2_144465822_A/T	T	-	-	-	-	-	-	-	-	-	-	-	-	ZEB2_Leontina
					2:144465842-144465842	2_144465842_T/G	G	rs144859272	0.002122	0.0008444	0	0.0003929	0	0	0	0	0.004115	0.0009551	0	ZEB2_Leontina
					2:144465873-144465873	2_144465873_C/T	T	rs569585795	0.0001183	0.0003861	0	0	0	0.0001924	0	0	0	0	0.000207	ZEB2_Leontina
					2:144465906-144465906	2_144465906_A/G	G	-	-	-	-	-	-	-	-	-	-	-	-	ZEB2_Leontina
					2:144465941-144465941	2_144465941_G/T	T	-	-	-	-	-	-	-	-	-	-	-	-	ZEB2_Leontina
					2:144465990-144465990	2_144465990_G/C	C	rs376863411,COSV57967410	0.0002432	0	0	0	0	0	0	0	0	0	0.007664	ZEB2_Leontina
					2:144466053-144466053	2_144466053_C/T	T	rs13382811	0.2084	0.3222	0.1272	0.2814	0.1055	0.2487	0.1651	0.07595	0.1398	0.2132	0.1153	ZEB2_Leontina
					2:144466084-144466084	2_144466084_C/T	T	rs961506533	5.257e-05	0	0	0	0	0.001347	0	0	1.47e-05	0	0	ZEB2_Leontina
					2:144466150-144466150	2_144466150_T/C	C	rs565205555	0.0001314	2.412e-05	0	6.548e-05	0	0	0	0	0.000147	0	0.001654	ZEB2_Leontina
					2:144466165-144466165	2_144466165_G/T	T	rs17677601	0.1426	0.04906	0.3451	0.1289	0.2088	0.1957	0.1678	0.2184	0.1737	0.1493	0.3447	ZEB2_Leontina
					2:144466202-144466202	2_144466202_A/C	C	rs781483391	3.942e-05	0	0	0	0	0	0	0	8.819e-05	0	0	ZEB2_Leontina
					2:144478094-144478094	2_144478094_G/A	A	rs368176184	0.0002433	0	0	0	0	0	0	0	1.47e-05	0	0.007453	ZEB2_Lincoln
					2:144478174-144478174	2_144478174_T/C	C	rs190703745	0.0004336	0.001545	0	0.0001308	0	0	0	0	0	0	0	ZEB2_Lincoln
					2:144478374-144478374	2_144478374_C/A	A	rs142138481	0.0001971	2.412e-05	0	0	0.001153	0	0	0	0.0003527	0.000478	0	ZEB2_Lincoln
					2:144478378-144478378	2_144478378_G/A	A	rs1443015755	1.314e-05	0	0	0	0	0	0	0	2.939e-05	0	0	ZEB2_Lincoln
					2:144478394-144478394	2_144478394_G/A	A	rs146347484	0.001281	0.004511	0	0.0004579	0	0	0	0	0	0	0.0002067	ZEB2_Lincoln
					2:144478439-144478439	2_144478439_G/T	T	rs772345455	1.971e-05	0	0	0	0	0	0	0	4.41e-05	0	0	ZEB2_Lincoln
					2:144500028-144500028	2_144500028_T/A	A	rs561652911	0.0002168	0.0001206	0	0	0	0	0	0	0.0004116	0	0	ZEB2_Lucifer
					2:144500075-144500075	2_144500075_G/A	A	rs552870883	1.314e-05	0	0	0	0	0	0	0	0	0	0.0004136	ZEB2_Lucifer
					2:144500095-144500095	2_144500095_C/T	T	-	-	-	-	-	-	-	-	-	-	-	-	ZEB2_Lucifer
					2:144500238-144500238	2_144500238_G/A	A	rs1014389664	0.0005655	0.001981	0	0.000131	0	0.0001927	0	0	1.47e-05	0	0	ZEB2_Lucifer
					2:144500243-144500243	2_144500243_C/T	T	rs1308465850	2.632e-05	0	0	0	0	0.0005789	0	0	1.47e-05	0	0	ZEB2_Lucifer
					2:144500303-144500303	2_144500303_G/A	A	rs141107082	0.0001643	0	0	6.544e-05	0	0.004614	0	0	0	0	0	ZEB2_Lucifer
					2:144500306-144500306	2_144500306_G/A	A	rs551254176	9.855e-05	0	0	0	0	0	0	0	0.000147	0.0004776	0.0008271	ZEB2_Lucifer
					2:144500501-144500501	2_144500501_C/T	T	rs1371668230	6.577e-06	2.416e-05	0	0	0	0	0	0	0	0	0	ZEB2_Lucifer
					2:144504604-144504604	2_144504604_C/G	G	-	-	-	-	-	-	-	-	-	-	-	-	ZEB2_Lukas
					2:144504631-144504631	2_144504631_C/A	A	-	-	-	-	-	-	-	-	-	-	-	-	ZEB2_Lukas
					2:144504679-144504679	2_144504679_C/T	T	rs1411796977	6.571e-06	0	0	0	0	0	0	0	1.47e-05	0	0	ZEB2_Lukas
					2:144504688-144504688	2_144504688_C/T	T	rs747537468	3.286e-05	0	0	0	0	0	0	0	7.349e-05	0	0	ZEB2_Lukas
					2:144510779-144510779	2_144510779_C/T	T	rs1422284478	1.975e-05	0	0	0	0	0	0	0	4.412e-05	0	0	ZEB2_Malcolm
					2:144510879-144510879	2_144510879_A/T	T	rs994811276	6.57e-06	0	0	0	0	0	0	0	1.47e-05	0	0	ZEB2_Malcolm
					2:144510898-144510898	2_144510898_T/C	C	rs1334999068	3.943e-05	0	0	0	0	0	0	0	8.82e-05	0	0	ZEB2_Malcolm
					2:144510909-144510909	2_144510909_G/A	A	rs1025682522	3.285e-05	4.827e-05	0	0	0	0	0	0	4.41e-05	0	0	ZEB2_Malcolm
					2:144510922-144510922	2_144510922_T/C	C	rs537479280	6.571e-06	0	0	0	0	0	0	0	0	0	0.0002071	ZEB2_Malcolm
					2:144510947-144510947	2_144510947_G/C	C	rs190443805	9.855e-05	0	0	0	0	0.002885	0	0	0	0	0	ZEB2_Malcolm
					2:144512022-144512022	2_144512022_C/T	T	-	-	-	-	-	-	-	-	-	-	-	-	ZEB2_Mauritius
					2:144512033-144512033	2_144512033_G/C	C	rs779371194	6.573e-06	0	0	0	0	0	0	0	1.47e-05	0	0	ZEB2_Mauritius
					2:144512111-144512111	2_144512111_A/C	C	-	-	-	-	-	-	-	-	-	-	-	-	ZEB2_Mauritius
					2:144512116-144512116	2_144512116_C/T	T	rs941635041	9.202e-05	4.829e-05	0	0.0006544	0	0	0	0	0	0.000478	0.0002073	ZEB2_Mauritius
					2:144512165-144512165	2_144512165_G/T	T	rs142887210	0.001307	0.004561	0	0.0005236	0	0	0	0	2.939e-05	0	0	ZEB2_Mauritius
					2:144512171-144512171	2_144512171_A/G	G	rs75714872	0.0007752	2.412e-05	0	0.0002616	0	0.02079	0	0	0	0.0004776	0.0008282	ZEB2_Mauritius
					2:144512196-144512196	2_144512196_T/C	C	-	-	-	-	-	-	-	-	-	-	-	-	ZEB2_Mauritius
					2:144512224-144512224	2_144512224_T/C	C	-	-	-	-	-	-	-	-	-	-	-	-	ZEB2_Mauritius
					2:144521139-144521139	2_144521139_G/T	T	rs1002352569	1.971e-05	7.235e-05	0	0	0	0	0	0	0	0	0	ZEB2_Maxwell
					2:144521335-144521335	2_144521335_A/G	G	rs543957383	3.941e-05	0	0	0	0	0	0	0.003165	4.409e-05	0	0.0004137	ZEB2_Maxwell
					2:144521341-144521341	2_144521341_A/G	G	-	-	-	-	-	-	-	-	-	-	-	-	ZEB2_Maxwell
					2:144521365-144521365	2_144521365_T/C	C	rs77027441	0.002871	0.0002171	0	0.0009815	0.0005764	0.01942	0.0007536	0.006329	0.001675	0.002871	0.03728	ZEB2_Maxwell
					2:144581099-144581099	2_144581099_C/T	T	rs543869547	0.00117	0.000483	0.001096	0.0005892	0	0	0.0004718	0	0.002044	0.001914	0	ZEB2_Midori
					2:144581119-144581119	2_144581119_C/T	T	rs116350483	0.01129	0.002511	0	0.006812	0.01153	0	0.02067	0.02532	0.01735	0.009082	0.008914	ZEB2_Midori
					2:144581151-144581151	2_144581151_C/G	G	-	-	-	-	-	-	-	-	-	-	-	-	ZEB2_Midori
					2:144581160-144581160	2_144581160_G/A	A	-	-	-	-	-	-	-	-	-	-	-	-	ZEB2_Midori
					2:144581206-144581206	2_144581206_G/T	T	rs577909281	9.862e-05	4.83e-05	0	0	0	0	0	0	0.0001911	0	0	ZEB2_Midori
					2:144581262-144581262	2_144581262_C/A	A	rs138950604	0.001249	2.413e-05	0	0.0001965	0	0.03277	9.42e-05	0	2.939e-05	0.00191	0.001866	ZEB2_Midori
					2:144581353-144581353	2_144581353_G/A	A	rs1024673476	3.286e-05	4.829e-05	0	6.549e-05	0	0	0	0	2.94e-05	0	0	ZEB2_Midori
					2:144581477-144581477	2_144581477_C/T	T	-	-	-	-	-	-	-	-	-	-	-	-	ZEB2_Midori
					2:144582845-144582845	2_144582845_C/T	T	rs1317448386	1.315e-05	0	0	0	0	0	0	0	2.941e-05	0	0	ZEB2_Mignon_1
					2:144582898-144582898	2_144582898_A/T	T	rs531970075	0.0002038	0.0001931	0	0.000131	0	0	0	0	0.0003087	0	0	ZEB2_Mignon_1
					2:144582965-144582965	2_144582965_G/T	T	-	-	-	-	-	-	-	-	-	-	-	-	ZEB2_Mignon_1
					2:144582971-144582971	2_144582971_C/T	T	rs548083768	0.0008022	0.0004106	0	0.0007206	0	0	0	0	0.001382	0	0	ZEB2_Mignon_1
					2:144583225-144583225	2_144583225_T/C	C	rs187558082	0.0002498	4.828e-05	0	0.0001965	0	0	0.001129	0	0.0002941	0	0.0002073	ZEB2_Mignon_2
					2:144583270-144583270	2_144583270_C/T	T	rs780029624	0.0005589	7.245e-05	0	0.000131	0.0008646	0.0001927	0.004912	0	0.0002793	0	0.001037	ZEB2_Mignon_2
					2:144770821-144770821	2_144770821_T/C	C	rs181871399	0.0003223	0	0	0	0	0.00932	0	0	0	0.000478	0	ZEB2_Nemo
					2:144770826-144770826	2_144770826_T/C	C	rs185234122	0.004644	0.0003863	0	0.0007875	0	0	0.0375	0	0.004001	0.001912	0.0008275	ZEB2_Nemo
					2:144770969-144770969	2_144770969_A/G	G	rs565695344	0.0002499	7.239e-05	0	6.562e-05	0	0	0	0	0	0	0.007042	ZEB2_Nemo
					2:144770996-144770996	2_144770996_C/G	G	rs959365456	6.579e-06	0	0	0	0	0	0	0	1.471e-05	0	0	ZEB2_Nemo
					2:144770997-144770997	2_144770997_G/A	A	rs1258782746	6.582e-06	0	0	0	0	0	0	0	1.472e-05	0	0	ZEB2_Nemo
					2:144771027-144771027	2_144771027_G/A	A	rs532775524	3.947e-05	0	0	0	0	0	0	0	0	0	0.001242	ZEB2_Nemo
					2:144771058-144771058	2_144771058_A/T	T	rs946603865	4.604e-05	0.0001689	0	0	0	0	0	0	0	0	0	ZEB2_Nemo
					2:144771111-144771111	2_144771111_C/T	T	rs924417617	0.0001185	0	0	6.568e-05	0	0	0	0	0.0002501	0	0	ZEB2_Nemo
					2:144771232-144771232	2_144771232_C/A	A	rs72853221	0.05919	0.03011	0.06813	0.0319	0.06232	0.0003879	0.08196	0.1203	0.08576	0.05455	0.02735	ZEB2_Nemo
					2:207970450-207970450	2_207970450_T/C	C	rs540457800	0.0001448	0.0001208	0	0	0	0	0	0	0.0002501	0	0	chr2_Penelope
					2:207970495-207970495	2_207970495_C/G	G	rs768065414	0.000263	2.415e-05	0	0	0.00951	0	0	0	5.881e-05	0.000956	0	chr2_Penelope
					2:207970496-207970496	2_207970496_G/A	A	rs1027555336	7.887e-05	0.0001931	0	0	0	0	0	0	5.88e-05	0	0	chr2_Penelope
					2:207970536-207970536	2_207970536_T/A	A	rs535995378	0.0002103	0	0	6.546e-05	0	0	0	0	1.47e-05	0	0.006216	chr2_Penelope
					2:207970599-207970599	2_207970599_T/C	C	-	-	-	-	-	-	-	-	-	-	-	-	chr2_Penelope
					2:207970641-207970641	2_207970641_A/G	G	rs1216779567	6.574e-06	2.414e-05	0	0	0	0	0	0	0	0	0	chr2_Penelope
					2:207970675-207970675	2_207970675_G/A	A	rs553236360	0.0007887	4.827e-05	0	0	0	0	0	0	0	0.0004785	0.02426	chr2_Penelope
					2:44450129-44450129	2_44450129_A/G	G	rs1032065143	-	-	-	-	-	-	-	-	-	-	-	SIX2_Achilles
					2:44450187-44450187	2_44450187_C/T	T	-	-	-	-	-	-	-	-	-	-	-	-	SIX2_Achilles
					2:44450206-44450206	2_44450206_A/G	G	rs767707757	0.0006507	0.0004102	0	0.0006553	0	0	9.422e-05	0	0.001015	0.0009569	0	SIX2_Achilles
					2:44450214-44450214	2_44450214_C/T	T	rs114722024	0.03353	0.1169	0	0.01153	0	0	0	0.009494	0.0003676	0.02629	0.0002074	SIX2_Achilles
					2:44450219-44450219	2_44450219_A/C	C	rs117368226	9.862e-05	0	0	0	0	0.002887	0	0	0	0	0	SIX2_Achilles
					2:44450224-44450224	2_44450224_G/A	A	rs959205882	3.287e-05	2.415e-05	0	0.0001311	0	0	0	0.003165	1.471e-05	0	0	SIX2_Achilles
					2:44450254-44450254	2_44450254_C/A	A	rs72806839	0.002123	0.0004586	0	0.0006555	0	0	0.008767	0	0.002867	0.002876	0	SIX2_Achilles
					2:44450288-44450288	2_44450288_A/G	G	rs7568690	0.02244	0.07878	0	0.006492	0	0	0	0	0.0002794	0.01434	0.0006206	SIX2_Achilles
					2:44450293-44450293	2_44450293_C/T	T	rs775609613	1.973e-05	0	0	0	0	0	0	0	4.412e-05	0	0	SIX2_Achilles
					2:44450297-44450297	2_44450297_G/A	A	rs756381570	0.0003024	0	0	0	0	0	0	0	0.0006176	0.0004794	0.0006211	SIX2_Achilles
					2:44450300-44450300	2_44450300_T/C	C	rs186199369	0.002984	0.0008927	0	0.003996	0.0005767	0	0.001505	0	0.004765	0.006699	0	SIX2_Achilles
					2:44450337-44450337	2_44450337_A/G	G	rs112241431	0.002164	0.0043	0	0.004594	0.004614	0	0	0.02532	0.0006473	0.005747	0.0002069	SIX2_Achilles
					2:44450397-44450397	2_44450397_G/A	A	rs762406925	0.0003419	0.0003379	0	0	0.0002884	0.0001925	0.0001885	0.006329	0.0004118	0.0009579	0.0004142	SIX2_Achilles
					2:44450426-44450426	2_44450426_T/C	C	rs1476353176	1.314e-05	0	0	0	0	0.0003845	0	0	0	0	0	SIX2_Achilles
					2:44450437-44450437	2_44450437_A/G	G	rs1454995121	1.314e-05	2.413e-05	0	0	0	0	0	0	1.47e-05	0	0	SIX2_Achilles
					2:44453416-44453416	2_44453416_A/T	T	-	-	-	-	-	-	-	-	-	-	-	-	SIX2_Akiko
					2:44453448-44453448	2_44453448_A/G	G	rs148686819	0.001986	0.0004102	0	0.001246	0.008357	0	0.001789	0.009494	0.002841	0.002879	0.003311	SIX2_Akiko
					2:44453496-44453496	2_44453496_C/T	T	-	-	-	-	-	-	-	-	-	-	-	-	SIX2_Akiko
					2:44453521-44453521	2_44453521_A/G	G	rs530365283	0.0003617	7.238e-05	0	0.0007866	0	0	0	0	0.0005594	0.0009579	0	SIX2_Akiko
					2:44453559-44453559	2_44453559_A/G	G	-	-	-	-	-	-	-	-	-	-	-	-	SIX2_Akiko
					2:44453596-44453596	2_44453596_A/G	G	rs75366153	0.005787	0.0201	0	0.002163	0	0	0	0	8.832e-05	0.003349	0.0002068	SIX2_Akiko
					2:44546399-44546399	2_44546399_C/A	A	rs1043432766	9.199e-05	0.0001207	0	0.0001309	0	0	0	0	7.349e-05	0.0009551	0	SIX2_Antonio
					2:44546403-44546403	2_44546403_G/A	A	rs140050434	0.003025	0.01022	0	0.001702	0	0	0	0	4.411e-05	0.003346	0.0002078	SIX2_Antonio
					2:44546440-44546440	2_44546440_C/T	T	rs113241861	0.005902	0.01875	0	0.002028	0	0.008867	0	0	0.000147	0.003831	0.005383	SIX2_Antonio
					2:44546453-44546453	2_44546453_C/T	T	rs143744808	8.544e-05	2.414e-05	0	0	0	0.0009634	0	0	0.0001029	0	0	SIX2_Antonio
					2:44546454-44546454	2_44546454_G/A	A	rs113334275	0.001223	0.004253	0	0.0005236	0	0	0	0	0	0.0004789	0.0002073	SIX2_Antonio
					2:44546477-44546477	2_44546477_C/T	T	rs17032355	0.009476	0.02768	0	0.009688	0.01642	0	0.000377	0.006329	0.0009408	0.009074	0.000207	SIX2_Antonio
					2:44546539-44546539	2_44546539_C/T	T	rs572284546	0.0004402	0.0001931	0	6.545e-05	0	0	0	0	1.47e-05	0	0.01181	SIX2_Antonio
					2:44546540-44546540	2_44546540_G/A	A	rs114131913	0.007251	0.02514	0	0.002816	0	0	0	0	8.821e-05	0.006208	0	SIX2_Antonio
					2:44546581-44546581	2_44546581_A/G	G	rs568504857	0.0005454	0.00193	0	6.545e-05	0	0	0	0	0	0.000956	0	SIX2_Antonio
					2:44546647-44546647	2_44546647_G/A	A	rs577168358	2.629e-05	2.414e-05	0	0.0001309	0	0	0	0	0	0	0.0002072	SIX2_Antonio
					2:44546681-44546681	2_44546681_A/T	T	rs546222019	2.627e-05	0	0	0	0	0	0	0	0	0	0.0008271	SIX2_Antonio
					2:44546693-44546693	2_44546693_C/G	G	rs11674090	0.06101	0.04879	0.0989	0.05376	0.09049	0.0005769	0.04933	0.05063	0.07388	0.06842	0.06734	SIX2_Antonio
					2:44546759-44546759	2_44546759_T/A	A	rs764363112	-	-	-	-	-	-	-	-	-	-	-	SIX2_Antonio
					2:44580670-44580670	2_44580670_G/C	C	rs773132944	0.000539	0.0001448	0	0.000262	0	0	9.432e-05	0	0.001029	0.0004776	0	SIX2_Atsuko
					2:44580776-44580776	2_44580776_G/A	A	rs76682410	0.001446	0.005065	0	0.0004582	0	0	0	0	0	0.001435	0	SIX2_Atsuko
					2:44580817-44580817	2_44580817_G/T	T	rs201197038	0.0003286	0	0	6.545e-05	0	0.004811	0.0008486	0	4.41e-05	0.0004789	0.002283	SIX2_Atsuko
					2:44580885-44580885	2_44580885_T/G	G	-	-	-	-	-	-	-	-	-	-	-	-	SIX2_Atsuko
					2:44580935-44580935	2_44580935_G/A	A	-	-	-	-	-	-	-	-	-	-	-	-	SIX2_Atsuko
					2:44581013-44581013	2_44581013_A/T	T	rs146083286	0.002124	0.007465	0	0.0007208	0	0	0	0	1.47e-05	0.0009588	0	SIX2_Atsuko
					2:44618119-44618119	2_44618119_T/C	C	rs934777	0.5867	0.4562	0.6689	0.6747	0.6685	0.3207	0.6126	0.6731	0.6539	0.6157	0.6147	SIX2_Ava
					2:44618153-44618153	2_44618153_G/A	A	rs1025737170	9.859e-05	0	0	0	0	0	0	0	0.0002205	0	0	SIX2_Ava
					2:44618177-44618177	2_44618177_C/A	A	rs966183252	6.572e-05	0.0002413	0	0	0	0	0	0	0	0	0	SIX2_Ava
					2:44618188-44618188	2_44618188_T/C	C	rs753907515	0.0001708	0.0001447	0	6.543e-05	0	0	0	0	0.0002792	0	0	SIX2_Ava
					2:44618204-44618204	2_44618204_G/T	T	-	-	-	-	-	-	-	-	-	-	-	-	SIX2_Ava
					2:44618217-44618217	2_44618217_C/G	G	rs530472663	3.942e-05	0	0	0	0	0	0	0	0	0	0.001243	SIX2_Ava
					2:44618224-44618224	2_44618224_T/C	C	rs73927167	0.002096	0.006974	0	0.001701	0	0	0	0	2.94e-05	0.000956	0	SIX2_Ava
					2:44618230-44618230	2_44618230_G/A	A	rs76151164	0.02809	0.09761	0	0.0106	0	0	0	0.003165	0.0003821	0.02011	0.0002071	SIX2_Ava
					2:44618304-44618304	2_44618304_G/A	A	rs201117300	0.0003548	0	0	6.543e-05	0	0.005586	0.0008479	0	4.409e-05	0.0004785	0.002277	SIX2_Ava
					2:44618417-44618417	2_44618417_C/T	T	rs565913270	0.001058	0.0001689	0	0.0001309	0	0	0.004244	0	0.001558	0.0004776	0	SIX2_Ava
					2:44618432-44618432	2_44618432_A/T	T	rs779053653	0.0003549	0.000169	0	0.0005238	0	0	0	0	0.0005586	0.0004776	0	SIX2_Ava
					2:44618435-44618435	2_44618435_A/G	G	rs546456676	0.0009067	0.003305	0	6.547e-05	0	0	0	0	0	0	0	SIX2_Ava
					2:44618445-44618445	2_44618445_A/C	C	rs1043872067	3.285e-05	0	0	0	0	0	0	0	7.349e-05	0	0	SIX2_Ava
					2:44618482-44618482	2_44618482_A/T	T	rs532222334	6.57e-05	0	0	0.0001308	0	0	0	0.003165	0.0001029	0	0	SIX2_Ava
					2:44618704-44618704	2_44618704_C/T	T	rs960591020	5.259e-05	2.414e-05	0	0	0	0	0	0	0.0001029	0	0	SIX2_Ava
					2:44680533-44680533	2_44680533_A/G	G	rs536776297	0.0003614	0.001303	0	0	0	0	0	0	0	0.000478	0	SIX2_Derek
					2:44680562-44680562	2_44680562_G/C	C	-	-	-	-	-	-	-	-	-	-	-	-	SIX2_Derek
					2:44680600-44680600	2_44680600_G/T	T	rs975902725	7.227e-05	0	0	0	0	0	0	0	0.0001323	0.000956	0	SIX2_Derek
					2:44680610-44680610	2_44680610_T/G	G	rs767706894	0.0001511	0	0	0.0001963	0.0008641	0	0	0	0.0002499	0	0	SIX2_Derek
					2:44680681-44680681	2_44680681_G/A	A	rs1198162286	3.945e-05	2.415e-05	0	0	0	0	0	0	7.351e-05	0	0	SIX2_Derek
					2:44680711-44680711	2_44680711_A/C	C	rs114219598	0.01482	0.05191	0	0.004451	0	0	0	0.01266	0.0001617	0.01052	0	SIX2_Derek
					2:44680749-44680749	2_44680749_C/T	T	-	-	-	-	-	-	-	-	-	-	-	-	SIX2_Derek
					2:44680758-44680758	2_44680758_C/T	T	rs559178877	0.0003682	9.657e-05	0.02193	0.0003273	0	0	0	0	0.0003969	0	0	SIX2_Derek
					2:44705940-44705940	2_44705940_C/A	A	rs114719722	0.003987	0.01392	0	0.001377	0	0	0	0.003165	4.411e-05	0.002392	0	SIX2_Hans
					2:44705977-44705977	2_44705977_T/C	C	rs552163964	-	-	-	-	-	-	-	-	-	-	-	SIX2_Hans
					2:44706015-44706015	2_44706015_G/A	A	rs965363575	1.972e-05	2.413e-05	0	0	0	0	0	0	2.94e-05	0	0	SIX2_Hans
					2:44706044-44706044	2_44706044_G/A	A	rs74550490	0.006069	0.02106	0	0.001966	0	0	0	0	0.0001029	0.00622	0.0002076	SIX2_Hans
					2:44706084-44706084	2_44706084_C/T	T	rs760932002	1.971e-05	0	0	0	0	0	0	0	4.41e-05	0	0	SIX2_Hans
					2:44706132-44706132	2_44706132_C/T	T	-	-	-	-	-	-	-	-	-	-	-	-	SIX2_Hans
					2:44706157-44706157	2_44706157_T/G	G	-	-	-	-	-	-	-	-	-	-	-	-	SIX2_Hans
					2:44706178-44706178	2_44706178_G/T	T	rs888554237	6.576e-05	2.416e-05	0	0.0003931	0	0	0	0	4.411e-05	0	0	SIX2_Hans
					2:44706203-44706203	2_44706203_C/T	T	rs767885400	7.887e-05	9.651e-05	0	0.0002621	0	0	0	0	5.881e-05	0	0	SIX2_Hans
					2:44706215-44706215	2_44706215_G/A	A	-	-	-	-	-	-	-	-	-	-	-	-	SIX2_Hans
					2:44706222-44706222	2_44706222_A/G	G	rs192629469	0.0001052	4.828e-05	0	0.0004587	0	0	9.418e-05	0	8.822e-05	0	0	SIX2_Hans
					2:44706236-44706236	2_44706236_C/T	T	rs114355645	0.00165	0.005866	0	0.0004583	0	0	0	0	0	0.0004785	0	SIX2_Hans
					2:44706246-44706246	2_44706246_C/G	G	rs183638959	0.000598	0.002051	0	0.0003273	0	0	0	0	0	0.0004776	0	SIX2_Hans
					2:44706253-44706253	2_44706253_G/A	A	rs187572031	0.000309	0.001063	0	6.552e-05	0	0.0001923	0	0	1.47e-05	0	0	SIX2_Hans
					2:44706287-44706287	2_44706287_G/A	A	COSV65929275	-	-	-	-	-	-	-	-	-	-	-	SIX2_Hans
					2:44706414-44706414	2_44706414_G/C	C	-	-	-	-	-	-	-	-	-	-	-	-	SIX2_Hans
					2:44706448-44706448	2_44706448_G/T	T	rs568697821	0.001099	0.0004592	0	0	0.001441	0	0.003865	0	0.001485	0.000478	0	SIX2_Hans
					2:44706644-44706644	2_44706644_A/G	G	rs189052255	0.002718	0.009219	0	0.001976	0	0	0	0	1.501e-05	0.003557	0	SIX2_Joshua
					2:44706700-44706700	2_44706700_C/T	T	rs139435213	0.0003307	0	0	0.001784	0.001445	0	0	0.003185	0.0001473	0.0004831	0.001252	SIX2_Joshua
					2:44706750-44706750	2_44706750_C/A	A	rs867527587	1.317e-05	0	0	6.573e-05	0	0	0	0.003165	0	0	0	SIX2_Joshua
					2:44706797-44706797	2_44706797_G/A	A	rs541662756	0.000158	0	0	0.001446	0	0	0	0	1.471e-05	0.0004789	0	SIX2_Joshua
					2:44706837-44706837	2_44706837_T/C	C	-	-	-	-	-	-	-	-	-	-	-	-	SIX2_Joshua
					2:44706957-44706957	2_44706957_C/A	A	-	-	-	-	-	-	-	-	-	-	-	-	SIX2_Joshua
					2:44706967-44706967	2_44706967_G/A	A	rs528990170	5.925e-05	0.0001693	0	0	0	0.0001933	0	0	1.471e-05	0	0	SIX2_Joshua
					2:44707100-44707100	2_44707100_A/G	G	rs749187524	1.316e-05	0	0	0	0	0	9.429e-05	0	0	0	0.0002078	SIX2_Joshua
					2:44707129-44707129	2_44707129_G/A	A	rs754933755	1.977e-05	0	0	0	0	0	0	0	4.416e-05	0	0	SIX2_Joshua
					2:44707185-44707185	2_44707185_C/G	G	rs142557861	0.0002571	0	0	0.001449	0	0	0	0	0.0001618	0.001435	0.000626	SIX2_Joshua
					2:44707198-44707198	2_44707198_C/T	T	rs571493312	1.975e-05	0	0	0	0	0	0	0	0	0	0.000625	SIX2_Joshua
					2:44707200-44707200	2_44707200_C/T	T	rs755034083	0.0009157	7.265e-05	0	0	0.004611	0	0.001516	0	0.001486	0.000956	0.0002088	SIX2_Joshua
					2:44707341-44707341	2_44707341_C/T	T	rs200316912	0.002008	0.0003866	0	0.001116	0	0	0.01144	0	0.002103	0.001914	0.001039	SIX2_Joshua
					2:44707399-44707399	2_44707399_G/T	T	rs201677102	0.0001918	9.733e-05	0	6.575e-05	0	0	0	0	0.000354	0	0	SIX2_Joshua
					2:44707420-44707420	2_44707420_A/G	G	rs1030035618	4.608e-05	0	0	0	0	0	0	0	0	0	0.001455	SIX2_Joshua
					2:44707456-44707456	2_44707456_A/G	G	rs777157160	2.63e-05	2.415e-05	0	0	0	0	0	0	4.411e-05	0	0	SIX2_Joshua
					2:44707493-44707493	2_44707493_T/A	A	rs1306418408	-	-	-	-	-	-	-	-	-	-	-	SIX2_Joshua
					2:44753969-44753969	2_44753969_G/A	A	rs774460797	0.0001446	2.413e-05	0	0	0	0	0	0	0.0003087	0	0	SIX2_Kazuki
					2:44753980-44753980	2_44753980_T/G	G	rs3738980	0.2045	0.2659	0.07018	0.2511	0.1651	0.5917	0.1542	0.1592	0.1374	0.1901	0.2354	SIX2_Kazuki
					2:44754118-44754118	2_44754118_G/A	A	rs764125751,COSV65924805	2.63e-05	4.832e-05	0	0	0	0	0	0	0	0	0.0004144	SIX2_Kazuki
					2:44754147-44754147	2_44754147_A/C	C	rs1047791808	-	-	-	-	-	-	-	-	-	-	-	SIX2_Kazuki
					2:44754154-44754154	2_44754154_A/G	G	rs780389286	-	-	-	-	-	-	-	-	-	-	-	SIX2_Kazuki
					2:44754185-44754185	2_44754185_G/A	A	rs559092179	0.0003088	0	0	0	0	0	0	0	0	0	0.009727	SIX2_Kazuki
					2:44754186-44754186	2_44754186_A/G	G	-	-	-	-	-	-	-	-	-	-	-	-	SIX2_Kazuki
					2:44754249-44754249	2_44754249_A/G	G	rs569380096	0.0006109	0.002074	0	0.0001963	0	0	0	0	4.41e-05	0.000478	0	SIX2_Kazuki
					2:44754284-44754284	2_44754284_C/G	G	-	-	-	-	-	-	-	-	-	-	-	-	SIX2_Kazuki
					2:44754297-44754297	2_44754297_C/G	G	rs115342608	0.01004	0.002292	0.008772	0.01034	0.007493	0.0001921	0.006687	0.01582	0.01629	0.011	0.006827	SIX2_Kazuki
					2:44773455-44773455	2_44773455_A/G	G	rs944264403	1.314e-05	0	0	0	0	0	0	0	2.939e-05	0	0	SIX2_Laura
					2:44773578-44773578	2_44773578_A/G	G	rs111759268	0.006398	0.001543	0.02961	0.003466	0.003744	0	0.008096	0	0.009642	0.008118	0.01201	SIX2_Laura
					2:44773639-44773639	2_44773639_T/C	C	-	-	-	-	-	-	-	-	-	-	-	-	SIX2_Laura
					2:44776928-44776928	2_44776928_C/T	T	rs564356681	0.0002246	7.3e-05	0	6.585e-05	0.0002882	0	0	0	0.0003974	0.0004803	0.0002085	SIX2_Pablo
					2:44776975-44776975	2_44776975_G/T	T	rs879380995	4.608e-05	4.841e-05	0	0	0	0	0	0	7.351e-05	0	0	SIX2_Pablo
					2:44776979-44776979	2_44776979_C/G	G	rs1005411112	1.317e-05	0	0	0	0	0.0003862	0	0	0	0	0	SIX2_Pablo
					2:44777210-44777210	2_44777210_G/C	C	-	-	-	-	-	-	-	-	-	-	-	-	SIX2_Pablo
					2:44777314-44777314	2_44777314_A/T	T	-	-	-	-	-	-	-	-	-	-	-	-	SIX2_Pablo
					2:44777415-44777415	2_44777415_G/A	A	rs954966580	1.314e-05	0	0	0	0	0	0	0	2.939e-05	0	0	SIX2_Pablo
					2:44777469-44777469	2_44777469_T/G	G	rs938085635	-	-	-	-	-	-	-	-	-	-	-	SIX2_Pablo
					2:44777534-44777534	2_44777534_C/A	A	rs372848770	0.001268	0.003691	0	0.0003272	0	0.0001922	0	0	8.818e-05	0.0004785	0.005588	SIX2_Pablo
					2:44840023-44840023	2_44840023_T/C	C	rs908951455	0.0001314	0.0001447	0	0	0	0	0	0	0.0002058	0	0	SIX2_Robert
					2:44840030-44840030	2_44840030_T/C	C	rs937722345	5.255e-05	7.233e-05	0	0	0	0	0	0	7.348e-05	0	0	SIX2_Robert
					2:44840191-44840191	2_44840191_A/G	G	rs984329742	0.0001445	4.826e-05	0	0	0	0	0	0	0.0002939	0	0	SIX2_Robert
					2:44840214-44840214	2_44840214_G/A	A	rs759809473	0.0001446	2.413e-05	0	0.0009821	0	0	0	0	8.818e-05	0	0	SIX2_Robert
					2:44840229-44840229	2_44840229_G/A	A	rs146266730	0.0002366	0	0	0.0001309	0	0.005776	0	0	1.47e-05	0	0.0006214	SIX2_Robert
					2:44840230-44840230	2_44840230_G/A	A	rs966257865	3.287e-05	0	0	0	0	0	0	0	7.35e-05	0	0	SIX2_Robert
					2:44840238-44840238	2_44840238_T/A	A	rs139446927	1.971e-05	0	0	0	0	0	0	0	1.47e-05	0	0.0004148	SIX2_Robert
					2:44840244-44840244	2_44840244_A/G	G	-	-	-	-	-	-	-	-	-	-	-	-	SIX2_Robert
					2:44840288-44840288	2_44840288_C/T	T	rs1031707197	0.0002763	4.832e-05	0	0	0	0	0	0.003165	0.0003382	0.0009579	0.002909	SIX2_Robert
					2:44840304-44840304	2_44840304_G/A	A	rs558018149	0.0001183	0	0	6.547e-05	0	0	0	0	0.0001029	0	0.002077	SIX2_Robert
					2:44840317-44840317	2_44840317_C/T	T	rs575259564	1.972e-05	2.414e-05	0	0	0	0	0	0	2.94e-05	0	0	SIX2_Robert
					2:44840338-44840338	2_44840338_C/G	G	rs377645949	-	-	-	-	-	-	-	-	-	-	-	SIX2_Robert
					2:44840353-44840353	2_44840353_C/T	T	-	-	-	-	-	-	-	-	-	-	-	-	SIX2_Robert
					2:44840382-44840382	2_44840382_T/C	C	rs755616632	2.628e-05	2.412e-05	0	0	0	0	0	0	4.409e-05	0	0	SIX2_Robert
					2:44840424-44840424	2_44840424_G/T	T	rs1043266131	6.569e-06	0	0	0	0	0	0	0.003165	0	0	0	SIX2_Robert
					2:44840468-44840468	2_44840468_T/C	C	rs564459733	0.000243	4.826e-05	0	6.541e-05	0	0	0	0	0.0004996	0	0	SIX2_Robert
					2:44841452-44841452	2_44841452_C/T	T	-	-	-	-	-	-	-	-	-	-	-	-	SIX2_Ruby_1
					2:44841537-44841537	2_44841537_C/T	T	rs930086879	1.972e-05	0	0	6.548e-05	0	0	0	0	2.94e-05	0	0	SIX2_Ruby_1
					2:44841551-44841551	2_44841551_A/G	G	rs341595	0.9206	0.9779	0.8945	0.9352	0.8948	0.9987	0.8894	0.981	0.8797	0.9178	0.9647	SIX2_Ruby_1
					2:44841556-44841556	2_44841556_G/A	A	rs1361270941	6.574e-06	0	0	0	0	0	0	0	1.47e-05	0	0	SIX2_Ruby_1
					2:44841557-44841557	2_44841557_C/A	A	rs115774397	0.005494	0.001279	0.009868	0.003926	0.01008	0.0001922	0.002075	0.006329	0.009377	0.004302	0.001453	SIX2_Ruby_1
					2:44841574-44841574	2_44841574_A/T	T	rs903806960	6.568e-06	0	0	0	0.0002882	0	0	0	0	0	0	SIX2_Ruby_1
					2:44841619-44841619	2_44841619_A/G	G	rs574398673	0.0005978	0.0001447	0	0.0001309	0.004899	0	0.0004708	0	0.0008231	0.001433	0.0004139	SIX2_Ruby_1
					2:44841624-44841624	2_44841624_A/T	T	rs115762841	0.00138	0.004778	0	0.0005237	0	0	0	0	2.94e-05	0.0009551	0	SIX2_Ruby_1
					2:44841648-44841648	2_44841648_C/T	T	rs568841350	0.0001841	7.245e-05	0	0	0	0	0	0	0.0003675	0	0	SIX2_Ruby_1
					2:44841663-44841663	2_44841663_T/C	C	rs114044571	0.003331	0.01134	0	0.001374	0.0005764	0	0	0	0.0001029	0.003349	0	SIX2_Ruby_1
					2:63434600-63434600	2_63434600_T/C	C	rs1409364813	1.973e-05	2.415e-05	0	0	0	0	0	0	0	0	0.0004146	OTX1_Victor
					2:63434694-63434694	2_63434694_C/T	T	rs749528994	7.894e-05	0.0002657	0	0	0	0	0	0	1.471e-05	0	0	OTX1_Victor
					2:63434699-63434699	2_63434699_C/T	T	rs771196521	6.579e-06	0	0	0	0	0	0	0	1.471e-05	0	0	OTX1_Victor
					2:63434712-63434712	2_63434712_T/G	G	-	-	-	-	-	-	-	-	-	-	-	-	OTX1_Victor
					2:63434718-63434718	2_63434718_G/A	A	rs921116061	6.576e-06	0	0	6.553e-05	0	0	0	0	0	0	0	OTX1_Victor
					2:63434786-63434786	2_63434786_T/C	C	-	-	-	-	-	-	-	-	-	-	-	-	OTX1_Victor
					2:63434881-63434881	2_63434881_G/C	C	-	-	-	-	-	-	-	-	-	-	-	-	OTX1_Victor
					2:63434893-63434893	2_63434893_C/T	T	rs1257748926	6.579e-06	0	0	0	0	0	0	0	1.471e-05	0	0	OTX1_Victor
					2:63434912-63434912	2_63434912_A/G	G	rs1008460240	0.00023	0.0007962	0	6.552e-05	0	0	0	0	0	0.000478	0	OTX1_Victor
					2:63434932-63434932	2_63434932_C/T	T	rs774369319	-	-	-	-	-	-	-	-	-	-	-	OTX1_Victor
					2:63434964-63434964	2_63434964_G/T	T	-	-	-	-	-	-	-	-	-	-	-	-	OTX1_Victor
					2:63434978-63434978	2_63434978_G/T	T	-	-	-	-	-	-	-	-	-	-	-	-	OTX1_Victor
					2:63434989-63434989	2_63434989_T/G	G	rs75895988	0.009495	0.00234	0	0.03859	0.0005764	0.03135	0.0007532	0	0.007954	0.009569	0.005178	OTX1_Victor
					2:63434992-63434992	2_63434992_T/C	C	rs534045295	0.0001183	0	0	0	0	0.00308	0	0	0	0	0.0004148	OTX1_Victor
					2:63435001-63435001	2_63435001_G/A	A	rs558287659	1.974e-05	0	0	0	0	0	0	0	0	0	0.0006227	OTX1_Victor
					20:20970900-20970900	20_20970900_A/G	G	rs866872739	1.314e-05	4.826e-05	0	0	0	0	0	0	0	0	0	PAX1_Ariel
					20:20970905-20970905	20_20970905_A/G	G	rs934425118	-	-	-	-	-	-	-	-	-	-	-	PAX1_Ariel
					20:20970910-20970910	20_20970910_C/A	A	rs560709202	0.001301	0.004224	0	0.0008516	0	0	0	0	7.351e-05	0.00239	0	PAX1_Ariel
					20:20970986-20970986	20_20970986_G/C	C	-	-	-	-	-	-	-	-	-	-	-	-	PAX1_Ariel
					20:20970986-20970986	20_20970986_G/T	T	rs78674638	0.001006	0	0	0	0	0.02716	0	0	2.94e-05	0.001433	0.001449	PAX1_Ariel
					20:21090299-21090299	20_21090299_T/G	G	rs570801774	1.314e-05	0	0	0	0	0	0	0	2.94e-05	0	0	PAX1_Bryan
					20:21090299-21090299	20_21090299_T/C	C	rs570801774	0.0001576	9.646e-05	0	0	0	0	0	0	1.47e-05	0	0.00393	PAX1_Bryan
					20:21090364-21090364	20_21090364_G/A	A	rs758710645	4.6e-05	7.238e-05	0	0	0	0	0	0	5.879e-05	0	0	PAX1_Bryan
					20:21090447-21090447	20_21090447_C/G	G	-	-	-	-	-	-	-	-	-	-	-	-	PAX1_Bryan
					20:21234801-21234801	20_21234801_C/T	T	rs76807139	0.009952	0.03412	0	0.005819	0	0	0	0.003247	2.954e-05	0.005345	0	PAX1_Eugene
					20:21234888-21234888	20_21234888_G/A	A	rs192220592	0.0006444	0.002077	0	0.0005892	0	0	0	0	0	0.001434	0	PAX1_Eugene
					20:21234890-21234890	20_21234890_G/A	A	rs150618087	0.003535	0.0009914	0	0.001245	0.001731	0	0.007227	0.003165	0.00553	0.001921	0.002902	PAX1_Eugene
					20:21235044-21235044	20_21235044_A/G	G	rs141870766	0.008106	0.001977	0.002193	0.01269	0.02621	0.0001925	0.002071	0.01582	0.01176	0.01099	0.0029	PAX1_Eugene
					3:181239300-181239300	3_181239300_A/G	G	rs1035816054	1.971e-05	0	0	0	0	0	0	0	4.409e-05	0	0	SOX2_Cassandra
					3:181239394-181239394	3_181239394_T/A	A	rs1433704137	6.57e-06	0	0	0	0	0	0	0	1.47e-05	0	0	SOX2_Cassandra
					3:181239398-181239398	3_181239398_T/A	A	-	-	-	-	-	-	-	-	-	-	-	-	SOX2_Cassandra
					3:181239402-181239402	3_181239402_C/T	T	rs73051933	0.002163	0.007508	0	0.001048	0	0	0	0	1.47e-05	0.0004789	0	SOX2_Cassandra
					3:181239408-181239408	3_181239408_A/C	C	rs954490620	1.971e-05	2.412e-05	0	0	0	0	0	0	2.939e-05	0	0	SOX2_Cassandra
					3:181239431-181239431	3_181239431_A/G	G	-	-	-	-	-	-	-	-	-	-	-	-	SOX2_Cassandra
					3:181239466-181239466	3_181239466_T/C	C	rs530750768	0.0002365	9.646e-05	0	0.0002616	0	0.0001924	0	0	0.0002939	0.001434	0.0008285	SOX2_Cassandra
					3:181239475-181239475	3_181239475_G/A	A	rs552173478	0.0007691	0.002824	0	0	0	0	0	0	0	0	0	SOX2_Cassandra
					3:181239477-181239477	3_181239477_A/C	C	rs766725077	6.572e-06	2.414e-05	0	0	0	0	0	0	0	0	0	SOX2_Cassandra
					3:181458925-181458925	3_181458925_T/C	C	-	-	-	-	-	-	-	-	-	-	-	-	SOX2_Jacob
					3:181458929-181458929	3_181458929_A/G	G	rs530706008	0.0006573	4.825e-05	0	0	0	0	0	0	2.941e-05	0	0.01987	SOX2_Jacob
					3:181458944-181458944	3_181458944_A/G	G	-	-	-	-	-	-	-	-	-	-	-	-	SOX2_Jacob
					3:181458963-181458963	3_181458963_A/C	C	rs971313226	3.944e-05	0	0	0	0	0	0	0	8.825e-05	0	0	SOX2_Jacob
					3:181458997-181458997	3_181458997_T/A	A	rs545796555	0.0004207	7.238e-05	0	0.0004587	0.002594	0	0	0	0.0001912	0.001435	0.006002	SOX2_Jacob
					3:181459025-181459025	3_181459025_G/A	A	rs927991598	6.575e-05	2.413e-05	0	0	0	0	0	0	0.0001324	0	0	SOX2_Jacob
					3:181459046-181459046	3_181459046_A/T	T	-	-	-	-	-	-	-	-	-	-	-	-	SOX2_Jacob
					3:181459053-181459053	3_181459053_C/T	T	rs1343526809	6.576e-06	0	0	0	0	0	0	0	0	0	0.000207	SOX2_Jacob
					3:181459147-181459147	3_181459147_G/A	A	rs555931880	0.0001579	0	0	0	0	0	0	0.003165	0.0001471	0.0004776	0.002481	SOX2_Jacob
					3:181459156-181459156	3_181459156_G/T	T	-	-	-	-	-	-	-	-	-	-	-	-	SOX2_Jacob
					3:181459237-181459237	3_181459237_T/G	G	-	-	-	-	-	-	-	-	-	-	-	-	SOX2_Jacob
					3:181561439-181561439	3_181561439_C/G	G	rs535537833	0.0006115	0.002222	0	6.557e-05	0	0	0	0	0	0	0	SOX2_Logan_2
					3:181561446-181561446	3_181561446_G/C	C	rs762966826	0.0002569	0	0	0.0001314	0	0	0.002848	0	8.826e-05	0.000478	0	SOX2_Logan_2
					3:181561615-181561615	3_181561615_G/A	A	rs1052641510	3.289e-05	0	0	0	0	0	0	0	0	0	0.001034	SOX2_Logan_2
					3:181561708-181561708	3_181561708_G/C	C	rs147800783	0.001619	0.0003865	0	0.0007866	0	0	0.003033	0	0.002677	0.001919	0	SOX2_Logan_2
					3:181561708-181561708	3_181561708_G/A	A	rs147800783	1.316e-05	0	0	0	0	0	0	0	2.942e-05	0	0	SOX2_Logan_2
					3:181692798-181692798	3_181692798_T/A	A	rs1484490725	1.314e-05	0	0	6.543e-05	0	0	0	0	1.47e-05	0	0	SOX2_Robert
					3:181692837-181692837	3_181692837_G/A	A	rs967324374	2.629e-05	2.414e-05	0	0	0	0	0	0	4.41e-05	0	0	SOX2_Robert
					3:181692903-181692903	3_181692903_C/T	T	rs1433694267	6.573e-06	0	0	0	0	0	0	0	1.471e-05	0	0	SOX2_Robert
					3:181692975-181692975	3_181692975_C/G	G	rs554456978	0.00048	7.244e-05	0.001099	0.001833	0.002597	0	0	0	0.0004559	0.0004794	0	SOX2_Robert
					3:181692976-181692976	3_181692976_G/A	A	rs1168275088	1.972e-05	0	0	0	0	0	0	0	2.941e-05	0	0.000207	SOX2_Robert
					3:181693035-181693035	3_181693035_G/A	A	rs754904841	0.00023	9.647e-05	0	0	0	0	0	0	0.0004559	0	0	SOX2_Robert
					3:181693050-181693050	3_181693050_G/A	A	-	-	-	-	-	-	-	-	-	-	-	-	SOX2_Robert
					3:181693060-181693060	3_181693060_T/C	C	rs142180733	0.00111	0.003834	0	0.0003272	0	0	0	0	7.351e-05	0	0	SOX2_Robert
					3:181693106-181693106	3_181693106_T/C	C	-	-	-	-	-	-	-	-	-	-	-	-	SOX2_Robert
					3:181701268-181701268	3_181701268_G/A	A	rs1284140581	-	-	-	-	-	-	-	-	-	-	-	SOX2_Scout
					3:181701277-181701277	3_181701277_G/A	A	rs79740469	0.004327	0.002575	0	0.003683	0.0144	0.003094	0.001717	0.009494	0.00568	0.006232	0.001661	SOX2_Scout
					3:181701349-181701349	3_181701349_A/G	G	-	-	-	-	-	-	-	-	-	-	-	-	SOX2_Scout
					3:181701369-181701369	3_181701369_G/A	A	rs931821991	3.966e-05	9.737e-05	0	6.607e-05	0	0	0	0	1.472e-05	0	0	SOX2_Scout
					3:181708103-181708103	3_181708103_C/T	T	rs9860562	0.01352	0.04769	0	0.003728	0	0	0	0	0.0001176	0.007656	0.0002071	SOX2_Sherlock
					3:181708116-181708116	3_181708116_C/G	G	rs563991152	3.943e-05	0	0	0	0	0	0	0	0	0	0.001242	SOX2_Sherlock
					3:181708131-181708131	3_181708131_T/C	C	rs1320826503	1.314e-05	0	0	0	0	0	0	0	2.94e-05	0	0	SOX2_Sherlock
					3:181708153-181708153	3_181708153_C/A	A	rs561689891	0.0005586	0.001907	0	0.0003272	0	0	0	0	0	0.0004776	0	SOX2_Sherlock
					3:181708223-181708223	3_181708223_G/T	T	-	-	-	-	-	-	-	-	-	-	-	-	SOX2_Sherlock
					3:181708247-181708247	3_181708247_C/T	T	-	-	-	-	-	-	-	-	-	-	-	-	SOX2_Sherlock
					3:181708289-181708289	3_181708289_A/G	G	rs562924046	6.569e-06	0	0	0	0	0	0	0	0	0	0.000207	SOX2_Sherlock
					3:181708292-181708292	3_181708292_A/G	G	rs536649682	4.599e-05	0	0	0	0	0	0	0	0.0001029	0	0	SOX2_Sherlock
					3:181752381-181752381	3_181752381_G/A	A	rs1002094996	3.286e-05	2.414e-05	0	6.541e-05	0	0	0	0	2.94e-05	0.0004776	0	SOX2_Silvester
					3:181752450-181752450	3_181752450_A/G	G	rs761390393	2.628e-05	0	0	6.544e-05	0	0	0	0	4.409e-05	0	0	SOX2_Silvester
					3:181752460-181752460	3_181752460_C/T	T	rs565782384	0.0006509	4.83e-05	0	0	0	0	0	0	2.94e-05	0	0.01967	SOX2_Silvester
					3:181752461-181752461	3_181752461_G/A	A	rs535938224	0.0009008	0.003261	0	0	0	0	0	0	0	0.000956	0	SOX2_Silvester
					3:181752535-181752535	3_181752535_C/T	T	-	-	-	-	-	-	-	-	-	-	-	-	SOX2_Silvester
					3:182596869-182596869	3_182596869_C/T	T	rs879741537	6.571e-06	0	0	0	0	0	0	0	1.47e-05	0	0	SOX2_Wagner
					3:182596902-182596902	3_182596902_T/C	C	rs553423551	0.0004797	7.243e-05	0.03289	0	0	0	0	0	0.0005879	0	0	SOX2_Wagner
					3:182596951-182596951	3_182596951_A/G	G	rs2710931	0.01567	0.002933	0	0.008937	0.002017	0	0.08609	0.003165	0.01697	0.01148	0.005677	SOX2_Wagner
					3:182596955-182596955	3_182596955_T/C	C	rs539204073	-	-	-	-	-	-	-	-	-	-	-	SOX2_Wagner
					3:182596985-182596985	3_182596985_A/G	G	rs556312707	0.0003832	4.848e-05	0	6.58e-05	0	0	0.0006662	0	0.0005306	0	0.002559	SOX2_Wagner
					3:182596998-182596998	3_182596998_A/G	G	-	-	-	-	-	-	-	-	-	-	-	-	SOX2_Wagner
					3:24748664-24748664	3_24748664_A/G	G	-	-	-	-	-	-	-	-	-	-	-	-	chr3_Beatrice
					3:24748693-24748693	3_24748693_C/G	G	rs181165387	0.0005061	0.0003862	0	0.001048	0	0	0	0	0.0004999	0.000478	0.002071	chr3_Beatrice
					3:24748730-24748730	3_24748730_C/A	A	rs768758297	9.199e-05	2.412e-05	0	0	0	0	0	0	0.0001764	0	0.0002073	chr3_Beatrice
					3:24748759-24748759	3_24748759_A/G	G	rs34801541	0.2597	0.2095	0.3044	0.2316	0.2655	0.1079	0.2487	0.2437	0.3081	0.299	0.2567	chr3_Beatrice
					3:25281356-25281356	3_25281356_G/C	C	-	-	-	-	-	-	-	-	-	-	-	-	RARB_Andrew
					3:25281399-25281399	3_25281399_C/G	G	-	-	-	-	-	-	-	-	-	-	-	-	RARB_Andrew
					3:25281480-25281480	3_25281480_T/A	A	rs539849414	0.0006766	0.0002653	0	0.001702	0	0	0	0	0.0009699	0	0	RARB_Andrew
					3:25281486-25281486	3_25281486_G/A	A	rs139422918	0.001998	0.0004344	0	0.0003277	0.01729	0.0376	9.423e-05	0	0.0002499	0	0.001658	RARB_Andrew
					3:25281502-25281502	3_25281502_C/T	T	-	-	-	-	-	-	-	-	-	-	-	-	RARB_Andrew
					3:25281537-25281537	3_25281537_A/G	G	rs959281108	1.314e-05	0	0	0	0	0	0	0	2.94e-05	0	0	RARB_Andrew
					3:25281561-25281561	3_25281561_G/C	C	rs183983816	0.001446	0.004875	0	0.001047	0	0	0	0	0	0.000956	0	RARB_Andrew
					3:25281583-25281583	3_25281583_C/G	G	rs369580142	0.0001117	0	0	6.544e-05	0	0.00308	0	0	0	0	0	RARB_Andrew
					3:25281586-25281586	3_25281586_A/G	G	rs538162057	0.001491	0.005259	0	0.0004579	0	0	0	0	1.47e-05	0	0.000207	RARB_Andrew
					3:25281652-25281652	3_25281652_C/T	T	rs116117298	0.004581	0.01528	0	0.003861	0	0.0003851	0	0	1.47e-05	0.0009551	0	RARB_Andrew
					3:25281653-25281653	3_25281653_G/C	C	rs572978315	0.0001642	0	0	6.544e-05	0	0	9.416e-05	0	0.0003381	0	0	RARB_Andrew
					3:70076404-70076404	3_70076404_T/C	C	rs540753551	6.57e-05	0	0	0	0	0	0	0	0	0	0.002069	FOXP1_Roxane
					3:70076579-70076579	3_70076579_A/T	T	rs1271910323	1.315e-05	2.413e-05	0	0	0	0	0	0	1.47e-05	0	0	FOXP1_Roxane
					3:70076625-70076625	3_70076625_G/A	A	rs574950274	0.0006706	0.0002655	0	0.0003276	0.001441	0	0.0001886	0	0.001161	0	0	FOXP1_Roxane
					3:70076658-70076658	3_70076658_G/A	A	rs1377584219	-	-	-	-	-	-	-	-	-	-	-	FOXP1_Roxane
					3:70076688-70076688	3_70076688_A/G	G	rs998718786	0.0001117	0.0003861	0	0	0	0.000193	0	0	0	0	0	FOXP1_Roxane
					3:70076718-70076718	3_70076718_G/T	T	rs1049290857	6.575e-06	2.414e-05	0	0	0	0	0	0	0	0	0	FOXP1_Roxane
					3:70076782-70076782	3_70076782_C/G	G	-	-	-	-	-	-	-	-	-	-	-	-	FOXP1_Roxane
					3:70076783-70076783	3_70076783_G/A	A	rs1017214851	1.972e-05	7.247e-05	0	0	0	0	0	0	0	0	0	FOXP1_Roxane
					3:70076855-70076855	3_70076855_T/C	C	rs183353173	0.004829	0.01672	0	0.0019	0	0	0	0	8.818e-05	0.002865	0.0002069	FOXP1_Roxane
					3:70076863-70076863	3_70076863_C/T	T	rs775936770	4.607e-05	0	0	0	0	0	0	0	7.353e-05	0	0.0004141	FOXP1_Roxane
					3:70076864-70076864	3_70076864_G/A	A	rs35527992	0.05575	0.01341	0.05702	0.05583	0.06888	0.1035	0.029	0.06962	0.07527	0.06136	0.1382	FOXP1_Roxane
					3:70076894-70076894	3_70076894_C/G	G	-	-	-	-	-	-	-	-	-	-	-	-	FOXP1_Roxane
					3:70076913-70076913	3_70076913_T/C	C	rs188373704	0.0004008	0.001423	0	0.000131	0	0	0	0	0	0	0	FOXP1_Roxane
					3:70076932-70076932	3_70076932_A/T	T	-	-	-	-	-	-	-	-	-	-	-	-	FOXP1_Roxane
					3:97241502-97241502	3_97241502_T/C	C	-	-	-	-	-	-	-	-	-	-	-	-	chr3_Kalina
					3:97241550-97241550	3_97241550_T/C	C	rs760241380	1.976e-05	0	0	0	0	0	0	0	4.423e-05	0	0	chr3_Kalina
					3:97241611-97241611	3_97241611_A/G	G	-	-	-	-	-	-	-	-	-	-	-	-	chr3_Kalina
					3:97241628-97241628	3_97241628_C/A	A	-	-	-	-	-	-	-	-	-	-	-	-	chr3_Kalina
					3:97241662-97241662	3_97241662_T/C	C	rs998489497	0.0005343	0.001933	0	6.599e-05	0	0	0	0	0	0	0	chr3_Kalina
					3:97241671-97241671	3_97241671_T/C	C	rs557272640	0.0001056	2.42e-05	0	6.606e-05	0	0	0	0	0.0001919	0.0004808	0	chr3_Kalina
					3:97241716-97241716	3_97241716_G/A	A	rs575543274	0.0005855	0.0001724	0	0.0003363	0	0	0.0007433	0.003311	0.0009813	0.0004897	0	chr3_Kalina
					4:112343783-112343783	4_112343783_G/C	C	rs1011896082	0.0001218	0	0	0	0	0	0	0	0.0002441	0	0	PITX2_Roxane
					4:112343879-112343879	4_112343879_C/A	A	rs923779685	2.63e-05	0	0	0	0	0	0	0	4.411e-05	0	0.0002071	PITX2_Roxane
					4:112343940-112343940	4_112343940_C/T	T	rs990740304	1.972e-05	2.414e-05	0	0	0	0	0	0	2.94e-05	0	0	PITX2_Roxane
					4:112343941-112343941	4_112343941_G/A	A	rs766434361	0.0001578	9.659e-05	0	0.000131	0.002304	0.0003851	0	0	0.0001176	0	0	PITX2_Roxane
					4:112343946-112343946	4_112343946_C/T	T	rs911333461	1.972e-05	0	0	0	0	0	0	0	4.41e-05	0	0	PITX2_Roxane
					4:112343960-112343960	4_112343960_A/G	G	rs1470433116	3.942e-05	2.412e-05	0	0	0	0	0	0	7.349e-05	0	0	PITX2_Roxane
					4:112343987-112343987	4_112343987_G/A	A	-	-	-	-	-	-	-	-	-	-	-	-	PITX2_Roxane
					4:112344023-112344023	4_112344023_G/A	A	rs770494957	0.0008612	0.0004829	0	0.001048	0.0005764	0	0	0.003165	0.001293	0.00144	0.000207	PITX2_Roxane
					4:112344036-112344036	4_112344036_A/C	C	rs754481356	9.853e-05	2.413e-05	0	0.0001308	0	0	0	0	0.0001616	0.0004785	0	PITX2_Roxane
					4:112344052-112344052	4_112344052_C/T	T	rs778602460	0.0001972	0	0	0.001832	0	0	0	0	1.47e-05	0.0004789	0	PITX2_Roxane
					4:112403577-112403577	4_112403577_G/A	A	rs1034348206	-	-	-	-	-	-	-	-	-	-	-	PITX2_Silvester
					4:112403611-112403611	4_112403611_T/C	C	-	-	-	-	-	-	-	-	-	-	-	-	PITX2_Silvester
					4:112403689-112403689	4_112403689_A/C	C	rs115388380	0.007061	0.02369	0	0.003008	0	0	0	0.009494	0.0002645	0.01243	0	PITX2_Silvester
					4:112403701-112403701	4_112403701_T/C	C	-	-	-	-	-	-	-	-	-	-	-	-	PITX2_Silvester
					4:150572948-150572948	4_150572948_G/C	C	rs555621622	0.0001249	0	0	0	0	0	0	0	1.47e-05	0.0004785	0.003518	MAB21L2_Eduardo
					4:150572977-150572977	4_150572977_A/G	G	-	-	-	-	-	-	-	-	-	-	-	-	MAB21L2_Eduardo
					4:150573030-150573030	4_150573030_G/A	A	-	-	-	-	-	-	-	-	-	-	-	-	MAB21L2_Eduardo
					4:150573066-150573066	4_150573066_C/T	T	-	-	-	-	-	-	-	-	-	-	-	-	MAB21L2_Eduardo
					4:150573075-150573075	4_150573075_G/C	C	-	-	-	-	-	-	-	-	-	-	-	-	MAB21L2_Eduardo
					4:150573172-150573172	4_150573172_G/T	T	-	-	-	-	-	-	-	-	-	-	-	-	MAB21L2_Eduardo
					4:150573208-150573208	4_150573208_T/A	A	rs1006883936	3.286e-05	0	0	0	0.0008656	0	0	0.003165	1.47e-05	0	0	MAB21L2_Eduardo
					4:150679305-150679305	4_150679305_C/A	A	rs889597855	6.573e-06	2.414e-05	0	0	0	0	0	0	0	0	0	MAB21L2_Helen
					4:150679310-150679310	4_150679310_C/T	T	-	-	-	-	-	-	-	-	-	-	-	-	MAB21L2_Helen
					4:150679321-150679321	4_150679321_G/A	A	rs1040446457	6.575e-06	0	0	0	0	0	0	0	1.47e-05	0	0	MAB21L2_Helen
					4:150679394-150679394	4_150679394_A/T	T	rs776044015	0.0002102	0.0001688	0	6.545e-05	0	0	0	0	0.0003528	0	0	MAB21L2_Helen
					4:150679414-150679414	4_150679414_C/T	T	rs868738008	-	-	-	-	-	-	-	-	-	-	-	MAB21L2_Helen
					4:150679486-150679486	4_150679486_T/A	A	rs988866624	0.0001186	9.674e-05	0	0.0001973	0	0	0	0	0.0001621	0	0	MAB21L2_Helen
					4:150679495-150679495	4_150679495_A/G	G	rs914525700	0.0001709	0.0006037	0	0	0	0	0	0	1.471e-05	0	0	MAB21L2_Helen
					4:150679530-150679530	4_150679530_A/G	G	rs902865072	1.315e-05	4.83e-05	0	0	0	0	0	0	0	0	0	MAB21L2_Helen
					4:150679616-150679616	4_150679616_G/C	C	rs78732368	0.005284	0.01808	0	0.002423	0	0	0	0	5.88e-05	0.005731	0.0004146	MAB21L2_Helen
					4:150679867-150679867	4_150679867_T/G	G	rs183339609	0.0001511	2.412e-05	0	0.0001964	0	0	0	0	0.0002793	0	0	MAB21L2_Johanna
					4:150679955-150679955	4_150679955_G/A	A	rs115142718	0.0114	0.002657	0.06579	0.0118	0.006052	0	0.009254	0.003165	0.01767	0.008142	0.009117	MAB21L2_Johanna
					4:150679993-150679993	4_150679993_C/A	A	-	-	-	-	-	-	-	-	-	-	-	-	MAB21L2_Johanna
					4:150680044-150680044	4_150680044_T/G	G	rs773883300	6.57e-05	9.652e-05	0	0	0	0	0	0	8.819e-05	0	0	MAB21L2_Johanna
					4:150680047-150680047	4_150680047_C/A	A	rs751657836	1.314e-05	0	0	0	0	0	0	0	2.94e-05	0	0	MAB21L2_Johanna
					4:150680049-150680049	4_150680049_C/T	T	rs562281939	6.573e-05	0	0	6.55e-05	0	0	0	0	0.0001323	0	0	MAB21L2_Johanna
					4:150680086-150680086	4_150680086_G/A	A	rs887782867	5.919e-05	0	0	6.553e-05	0	0	0	0	0.0001029	0	0.0002073	MAB21L2_Johanna
					4:150680114-150680114	4_150680114_C/A	A	rs1044668522	0.0002299	7.235e-05	0	6.548e-05	0	0	0	0	0.0004556	0	0	MAB21L2_Johanna
					4:150680140-150680140	4_150680140_C/T	T	rs1197141852	1.314e-05	0	0	0	0	0	0	0	1.47e-05	0	0.0002072	MAB21L2_Johanna
					4:150680399-150680399	4_150680399_C/T	T	rs1411180257	3.288e-05	9.664e-05	0	0	0	0	0	0	1.47e-05	0	0	MAB21L2_Nemo
					4:150680445-150680445	4_150680445_A/C	C	-	-	-	-	-	-	-	-	-	-	-	-	MAB21L2_Nemo
					4:150680483-150680483	4_150680483_C/G	G	rs1316289893	6.573e-06	0	0	0	0	0.0001925	0	0	0	0	0	MAB21L2_Nemo
					4:150680531-150680531	4_150680531_A/C	C	rs555957394	0.0001445	0	0	0	0	0.00327	0	0	0	0	0.001034	MAB21L2_Nemo
					4:150680580-150680580	4_150680580_C/A	A	rs575811628	7.227e-05	0	0	0	0	0.0001922	0	0	0	0	0.002071	MAB21L2_Nemo
					4:150680647-150680647	4_150680647_C/G	G	rs534905430	0.0001117	2.413e-05	0	0.000262	0	0	0	0	0.000147	0	0.0004141	MAB21L2_Nemo
					4:150680674-150680674	4_150680674_T/G	G	rs756492529	3.943e-05	0	0	0.0001309	0	0	0	0	5.879e-05	0	0	MAB21L2_Nemo
					4:150680683-150680683	4_150680683_G/A	A	rs552921537,COSV63967198	8.556e-05	4.834e-05	0	0	0	0	9.486e-05	0	0.0001324	0	0.0002076	MAB21L2_Nemo
					4:150680712-150680712	4_150680712_T/C	C	rs577910794	0.0005127	2.414e-05	0	0.0003931	0.00634	0	0	0	0.0007057	0.0004785	0	MAB21L2_Nemo
					4:150680832-150680832	4_150680832_C/T	T	rs1448359639	1.973e-05	4.83e-05	0	0	0	0	0	0	1.47e-05	0	0	MAB21L2_Nemo
					4:150680871-150680871	4_150680871_G/A	A	rs145882087	0.004332	0.01511	0	0.0008508	0	0	9.452e-05	0.006329	0.0001764	0.00239	0	MAB21L2_Nemo
					4:150680900-150680900	4_150680900_A/G	G	rs943675772	1.314e-05	0	0	0	0	0	0	0	2.939e-05	0	0	MAB21L2_Nemo
					4:150680932-150680932	4_150680932_C/T	T	rs4336207	0.8735	0.7924	0.9496	0.8661	0.9354	0.6924	0.8734	0.9399	0.9455	0.8991	0.6979	MAB21L2_Nemo
					4:150680939-150680939	4_150680939_A/G	G	-	-	-	-	-	-	-	-	-	-	-	-	MAB21L2_Nemo
					4:181507920-181507920	4_181507920_A/G	G	-	-	-	-	-	-	-	-	-	-	-	-	ODZ3_Elvira
					4:181507968-181507968	4_181507968_G/T	T	rs890431144	5.257e-05	0.000193	0	0	0	0	0	0	0	0	0	ODZ3_Elvira
					4:181507977-181507977	4_181507977_C/A	A	-	-	-	-	-	-	-	-	-	-	-	-	ODZ3_Elvira
					4:181507981-181507981	4_181507981_C/A	A	-	-	-	-	-	-	-	-	-	-	-	-	ODZ3_Elvira
					4:181508005-181508005	4_181508005_G/A	A	rs181594142	0.002378	0.008154	0	0.001047	0	0	0	0	2.94e-05	0.002871	0	ODZ3_Elvira
					4:182137343-182137343	4_182137343_C/A	A	rs113979511	0.0001038	0.0002739	0	0.0001426	0	0	0	0	3.074e-05	0	0	ODZ3_Leo
					4:182137344-182137344	4_182137344_A/C	C	rs12641733	0.4315	0.3861	0.4954	0.3829	0.5264	0.4939	0.4194	0.4354	0.4614	0.4235	0.4013	ODZ3_Leo
					4:182137687-182137687	4_182137687_G/A	A	rs142469474	0.0008348	0.0028	0	0.0001963	0	0	0	0	8.82e-05	0.0009588	0	ODZ3_Leo
					4:182137755-182137755	4_182137755_T/A	A	rs142769984	0.0005124	0.0002171	0	0	0	0	9.409e-05	0	0.0009993	0	0	ODZ3_Leo
					5:123105930-123105930	5_123105930_A/G	G	-	-	-	-	-	-	-	-	-	-	-	-	PPIC_Faust
					5:123105931-123105931	5_123105931_A/G	G	rs532626526,COSV68334995	0.0004796	0.001254	0	0.0002618	0	0.0009623	0	0	0.0001617	0	0.000207	PPIC_Faust
					5:123105985-123105985	5_123105985_T/G	G	rs573695395	9.854e-05	0	0	0	0	0.0001925	0	0	0	0	0.0029	PPIC_Faust
					5:123105993-123105993	5_123105993_A/G	G	rs186932990	0.0009263	0.0001206	0	0.0003924	0.02163	0	0	0.006329	0.0007201	0.001912	0	PPIC_Faust
					5:123106008-123106008	5_123106008_C/T	T	rs916210740	-	-	-	-	-	-	-	-	-	-	-	PPIC_Faust
					5:123106014-123106014	5_123106014_A/G	G	rs566230769	0.0001445	2.412e-05	0	6.545e-05	0	0	0	0	0.0002793	0	0.000207	PPIC_Faust
					5:123106022-123106022	5_123106022_G/T	T	rs1049808823	9.198e-05	0	0	0	0	0	0	0	0.0002058	0	0	PPIC_Faust
					5:123106035-123106035	5_123106035_A/G	G	rs73796829,COSV68336005	0.03867	0.1351	0	0.01238	0.002884	0	0	0.009494	0.0004263	0.02788	0.001038	PPIC_Faust
					5:123106134-123106134	5_123106134_G/A	A	rs561426643	5.255e-05	0	0	0	0	0.0009612	0	0	1.47e-05	0.0004776	0.0002069	PPIC_Faust
					5:123106184-123106184	5_123106184_G/A	A	rs373649903	0.0008277	0.002919	0	0.0002617	0	0	0	0	0	0.0004776	0	PPIC_Faust
					5:123157771-123157771	5_123157771_G/T	T	rs35955666	0.01223	0.003232	0.01864	0.01231	0.02478	0	0.004808	0.06013	0.01852	0.02201	0.01242	PPIC_Jasmine
					5:123157788-123157788	5_123157788_T/C	C	rs548854524	0.0001379	4.824e-05	0	0	0	0	0	0	0.0002792	0	0	PPIC_Jasmine
					5:123157803-123157803	5_123157803_A/G	G	-	-	-	-	-	-	-	-	-	-	-	-	PPIC_Jasmine
					5:123157829-123157829	5_123157829_C/A	A	-	-	-	-	-	-	-	-	-	-	-	-	PPIC_Jasmine
					5:123157858-123157858	5_123157858_A/T	T	-	-	-	-	-	-	-	-	-	-	-	-	PPIC_Jasmine
					5:123157871-123157871	5_123157871_A/G	G	rs1186919009	1.314e-05	0	0	0	0	0	0	0	2.94e-05	0	0	PPIC_Jasmine
					5:123157925-123157925	5_123157925_C/T	T	rs491279	0.004974	0.001689	0	0.006155	0.01469	0	0.0008479	0.02848	0.007275	0.00717	0.002903	PPIC_Jasmine
					5:77852220-77852220	5_77852220_C/T	T	rs1379072768	6.569e-06	0	0	0	0	0	0	0	1.47e-05	0	0	OTP_Frodo
					5:77852230-77852230	5_77852230_A/G	G	rs1050766041	6.569e-06	2.411e-05	0	0	0	0	0	0	0	0	0	OTP_Frodo
					5:77852448-77852448	5_77852448_A/G	G	rs139020094	0.0008145	0.0003136	0	0.0009158	0.01325	0	0	0.009494	0.0005732	0.002388	0.0008282	OTP_Frodo
					5:77852473-77852473	5_77852473_A/G	G	rs78393253	0.0008673	0.000386	0	0.0002618	0	0	0.0003769	0	0.001558	0.0009551	0	OTP_Frodo
					5:77852600-77852600	5_77852600_C/A	A	rs80327811	0.01212	0.04036	0	0.009297	0	0	0	0	0.0001029	0.01152	0.0002073	OTP_Frodo
					5:77852610-77852610	5_77852610_T/G	G	rs552673004	0.003212	0.01113	0	0.001311	0	0	0	0	2.945e-05	0.002411	0.0002082	OTP_Frodo
					5:77869155-77869155	5_77869155_T/C	C	-	-	-	-	-	-	-	-	-	-	-	-	OTP_Hans
					5:77869156-77869156	5_77869156_C/T	T	-	-	-	-	-	-	-	-	-	-	-	-	OTP_Hans
					5:77869258-77869258	5_77869258_A/G	G	rs769394942	0.0003547	4.823e-05	0	0.0002617	0.01182	0	0	0	8.819e-05	0.0004789	0	OTP_Hans
					5:77869308-77869308	5_77869308_T/C	C	rs775828462	0.0001972	9.654e-05	0	0.0009818	0	0	0	0	8.821e-05	0.002392	0	OTP_Hans
					5:77869326-77869326	5_77869326_C/T	T	rs373200151	0.0003812	0.0002414	0	0.0001963	0	0.007891	0	0	0	0.001435	0.0002073	OTP_Hans
					5:77869482-77869482	5_77869482_T/C	C	rs1023162480	2.629e-05	0	0	0	0	0	0	0	2.94e-05	0	0.0004144	OTP_Hans
					5:77869483-77869483	5_77869483_G/A	A	rs144021124	0.0002038	0.000145	0	6.545e-05	0	0	0	0	0.0003528	0	0	OTP_Hans
					5:77869496-77869496	5_77869496_C/T	T	rs147304930	0.0003024	0.001062	0	6.545e-05	0	0	0	0	0	0.0004785	0	OTP_Hans
					5:77972154-77972154	5_77972154_A/G	G	rs13177944	0.1487	0.3479	0.04605	0.1512	0.03404	0.07986	0.06078	0.08228	0.06075	0.134	0.05259	OTP_Lucy
					5:77972170-77972170	5_77972170_C/T	T	rs147318240	0.01855	0.004367	0	0.103	0.005764	0.0003845	0.01385	0.003165	0.01173	0.02865	0.008499	OTP_Lucy
					5:77972175-77972175	5_77972175_G/A	A	rs570671365	0.0001051	2.413e-05	0	6.541e-05	0	0	0	0	2.939e-05	0	0.002481	OTP_Lucy
					5:77972209-77972209	5_77972209_C/T	T	rs556257666	0.0005522	0.00198	0	6.542e-05	0	0	0	0	1.47e-05	0	0	OTP_Lucy
					5:77972214-77972214	5_77972214_G/A	A	rs576183091	0.0005324	0.0001449	0	6.545e-05	0	0	0.0001883	0	0.001058	0	0	OTP_Lucy
					5:77972252-77972252	5_77972252_A/G	G	rs1463990641	2.632e-05	9.677e-05	0	0	0	0	0	0	0	0	0	OTP_Lucy
					5:77972281-77972281	5_77972281_C/G	G	rs369515700	0.0008148	0.00263	0	0.0003273	0	0	0	0.003165	2.94e-05	0.001434	0.0008275	OTP_Lucy
					5:77972306-77972306	5_77972306_G/C	C	rs184247948	0.003109	0.0005068	0	0.0006549	0.00317	0	0.007363	0	0.005088	0.0004785	0.001242	OTP_Lucy
					5:77972328-77972328	5_77972328_C/T	T	rs990246729	0.0001905	7.234e-05	0	0	0	0	9.416e-05	0	0.0003528	0.0004785	0	OTP_Lucy
					5:77973092-77973092	5_77973092_T/C	C	rs1174827524	6.571e-06	0	0	0	0	0	0	0	1.47e-05	0	0	OTP_Lukas
					5:77973132-77973132	5_77973132_G/T	T	-	-	-	-	-	-	-	-	-	-	-	-	OTP_Lukas
					5:77973188-77973188	5_77973188_T/C	C	rs544062301	0.0003678	0.001206	0	0.000327	0	0	0	0	0	0	0.000207	OTP_Lukas
					5:77973291-77973291	5_77973291_A/G	G	-	-	-	-	-	-	-	-	-	-	-	-	OTP_Lukas
					5:77973365-77973365	5_77973365_T/C	C	rs139303870	0.005469	0.001014	0.02522	0.004844	0.01987	0.000193	0.001601	0.02532	0.008365	0.01151	0.001036	OTP_Lukas
					5:77973367-77973367	5_77973367_C/T	T	rs565253056	6.57e-06	0	0	0	0	0	0	0	0	0	0.000207	OTP_Lukas
					5:77994001-77994001	5_77994001_A/T	T	-	-	-	-	-	-	-	-	-	-	-	-	OTP_Mauritius
					5:77994012-77994012	5_77994012_C/A	A	rs781283479	2.629e-05	2.415e-05	0	0	0	0	0	0	4.41e-05	0	0	OTP_Mauritius
					5:77994015-77994015	5_77994015_C/T	T	rs1028038897	4.601e-05	0.000169	0	0	0	0	0	0	0	0	0	OTP_Mauritius
					5:77994114-77994114	5_77994114_G/A	A	rs572383131	2.628e-05	4.826e-05	0	0	0	0	0	0	2.94e-05	0	0	OTP_Mauritius
					5:77994125-77994125	5_77994125_C/T	T	rs115355873	0.002957	0.0005793	0	0.005495	0.0216	0	0.004238	0	0.003013	0.003824	0.00186	OTP_Mauritius
					5:77994126-77994126	5_77994126_A/G	G	rs557981168	0.0001905	7.237e-05	0	0	0	0	0	0	0	0	0.005379	OTP_Mauritius
					5:77994135-77994135	5_77994135_C/T	T	rs577754551	2.628e-05	0	0	0	0	0	0	0	0	0	0.0008285	OTP_Mauritius
					5:77994137-77994137	5_77994137_C/T	T	rs957366605	2.628e-05	2.413e-05	0	0	0	0	0	0	4.409e-05	0	0	OTP_Mauritius
					5:77994160-77994160	5_77994160_T/C	C	rs765231727	0.0002037	9.652e-05	0	0	0	0	0	0	0.0003969	0	0	OTP_Mauritius
					5:77994188-77994188	5_77994188_C/T	T	rs1580221383	2.629e-05	0	0	0	0	0	9.416e-05	0	0	0	0.0006221	OTP_Mauritius
					5:77994190-77994190	5_77994190_C/T	T	rs768037989	3.286e-05	0	0	0	0	0	0	0	4.41e-05	0.0004776	0.000207	OTP_Mauritius
					5:77994234-77994234	5_77994234_T/C	C	rs939992837	3.943e-05	2.413e-05	0	0	0	0	0	0	7.35e-05	0	0	OTP_Mauritius
					5:77994251-77994251	5_77994251_G/A	A	-	-	-	-	-	-	-	-	-	-	-	-	OTP_Mauritius
					5:77994279-77994279	5_77994279_C/T	T	-	-	-	-	-	-	-	-	-	-	-	-	OTP_Mauritius
					5:77994309-77994309	5_77994309_A/C	C	rs150507656	0.001459	0.00478	0	0.000851	0	0	0	0	0.000147	0	0.0002073	OTP_Mauritius
					5:77994314-77994314	5_77994314_T/C	C	-	-	-	-	-	-	-	-	-	-	-	-	OTP_Mauritius
					5:77994359-77994359	5_77994359_G/A	A	rs570363179	0.001669	0.0001207	0	0	0	0.0001928	0	0	4.409e-05	0	0.05083	OTP_Mauritius
					5:78112920-78112920	5_78112920_A/G	G	rs773114285	0.0002102	0.0001206	0	0.0002616	0	0	0	0	0.0003381	0	0	OTP_Toru
					5:78112921-78112921	5_78112921_A/C	C	rs1042037048	2.627e-05	0	0	0	0	0	0	0	1.47e-05	0	0.0006209	OTP_Toru
					5:78112926-78112926	5_78112926_T/C	C	rs954981248	2.628e-05	9.648e-05	0	0	0	0	0	0	0	0	0	OTP_Toru
					5:78113018-78113018	5_78113018_A/C	C	rs41132,COSV54879528	0.2725	0.3831	0.1689	0.338	0.1663	0.07019	0.1679	0.1835	0.2396	0.2722	0.1307	OTP_Toru
					5:78113018-78113018	5_78113018_A/T	T	COSV54879528	-	-	-	-	-	-	-	-	-	-	-	OTP_Toru
					5:78113057-78113057	5_78113057_G/C	C	-	-	-	-	-	-	-	-	-	-	-	-	OTP_Toru
					5:78113058-78113058	5_78113058_A/C	C	rs369761128	0.001537	0.005526	0	0.0002617	0	0	0	0	0	0.000478	0	OTP_Toru
					5:78113061-78113061	5_78113061_G/A	A	rs540423954	0.0001051	4.826e-05	0	0.0001309	0	0.001538	0	0	4.41e-05	0	0.0002073	OTP_Toru
					5:78113068-78113068	5_78113068_G/C	C	rs557321565	0.00228	0.0009893	0	0.0009817	0	0	0.001224	0.006329	0.003381	0.001434	0.008899	OTP_Toru
					5:78113082-78113082	5_78113082_T/C	C	rs993973143	-	-	-	-	-	-	-	-	-	-	-	OTP_Toru
					5:92605678-92605678	5_92605678_T/C	C	rs1272473275	6.574e-06	2.413e-05	0	0	0	0	0	0	0	0	0	NR2F1_Daniel
					5:92605717-92605717	5_92605717_G/C	C	rs1045759785	2.631e-05	0	0	0	0	0	0	0	5.884e-05	0	0	NR2F1_Daniel
					5:92605744-92605744	5_92605744_T/C	C	rs73137072	0.06063	0.2104	0	0.02352	0.0008646	0	0	0.01899	0.0007795	0.03987	0.0006211	NR2F1_Daniel
					5:92605756-92605756	5_92605756_C/A	A	-	-	-	-	-	-	-	-	-	-	-	-	NR2F1_Daniel
					5:92605766-92605766	5_92605766_T/C	C	rs1447745581	6.573e-06	0	0	0	0	0	0	0	0	0	0.0002069	NR2F1_Daniel
					5:92605819-92605819	5_92605819_T/C	C	rs113546728	0.009304	0.002099	0.001096	0.003342	0.006624	0	0.02874	0	0.01358	0.005273	0.002896	NR2F1_Daniel
					5:92605849-92605849	5_92605849_T/C	C	rs758531416	0.0001381	4.826e-05	0	0	0	0	0	0	0.0002648	0.0004789	0	NR2F1_Daniel
					5:92605869-92605869	5_92605869_T/C	C	rs1009207966	4.603e-05	0	0	6.558e-05	0	0	0	0	8.826e-05	0	0	NR2F1_Daniel
					5:92634761-92634761	5_92634761_A/G	G	rs1230233497	1.971e-05	0	0	6.545e-05	0	0	0	0	2.94e-05	0	0	NR2F1_Derek
					5:92634988-92634988	5_92634988_T/C	C	rs148621632	0.01393	0.003595	0.03947	0.008833	0.006924	0.01482	0.04465	0	0.01743	0.00956	0.003935	NR2F1_Derek
					5:92635009-92635009	5_92635009_T/C	C	rs185979261	0.000138	2.412e-05	0	6.543e-05	0	0	0	0	0.0001176	0	0.002276	NR2F1_Derek
					5:92635106-92635106	5_92635106_C/T	T	rs866754265	0.0001183	0	0	0.0001964	0.0002884	0	0	0.009494	0.0001029	0.0009569	0.0004139	NR2F1_Derek
					5:92635114-92635114	5_92635114_T/C	C	rs1193133765	1.314e-05	4.823e-05	0	0	0	0	0	0	0	0	0	NR2F1_Derek
					5:92635160-92635160	5_92635160_C/A	A	rs760393320	9.203e-05	2.414e-05	0	0	0	0	0	0	0.0001764	0.0004776	0	NR2F1_Derek
					5:92635176-92635176	5_92635176_G/A	A	-	-	-	-	-	-	-	-	-	-	-	-	NR2F1_Derek
					5:92676821-92676821	5_92676821_C/T	T	rs553652085	4.608e-05	0	0	0	0	0	0	0	0	0	0.001453	NR2F1_Dominica
					5:92676905-92676905	5_92676905_G/C	C	rs367543783	0.000237	4.834e-05	0	0	0	0	0	0	0	0	0.007051	NR2F1_Dominica
					5:92677000-92677000	5_92677000_T/C	C	rs1327807263	-	-	-	-	-	-	-	-	-	-	-	NR2F1_Dominica
					5:92677022-92677022	5_92677022_A/C	C	-	-	-	-	-	-	-	-	-	-	-	-	NR2F1_Dominica
					5:92677035-92677035	5_92677035_T/C	C	rs118049061	0.004122	0.008276	0	0.0005247	0	0.03053	0	0.01582	0.0002647	0.001438	0.01904	NR2F1_Dominica
					5:92695569-92695569	5_92695569_T/C	C	rs944579052	0.0004735	7.241e-05	0	0	0	0	0.003296	0	0.0005001	0	0	NR2F1_Eden
					5:92695662-92695662	5_92695662_C/T	T	rs1395651669	6.582e-06	0	0	0	0	0.0001931	0	0	0	0	0	NR2F1_Eden
					5:92695740-92695740	5_92695740_G/A	A	rs530506875	0.0001581	0	0	0	0	0	0.001228	0	0.0001619	0	0	NR2F1_Eden
					5:92695754-92695754	5_92695754_G/A	A	rs114248709	0.008579	0.001715	0.03846	0.007878	0.007213	0	0.01255	0.01266	0.01302	0.01103	0.001657	NR2F1_Eden
					5:92695770-92695770	5_92695770_A/G	G	rs968306946	0.0001315	0.0004586	0	6.56e-05	0	0	0	0	0	0	0	NR2F1_Eden
					5:92713463-92713463	5_92713463_C/G	G	rs901031176	5.26e-05	7.244e-05	0	0	0	0	0	0	7.351e-05	0	0	NR2F1_Eros
					5:92800499-92800499	5_92800499_G/C	C	rs180840503	0.001577	0.005518	0	0.0005926	0	0	0	0	0	0.0009625	0	NR2F1_Faust
					5:92800506-92800506	5_92800506_C/T	T	rs185030237	0.01117	0.001573	0	0.01549	0.06322	0.0005848	0.007556	0.03165	0.01294	0.01441	0.03614	NR2F1_Faust
					5:92800674-92800674	5_92800674_C/T	T	rs26719	0.8808	0.9585	0.8835	0.9005	0.827	0.8763	0.8611	0.8013	0.841	0.8725	0.8051	NR2F1_Faust
					5:92800683-92800683	5_92800683_C/T	T	rs189368451	0.0009165	0.003289	0	6.595e-05	0	0	0	0	0	0.0009606	0	NR2F1_Faust
					5:93190842-93190842	5_93190842_G/A	A	rs1003776922	0.0001382	0.0004108	0	6.559e-05	0	0	0	0	1.471e-05	0	0.0004155	NR2F1_Hector_1
					5:93190973-93190973	5_93190973_T/C	C	rs868425308	1.314e-05	0	0	0	0	0	0	0	1.47e-05	0	0.000207	NR2F1_Hector_1
					5:93190992-93190992	5_93190992_C/T	T	rs185669706	0.0001381	0.0004589	0	0	0	0	0	0	1.47e-05	0.0004789	0	NR2F1_Hector_1
					5:93190993-93190993	5_93190993_G/A	A	rs4423981	0.01418	0.003912	0.1042	0.02043	0.01931	0	0.001887	0.01266	0.0203	0.0182	0.01618	NR2F1_Hector_1
					5:93191012-93191012	5_93191012_A/G	G	-	-	-	-	-	-	-	-	-	-	-	-	NR2F1_Hector_1
					5:93191110-93191110	5_93191110_T/C	C	rs568700043	3.287e-05	2.413e-05	0	0	0	0	0	0	4.411e-05	0	0.0002068	NR2F1_Hector_2
					5:93191149-93191149	5_93191149_C/T	T	-	-	-	-	-	-	-	-	-	-	-	-	NR2F1_Hector_2
					5:93191220-93191220	5_93191220_C/G	G	rs539140261	0.0001446	0	0	0	0	0.0003868	0	0	0	0	0.004136	NR2F1_Hector_2
					5:93191295-93191295	5_93191295_C/G	G	rs552797799	5.916e-05	0	0	0	0	0	0	0	0	0	0.001864	NR2F1_Hector_2
					5:93191364-93191364	5_93191364_C/T	T	rs778750897	2.629e-05	4.826e-05	0	6.55e-05	0	0	0	0	1.471e-05	0	0	NR2F1_Hector_2
					5:93279693-93279693	5_93279693_G/A	A	rs915131566	4.601e-05	0	0	0	0	0	0	0	8.82e-05	0	0.0002071	NR2F1_Johanna
					5:93279713-93279713	5_93279713_C/G	G	-	-	-	-	-	-	-	-	-	-	-	-	NR2F1_Johanna
					5:93279739-93279739	5_93279739_A/G	G	-	-	-	-	-	-	-	-	-	-	-	-	NR2F1_Johanna
					5:93279770-93279770	5_93279770_C/A	A	rs981333069	1.314e-05	4.826e-05	0	0	0	0	0	0	0	0	0	NR2F1_Johanna
					5:93279814-93279814	5_93279814_A/C	C	rs758887373	4.599e-05	4.824e-05	0	0	0	0	0	0	7.349e-05	0	0	NR2F1_Johanna
					5:93279821-93279821	5_93279821_A/G	G	rs552177743	6.569e-06	0	0	0	0	0	0	0	0	0	0.0002068	NR2F1_Johanna
					5:93279859-93279859	5_93279859_A/G	G	-	-	-	-	-	-	-	-	-	-	-	-	NR2F1_Johanna
					5:93279961-93279961	5_93279961_T/C	C	rs964606790	-	-	-	-	-	-	-	-	-	-	-	NR2F1_Johanna
					5:93279968-93279968	5_93279968_T/C	C	rs548384156	1.971e-05	0	0	0	0	0	0	0	0	0	0.0006214	NR2F1_Johanna
					5:93279979-93279979	5_93279979_C/G	G	rs1333686894	-	-	-	-	-	-	-	-	-	-	-	NR2F1_Johanna
					5:93280003-93280003	5_93280003_A/T	T	rs142035568	0.003258	0.01149	0	0.000785	0	0	0	0	1.47e-05	0.002868	0.0002069	NR2F1_Johanna
					5:93280016-93280016	5_93280016_G/C	C	rs112640427	0.00466	0.01482	0	0.002094	0.000576	0.007882	0	0.006329	4.41e-05	0.006226	0.0004141	NR2F1_Johanna
					5:93280042-93280042	5_93280042_T/A	A	rs547620990	0.0009527	0.0001447	0	0.0007199	0.0002882	0	0.0001885	0	0.001793	0.001434	0	NR2F1_Johanna
					5:93280047-93280047	5_93280047_A/C	C	-	-	-	-	-	-	-	-	-	-	-	-	NR2F1_Johanna
					5:93280081-93280081	5_93280081_A/C	C	rs78880823	0.01857	0.06258	0	0.006874	0.01613	0	0	0.01266	0.0006174	0.01242	0.000207	NR2F1_Johanna
					5:93280168-93280168	5_93280168_G/T	T	rs1460747	0.1159	0.1073	0.1297	0.1666	0.08165	0.1232	0.1166	0.0981	0.106	0.127	0.1787	NR2F1_Johanna
					5:93280189-93280189	5_93280189_T/C	C	-	-	-	-	-	-	-	-	-	-	-	-	NR2F1_Johanna
					5:93406974-93406974	5_93406974_T/C	C	rs139969289	0.004605	0.001351	0	0.003926	0.003172	0	0.002826	0	0.007848	0.00478	0	NR2F1_Leopold
					5:93407111-93407111	5_93407111_T/G	G	rs185700030	0.001064	0.003786	0	0.0001966	0	0	0	0	0	0.0009569	0	NR2F1_Leopold
					5:93407145-93407145	5_93407145_C/G	G	-	-	-	-	-	-	-	-	-	-	-	-	NR2F1_Leopold
					5:93407153-93407153	5_93407153_G/T	T	-	-	-	-	-	-	-	-	-	-	-	-	NR2F1_Leopold
					5:93407170-93407170	5_93407170_A/G	G	rs115641300	0.009594	0.002509	0.003289	0.01192	0.001153	0.0001925	0.005183	0.006329	0.01559	0.01243	0.004557	NR2F1_Leopold
					5:93407243-93407243	5_93407243_A/G	G	rs1022880721	-	-	-	-	-	-	-	-	-	-	-	NR2F1_Leopold
					5:93407260-93407260	5_93407260_G/C	C	rs555182669	8.55e-05	0	0	0	0	0	0	0	0	0	0.002696	NR2F1_Leopold
					5:93407345-93407345	5_93407345_G/A	A	-	-	-	-	-	-	-	-	-	-	-	-	NR2F1_Leopold
					5:93476367-93476367	5_93476367_T/C	C	-	-	-	-	-	-	-	-	-	-	-	-	NR2F1_Lily
					5:93476376-93476376	5_93476376_A/G	G	rs966214079	-	-	-	-	-	-	-	-	-	-	-	NR2F1_Lily
					5:93476399-93476399	5_93476399_G/A	A	rs151134227	0.008742	0.002995	0.01974	0.007794	0.004614	0	0.001229	0.006329	0.01486	0.01052	0.001036	NR2F1_Lily
					5:93476426-93476426	5_93476426_C/G	G	rs563049629	8.55e-05	0	0	0	0	0.0001925	0	0	1.471e-05	0	0.002282	NR2F1_Lily
					5:93573964-93573964	5_93573964_G/A	A	rs1218258651	1.971e-05	0	0	0	0	0	0	0	4.409e-05	0	0	NR2F1_Lolita
					5:93573979-93573979	5_93573979_T/G	G	rs1457529654	1.971e-05	0	0	0	0	0	0	0	1.47e-05	0	0.0004141	NR2F1_Lolita
					5:93574042-93574042	5_93574042_C/A	A	rs73135306	0.01932	0.06776	0	0.006214	0	0	0	0.006329	0.0001176	0.01196	0.0006211	NR2F1_Lolita
					5:93574064-93574064	5_93574064_A/G	G	rs571493459	0.002528	0.008295	0	0.002093	0	0	0	0	2.939e-05	0.003343	0	NR2F1_Lolita
					5:93674232-93674232	5_93674232_T/C	C	rs562251256	3.942e-05	0	0	0	0	0	0	0	0	0	0.001242	NR2F1_Lucy
					5:93674252-93674252	5_93674252_C/T	T	rs550990555	0.0003022	9.648e-05	0	0.0006548	0	0	0	0.009494	0.0003968	0.0009569	0	NR2F1_Lucy
					5:93674350-93674350	5_93674350_A/G	G	rs1003313412	7.884e-05	0	0	0	0	0.001538	0	0	4.41e-05	0.0004776	0	NR2F1_Lucy
					5:93674413-93674413	5_93674413_C/A	A	-	-	-	-	-	-	-	-	-	-	-	-	NR2F1_Lucy
					5:93674444-93674444	5_93674444_T/C	C	rs139880199	0.001314	0.004487	0	0.0004581	0	0	0	0	2.939e-05	0.001435	0.0004136	NR2F1_Lucy
					5:93674479-93674479	5_93674479_G/A	A	rs964143894	1.972e-05	7.24e-05	0	0	0	0	0	0	0	0	0	NR2F1_Lucy
					5:93674507-93674507	5_93674507_T/C	C	rs1029949876	0.0001577	2.412e-05	0	0	0.00288	0	0	0	0.0001763	0	0.0002072	NR2F1_Lucy
					5:93674526-93674526	5_93674526_A/G	G	rs368522284	5.912e-05	0	0	0	0	0	0	0	0	0	0.001864	NR2F1_Lucy
					5:93674550-93674550	5_93674550_C/A	A	-	-	-	-	-	-	-	-	-	-	-	-	NR2F1_Lucy
					5:93675732-93675732	5_93675732_T/C	C	rs1561320665	-	-	-	-	-	-	-	-	-	-	-	NR2F1_Lukas
					5:93675793-93675793	5_93675793_A/G	G	-	-	-	-	-	-	-	-	-	-	-	-	NR2F1_Lukas
					5:93675797-93675797	5_93675797_G/A	A	rs774659219	5.915e-05	2.413e-05	0	0	0	0	0	0	0.0001029	0.0004785	0	NR2F1_Lukas
					5:93675913-93675913	5_93675913_A/G	G	rs1393638752	6.569e-06	0	0	0	0	0	0	0	1.47e-05	0	0	NR2F1_Lukas
					5:93675915-93675915	5_93675915_C/T	T	rs746258115	2.628e-05	0	0	0	0	0	0	0	5.879e-05	0	0	NR2F1_Lukas
					5:93675927-93675927	5_93675927_G/A	A	rs970009489	8.544e-05	2.414e-05	0	0	0	0	0	0	0.0001323	0	0.0006211	NR2F1_Lukas
					6:10029857-10029857	6_10029857_A/T	T	rs1037302597	5.916e-05	2.414e-05	0	0.0001311	0.00144	0	0	0	1.47e-05	0	0	TFAP2A_Naomi_1
					6:10029944-10029944	6_10029944_G/A	A	rs559916036	0.0001183	4.828e-05	0	6.55e-05	0	0	0	0	0.0002058	0	0.000207	TFAP2A_Naomi_1
					6:10029955-10029955	6_10029955_A/C	C	rs1394543025	6.568e-06	0	0	0	0	0	0	0	1.47e-05	0	0	TFAP2A_Naomi_1
					6:10030029-10030029	6_10030029_G/T	T	rs183210566	0.000217	0	0	0	0.004037	0	9.436e-05	0	0.0002205	0.0009579	0.000207	TFAP2A_Naomi_1
					6:10030054-10030054	6_10030054_C/T	T	rs146126576	0.003859	0.01332	0	0.001638	0	0	0	0.003165	4.411e-05	0.002868	0	TFAP2A_Naomi_1
					6:10030116-10030116	6_10030116_G/A	A	rs764783585	3.287e-05	2.415e-05	0	0.000131	0	0	0	0	0	0	0.0004146	TFAP2A_Naomi_1
					6:10030179-10030179	6_10030179_T/C	C	rs544440724	5.257e-05	0	0	0	0	0	0	0	0	0	0.001658	TFAP2A_Naomi_2
					6:10030181-10030181	6_10030181_G/A	A	rs556432003	1.315e-05	0	0	0.0001311	0	0	0	0	0	0	0	TFAP2A_Naomi_2
					6:10030196-10030196	6_10030196_T/C	C	rs577961954	0.0005849	0.0001689	0	0.001441	0.001152	0	0	0	0.0006614	0.001434	0.001659	TFAP2A_Naomi_2
					6:10030211-10030211	6_10030211_C/T	T	rs188222823	0.0001709	7.243e-05	0	6.55e-05	0.000576	0	0	0.006329	0.0002058	0.001434	0.0002074	TFAP2A_Naomi_2
					6:10030217-10030217	6_10030217_G/A	A	rs182208509	0.0005391	0.001908	0	6.551e-05	0	0	0	0	0	0	0.0004156	TFAP2A_Naomi_2
					6:10030293-10030293	6_10030293_C/T	T	rs543079296	6.57e-06	0	0	0	0	0	0	0	0	0	0.0002072	TFAP2A_Naomi_2
					6:10030376-10030376	6_10030376_T/C	C	rs9477584	0.0008539	0.002967	0	0.0001963	0	0	0	0	1.47e-05	0.001433	0	TFAP2A_Naomi_2
					6:10030385-10030385	6_10030385_C/G	G	rs550040876	9.201e-05	0	0	0	0	0	0	0	0	0	0.002897	TFAP2A_Naomi_2
					6:10030432-10030432	6_10030432_T/C	C	-	-	-	-	-	-	-	-	-	-	-	-	TFAP2A_Naomi_2
					6:10030448-10030448	6_10030448_T/C	C	rs1043590579	0.0001117	0.0004099	0	0	0	0	0	0	0	0	0	TFAP2A_Naomi_2
					6:10149954-10149954	6_10149954_G/C	C	rs988199008	3.286e-05	0	0	6.546e-05	0	0	0	0	5.879e-05	0	0	TFAP2A_Poseidon
					6:10149985-10149985	6_10149985_A/G	G	-	-	-	-	-	-	-	-	-	-	-	-	TFAP2A_Poseidon
					6:10150029-10150029	6_10150029_C/T	T	rs114502967	0.004272	0.01446	0	0.002685	0	0	0	0.006329	0	0.003349	0.0002073	TFAP2A_Poseidon
					6:10150246-10150246	6_10150246_T/C	C	rs9460315	0.1012	0.2219	0.009868	0.07809	0.1359	0.0003855	0.03045	0.07278	0.05742	0.08739	0.0199	TFAP2A_Poseidon
					6:10150267-10150267	6_10150267_A/G	G	-	-	-	-	-	-	-	-	-	-	-	-	TFAP2A_Poseidon
					6:10150291-10150291	6_10150291_A/T	T	-	-	-	-	-	-	-	-	-	-	-	-	TFAP2A_Poseidon
					6:10395387-10395387	6_10395387_C/G	G	rs769094866	-	-	-	-	-	-	-	-	-	-	-	TFAP2A_Traviata
					6:10395422-10395422	6_10395422_G/A	A	rs942976442	6.571e-06	0	0	0	0	0	0	0	1.47e-05	0	0	TFAP2A_Traviata
					6:10395470-10395470	6_10395470_A/G	G	rs549886433	9.854e-05	0.0003377	0	0	0	0	0	0	0	0	0.000207	TFAP2A_Traviata
					6:10395531-10395531	6_10395531_T/C	C	-	-	-	-	-	-	-	-	-	-	-	-	TFAP2A_Traviata
					6:10395544-10395544	6_10395544_A/T	T	rs76153950	0.002516	0.008759	0	0.0008505	0	0	0	0	2.939e-05	0.002388	0	TFAP2A_Traviata
					6:15264933-15264933	6_15264933_G/A	A	-	-	-	-	-	-	-	-	-	-	-	-	chr6_Agamemnon
					6:15265094-15265094	6_15265094_G/A	A	rs1461389372	6.572e-06	0	0	0	0	0	0	0	1.47e-05	0	0	chr6_Agamemnon
					6:99749814-99749814	6_99749814_A/T	T	rs959270651	3.942e-05	0.0001447	0	0	0	0	0	0	0	0	0	PRDM13_Brooklyn
					6:99749836-99749836	6_99749836_G/A	A	rs7356874	0.1095	0.2685	0.1096	0.06126	0.06135	0.006744	0.05475	0.04747	0.0464	0.091	0.06587	PRDM13_Brooklyn
					6:99749852-99749852	6_99749852_G/C	C	rs778365351	6.571e-05	0	0	0	0	0	0	0	0.000147	0	0	PRDM13_Brooklyn
					6:99749894-99749894	6_99749894_A/G	G	rs144223790	0.007977	0.02723	0	0.003536	0.001152	0	0	0	0.0002646	0.003824	0.0002071	PRDM13_Brooklyn
					6:99749957-99749957	6_99749957_C/A	A	-	-	-	-	-	-	-	-	-	-	-	-	PRDM13_Brooklyn
					8:60583647-60583647	8_60583647_A/G	G	rs139553248	0.002674	0.009023	0	0.000981	0	0	0	0.009494	0.0001617	0.00191	0	CHD7_Boris
					8:60583657-60583657	8_60583657_C/T	T	rs758208771	0.0002825	0.0001206	0	0.0003927	0	0	0.0002829	0	0.0004116	0.000478	0	CHD7_Boris
					8:60583668-60583668	8_60583668_A/G	G	rs895066267,COSV52911905	6.569e-06	0	0	0	0	0	0	0	1.47e-05	0	0	CHD7_Boris
					8:60583704-60583704	8_60583704_A/G	G	rs79668689	0.01925	0.004534	0	0.01099	0.003458	0.0001922	0.04035	0.006329	0.02993	0.02006	0.01096	CHD7_Boris
					8:60583728-60583728	8_60583728_C/T	T	rs368730142	6.573e-06	0	0	0	0	0	0	0	1.47e-05	0	0	CHD7_Boris
					8:60583740-60583740	8_60583740_A/G	G	rs553501864	8.542e-05	0	0	0	0	0	0	0	0	0	0.002693	CHD7_Boris
					8:60583747-60583747	8_60583747_A/G	G	rs1461033451	1.971e-05	2.412e-05	0	0	0	0	0	0	2.94e-05	0	0	CHD7_Boris
					8:60583821-60583821	8_60583821_G/A	A	rs118151113,COSV52910997	0.008306	0.002437	0	0.004254	0.005476	0.0003846	0.03055	0.02532	0.005835	0.01148	0.06711	CHD7_Boris
					8:60583874-60583874	8_60583874_A/G	G	-	-	-	-	-	-	-	-	-	-	-	-	CHD7_Boris
					8:60583905-60583905	8_60583905_G/A	A	rs556730333	4.601e-05	0	0	0	0	0	0	0	0.0001029	0	0	CHD7_Boris
					8:60619837-60619837	8_60619837_C/T	T	rs999568572	-	-	-	-	-	-	-	-	-	-	-	CHD7_Bryan
					8:60619893-60619893	8_60619893_A/G	G	-	-	-	-	-	-	-	-	-	-	-	-	CHD7_Bryan
					8:60619902-60619902	8_60619902_G/A	A	rs7846100	0.0633	0.1911	0	0.02592	0.00951	0.0005771	0.03082	0.04747	0.00732	0.05492	0.0685	CHD7_Bryan
					8:60619943-60619943	8_60619943_A/G	G	rs188017190	0.001563	0.0004824	0.001096	0.003074	0.000576	0	9.413e-05	0.003165	0.002234	0.003824	0.00124	CHD7_Bryan
					8:60619952-60619952	8_60619952_G/A	A	rs527448334	7.226e-05	0	0	0	0	0	0	0	0	0	0.002276	CHD7_Bryan
					8:60619983-60619983	8_60619983_C/T	T	rs7845892	0.01992	0.06957	0	0.006606	0	0	0	0.003165	0.0002645	0.01194	0.001034	CHD7_Bryan
					8:60619984-60619984	8_60619984_C/A	A	rs983123379	6.571e-06	0	0	6.542e-05	0	0	0	0	0	0	0	CHD7_Bryan
					8:60620008-60620008	8_60620008_C/A	A	-	-	-	-	-	-	-	-	-	-	-	-	CHD7_Bryan
					8:60620008-60620008	8_60620008_C/T	T	-	-	-	-	-	-	-	-	-	-	-	-	CHD7_Bryan
					8:60620043-60620043	8_60620043_G/C	C	-	-	-	-	-	-	-	-	-	-	-	-	CHD7_Bryan
					8:60620072-60620072	8_60620072_C/G	G	rs1326384792	2.627e-05	2.411e-05	0	6.541e-05	0	0	0	0	2.939e-05	0	0	CHD7_Bryan
					8:60620090-60620090	8_60620090_T/C	C	rs191634793	0.0005123	0.0001206	0	0.0003925	0.003746	0	0	0	0.0007936	0	0	CHD7_Bryan
					8:60620160-60620160	8_60620160_T/C	C	rs751192038	0.0001839	0.0001206	0	0	0	0	0	0	0.000338	0	0	CHD7_Bryan
					8:60847967-60847967	8_60847967_C/T	T	-	-	-	-	-	-	-	-	-	-	-	-	CHD7_Laura
					8:60847978-60847978	8_60847978_G/A	A	rs750012719	1.975e-05	0	0	0	0	0	0	0	2.941e-05	0	0.0002076	CHD7_Laura
					8:60848025-60848025	8_60848025_G/T	T	rs1054214210	1.973e-05	0	0	0	0	0	0	0	0	0	0.0006219	CHD7_Laura
					8:60848035-60848035	8_60848035_A/T	T	rs76934555	0.007576	0.02588	0	0.003074	0.00144	0	0	0	0.0002058	0.00717	0	CHD7_Laura
					8:60848098-60848098	8_60848098_G/C	C	-	-	-	-	-	-	-	-	-	-	-	-	CHD7_Laura
					8:60848208-60848208	8_60848208_G/A	A	-	-	-	-	-	-	-	-	-	-	-	-	CHD7_Laura
					8:60848264-60848264	8_60848264_C/A	A	rs76858382	0.00925	0.003136	0.01974	0.01675	0.008934	0	0.0007534	0.02215	0.01358	0.008612	0.00331	CHD7_Laura
					8:60848296-60848296	8_60848296_G/T	T	rs887220328	3.941e-05	2.412e-05	0	0	0	0	0	0	7.349e-05	0	0	CHD7_Laura
					8:60848371-60848371	8_60848371_A/G	G	-	-	-	-	-	-	-	-	-	-	-	-	CHD7_Laura
					8:60848426-60848426	8_60848426_A/T	T	rs746100331	-	-	-	-	-	-	-	-	-	-	-	CHD7_Laura
					8:60848449-60848449	8_60848449_A/G	G	rs769944335	0.0001445	2.411e-05	0	0	0	0	0	0	0.0003087	0	0	CHD7_Laura
					8:60849459-60849459	8_60849459_C/T	T	rs554581837	0.0002825	0.0003618	0	0.0002618	0.000288	0	0	0	0.0002645	0	0.001035	CHD7_Siddhartha
					8:60849500-60849500	8_60849500_C/T	T	rs765841147	0.0002037	0.0002897	0	0	0	0	0	0	0.0002646	0.000478	0	CHD7_Siddhartha
					8:60849511-60849511	8_60849511_A/C	C	rs1011285474	3.286e-05	0	0	0	0	0	0	0	7.351e-05	0	0	CHD7_Siddhartha
					8:60849517-60849517	8_60849517_G/T	T	rs80281949	0.00796	0.01951	0	0.003795	0.01671	0	0	0	0.002058	0.007177	0.02733	CHD7_Siddhartha
					8:60849589-60849589	8_60849589_C/T	T	rs576454393	0.0007694	2.416e-05	0	0.0003275	0.02509	0	0	0	0.000294	0.0009579	0.0004146	CHD7_Siddhartha
					8:60849591-60849591	8_60849591_C/T	T	rs547516935	0.0004207	2.414e-05	0	0.0001309	0	0	0.003677	0	0.0003087	0.0004803	0	CHD7_Siddhartha
					8:60849596-60849596	8_60849596_C/G	G	rs78841037	0.0008413	0.00297	0	0.0002619	0	0	0	0	0	0.000478	0	CHD7_Siddhartha
					8:60849608-60849608	8_60849608_A/G	G	rs964079506	3.286e-05	0	0	0	0	0	0	0	7.351e-05	0	0	CHD7_Siddhartha
					8:60849674-60849674	8_60849674_C/G	G	rs772576092	4.6e-05	2.413e-05	0	0	0	0	0	0	8.82e-05	0	0	CHD7_Siddhartha
					8:60849690-60849690	8_60849690_A/G	G	-	-	-	-	-	-	-	-	-	-	-	-	CHD7_Siddhartha
					8:60849706-60849706	8_60849706_G/A	A	rs190564331	3.285e-05	2.413e-05	0	6.543e-05	0	0.0005767	0	0	0	0	0	CHD7_Siddhartha
					8:60849786-60849786	8_60849786_C/T	T	rs753495202	4.6e-05	0	0	0.0003272	0	0	0	0	2.94e-05	0	0	CHD7_Siddhartha
					8:60849786-60849786	8_60849786_C/A	A	rs753495202	0.000138	4.825e-05	0	0	0	0	9.429e-05	0	0.0002646	0	0	CHD7_Siddhartha
					8:60849808-60849808	8_60849808_G/T	T	rs548214914	6.572e-06	0	0	0	0	0	0	0	1.47e-05	0	0	CHD7_Siddhartha
					8:60849828-60849828	8_60849828_C/G	G	rs754605062	6.569e-06	0	0	0	0	0	0	0	1.47e-05	0	0	CHD7_Siddhartha
					8:60849853-60849853	8_60849853_A/G	G	rs779152420	0.0003943	0.0001206	0	0	0	0	0.0001885	0	0.0007791	0	0	CHD7_Siddhartha
					8:70948778-70948778	8_70948778_A/T	T	rs374071883	0.001655	2.411e-05	0	6.544e-05	0	0.0005769	0	0	0.000147	0.000956	0.04865	EYA1_Alice
					8:70948812-70948812	8_70948812_C/G	G	rs563195593	5.26e-05	0	0	0	0	0	0	0	0	0	0.001657	EYA1_Alice
					8:70948834-70948834	8_70948834_G/A	A	rs528138676	0.0003877	4.827e-05	0	0.0002618	0	0.0001925	0	0.003165	0.000632	0.001435	0.001035	EYA1_Alice
					8:70948850-70948850	8_70948850_G/A	A	-	-	-	-	-	-	-	-	-	-	-	-	EYA1_Alice
					8:70948898-70948898	8_70948898_T/C	C	rs545699313	0.000138	2.412e-05	0	0	0	0	0	0	4.409e-05	0.001434	0.002897	EYA1_Alice
					8:70948929-70948929	8_70948929_T/G	G	-	-	-	-	-	-	-	-	-	-	-	-	EYA1_Alice
					8:76686958-76686958	8_76686958_C/T	T	rs758153106	0.000138	9.652e-05	0	6.545e-05	0	0	0	0	0.0002352	0	0	ZFHX4_Helen
					8:76686976-76686976	8_76686976_T/C	C	rs555965038	0.0005913	0.0001206	0	0.0002618	0.004896	0	0	0.003185	0.0009113	0.0004789	0	ZFHX4_Helen
					8:76686999-76686999	8_76686999_C/T	T	COSV50648392,COSV50755000	-	-	-	-	-	-	-	-	-	-	-	ZFHX4_Helen
					8:76687000-76687000	8_76687000_G/A	A	rs192463236	0.0001512	2.413e-05	0	0	0	0	9.425e-05	0	0.0003088	0	0	ZFHX4_Helen
					8:76687061-76687061	8_76687061_A/C	C	rs994111493	7.883e-05	0	0	0	0	0	9.407e-05	0	0.0001617	0	0	ZFHX4_Helen
					8:76687087-76687087	8_76687087_C/T	T	-	-	-	-	-	-	-	-	-	-	-	-	ZFHX4_Helen
					8:76687106-76687106	8_76687106_T/A	A	-	-	-	-	-	-	-	-	-	-	-	-	ZFHX4_Helen
					8:76687120-76687120	8_76687120_T/C	C	-	-	-	-	-	-	-	-	-	-	-	-	ZFHX4_Helen
					8:76687124-76687124	8_76687124_A/C	C	rs1049790731	1.971e-05	0	0	0	0	0	0	0	4.409e-05	0	0	ZFHX4_Helen
					8:76687134-76687134	8_76687134_T/C	C	rs76651026	0.04262	0.06351	0.005482	0.05959	0.01268	0.2375	0.03002	0.009494	0.01446	0.03391	0.05958	ZFHX4_Helen
					8:76687236-76687236	8_76687236_T/C	C	rs749822385	6.572e-06	0	0	0	0	0	0	0	1.47e-05	0	0	ZFHX4_Helen
					8:76687255-76687255	8_76687255_G/C	C	rs779186384	9.199e-05	0	0	0	0.000288	0.0001926	0.0001884	0	0.000147	0	0	ZFHX4_Helen
					8:76687288-76687288	8_76687288_G/A	A	rs544695967	7.23e-05	0	0	0	0	0.0001925	0	0	0	0	0.002068	ZFHX4_Helen
					8:76687291-76687291	8_76687291_G/A	A	rs561278980	5.257e-05	0	0	0	0	0	0	0	1.47e-05	0	0.001447	ZFHX4_Helen
					8:76687292-76687292	8_76687292_T/C	C	-	-	-	-	-	-	-	-	-	-	-	-	ZFHX4_Helen
					8:76687404-76687404	8_76687404_C/G	G	rs558508735	6.574e-05	2.415e-05	0	0	0	0	0	0	0.0001176	0.0004776	0	ZFHX4_Helen
					8:76687415-76687415	8_76687415_A/G	G	-	-	-	-	-	-	-	-	-	-	-	-	ZFHX4_Helen
					8:76687450-76687450	8_76687450_C/T	T	rs1419895964	2.629e-05	2.413e-05	0	0	0	0.0001927	0	0	1.47e-05	0	0.0002069	ZFHX4_Helen
					8:76687477-76687477	8_76687477_A/G	G	rs955469767	1.971e-05	0	0	0	0	0	0	0	4.411e-05	0	0	ZFHX4_Helen
					8:76698872-76698872	8_76698872_G/A	A	rs747914393	0.0001052	7.242e-05	0	6.553e-05	0	0	0	0	0.0001617	0	0.0002072	ZFHX4_Isolde
					8:76698880-76698880	8_76698880_G/A	A	rs1217967673	6.575e-06	0	0	0	0	0	0	0	1.47e-05	0	0	ZFHX4_Isolde
					8:76698914-76698914	8_76698914_C/A	A	-	-	-	-	-	-	-	-	-	-	-	-	ZFHX4_Isolde
					8:76698939-76698939	8_76698939_G/A	A	rs538176673,COSV51444854	4.606e-05	0.0001451	0	0	0	0	0	0	1.471e-05	0	0	ZFHX4_Isolde
					8:76699028-76699028	8_76699028_A/G	G	-	-	-	-	-	-	-	-	-	-	-	-	ZFHX4_Isolde
					8:76699052-76699052	8_76699052_T/G	G	rs1057409365	6.572e-06	0	0	0	0	0	0	0	1.47e-05	0	0	ZFHX4_Isolde
					8:76699093-76699093	8_76699093_G/A	A	-	-	-	-	-	-	-	-	-	-	-	-	ZFHX4_Isolde
					8:76699117-76699117	8_76699117_G/A	A	rs1005660887	6.574e-06	0	0	6.551e-05	0	0	0	0	0	0	0	ZFHX4_Isolde
					8:76699166-76699166	8_76699166_G/A	A	rs191978989	0.0003879	0.0001449	0	6.549e-05	0	0	0	0	0.0007648	0	0	ZFHX4_Isolde
					8:76699834-76699834	8_76699834_A/C	C	-	-	-	-	-	-	-	-	-	-	-	-	ZFHX4_Jasmine
					8:76699849-76699849	8_76699849_G/T	T	-	-	-	-	-	-	-	-	-	-	-	-	ZFHX4_Jasmine
					8:76699908-76699908	8_76699908_C/T	T	rs138195689	0.001194	0.0002909	0	0.0001317	0.001154	0	0.003141	0	0.001885	0.0004817	0.0002082	ZFHX4_Jasmine
					8:76699955-76699955	8_76699955_A/G	G	rs1202091113	6.587e-06	0	0	0	0	0	0	0	1.472e-05	0	0	ZFHX4_Jasmine
					8:76699977-76699977	8_76699977_T/C	C	rs118053472	0.006374	0.001256	0.02193	0.007483	0.003456	0	0.01243	0.003165	0.009124	0.005742	0.001244	ZFHX4_Jasmine
					8:76700014-76700014	8_76700014_T/C	C	-	-	-	-	-	-	-	-	-	-	-	-	ZFHX4_Jasmine
					8:76700025-76700025	8_76700025_C/G	G	rs193135610	0.0003093	0	0	0	0	0.008681	0	0	0	0	0.0004155	ZFHX4_Jasmine
					8:76700100-76700100	8_76700100_A/G	G	rs542607500	0.0002301	0.0002413	0	0	0	0	0	0	0.0003677	0	0	ZFHX4_Jasmine
					8:76775455-76775455	8_76775455_A/T	T	-	-	-	-	-	-	-	-	-	-	-	-	ZFHX4_Jonathan
					8:76775456-76775456	8_76775456_A/G	G	rs931525560	7.227e-05	7.233e-05	0	0	0	0	0	0	0.0001176	0	0	ZFHX4_Jonathan
					8:76775503-76775503	8_76775503_A/G	G	rs900914447	3.285e-05	0	0	6.545e-05	0	0	0	0	5.879e-05	0	0	ZFHX4_Jonathan
					8:76775667-76775667	8_76775667_C/G	G	-	-	-	-	-	-	-	-	-	-	-	-	ZFHX4_Jonathan
					8:76775692-76775692	8_76775692_C/T	T	rs1000958912	5.918e-05	0	0	6.555e-05	0	0	0	0	8.82e-05	0.0009569	0	ZFHX4_Jonathan
					8:76775719-76775719	8_76775719_G/A	A	rs534819050	0.0001842	0.0001692	0	0.0007227	0	0	0	0	4.412e-05	0	0.001453	ZFHX4_Jonathan
					8:76775739-76775739	8_76775739_C/G	G	rs192617174	9.869e-05	0.0003383	0	6.557e-05	0	0	0	0	0	0	0	ZFHX4_Jonathan
					8:76775749-76775749	8_76775749_C/T	T	rs565239963	7.895e-05	4.833e-05	0	6.561e-05	0	0	0	0	0.0001323	0	0	ZFHX4_Jonathan
					8:76775752-76775752	8_76775752_T/C	C	-	-	-	-	-	-	-	-	-	-	-	-	ZFHX4_Jonathan
					8:76775770-76775770	8_76775770_T/A	A	rs56080137	0.008544	0.03017	0	0.002292	0	0	0	0	7.349e-05	0.004794	0	ZFHX4_Jonathan
					8:76775798-76775798	8_76775798_C/T	T	rs1040665912	3.952e-05	4.843e-05	0	0	0	0	0	0	5.881e-05	0	0	ZFHX4_Jonathan
					8:76800267-76800267	8_76800267_C/G	G	rs1487277841	-	-	-	-	-	-	-	-	-	-	-	ZFHX4_Leo
					8:76800279-76800279	8_76800279_A/G	G	-	-	-	-	-	-	-	-	-	-	-	-	ZFHX4_Leo
					8:76800337-76800337	8_76800337_G/A	A	rs563882847	7.888e-05	4.827e-05	0	0	0	0	0	0	0.000147	0	0	ZFHX4_Leo
					8:76800344-76800344	8_76800344_G/A	A	-	-	-	-	-	-	-	-	-	-	-	-	ZFHX4_Leo
					8:76800425-76800425	8_76800425_A/G	G	rs16939367	0.005829	0.002219	0	0.03039	0.0008651	0.05328	0	0	0.0003234	0.01005	0.001864	ZFHX4_Leo
					8:76800426-76800426	8_76800426_G/A	A	rs139222089	4.601e-05	0.0001447	0	6.55e-05	0	0	0	0	0	0	0	ZFHX4_Leo
					8:76800427-76800427	8_76800427_G/C	C	-	-	-	-	-	-	-	-	-	-	-	-	ZFHX4_Leo
					8:76800480-76800480	8_76800480_T/G	G	rs565822395	0.0004731	0.0002171	0	0.0002619	0	0	0.0001882	0	0.0008231	0.000478	0	ZFHX4_Leo
					8:76800610-76800610	8_76800610_G/A	A	rs1215550596,COSV51018481	0	0	0	0	0	0	0	0	0	0	0	ZFHX4_Leo
					8:76800640-76800640	8_76800640_T/C	C	rs985251816	0.000184	2.411e-05	0	0	0.004323	0	0	0.003165	0.0001176	0	0.0006203	ZFHX4_Leo
					8:76800838-76800838	8_76800838_C/T	T	rs567275681	0.002367	0.008305	0	0.0007208	0	0.0001928	0	0	1.47e-05	0.001434	0	ZFHX4_Leo
					8:76801863-76801863	8_76801863_C/G	G	-	-	-	-	-	-	-	-	-	-	-	-	ZFHX4_Leontina
					8:76801983-76801983	8_76801983_C/T	T	rs943982096	1.316e-05	4.834e-05	0	0	0	0	0	0	0	0	0	ZFHX4_Leontina
					8:76802039-76802039	8_76802039_A/C	C	rs904614912	2.629e-05	0	0	0	0	0	9.413e-05	0	4.411e-05	0	0	ZFHX4_Leontina
					8:76802054-76802054	8_76802054_A/G	G	-	-	-	-	-	-	-	-	-	-	-	-	ZFHX4_Leontina
					8:76802092-76802092	8_76802092_G/C	C	-	-	-	-	-	-	-	-	-	-	-	-	ZFHX4_Leontina
					8:76802105-76802105	8_76802105_G/C	C	rs750119958	7.229e-05	0	0	0	0	0	9.406e-05	0	0.000147	0	0	ZFHX4_Leontina
					8:76802178-76802178	8_76802178_G/A	A	rs569994314	0.0006246	0.002293	0	0	0	0	0	0	0	0	0	ZFHX4_Leontina
					8:76802215-76802215	8_76802215_A/T	T	rs141767261	0.004424	0.01508	0	0.002099	0.001729	0	0	0	0	0.00478	0	ZFHX4_Leontina
					8:76802221-76802221	8_76802221_C/T	T	rs187959093	0.0003025	9.661e-05	0	0.0004593	0.003456	0	0	0	0.0003235	0	0.000207	ZFHX4_Leontina
					8:76802312-76802312	8_76802312_C/T	T	rs1418336592	1.316e-05	0	0	0	0	0	0	0	1.471e-05	0	0.0002072	ZFHX4_Leontina
					8:76802313-76802313	8_76802313_G/A	A	rs192195618	0.0007495	0.002414	0	0.0004588	0	0	9.443e-05	0	2.94e-05	0.000956	0.0004144	ZFHX4_Leontina
					8:76802327-76802327	8_76802327_A/G	G	-	-	-	-	-	-	-	-	-	-	-	-	ZFHX4_Leontina
					8:76802398-76802398	8_76802398_A/T	T	-	-	-	-	-	-	-	-	-	-	-	-	ZFHX4_Leontina
					8:76802433-76802433	8_76802433_G/A	A	rs575598217	7.888e-05	0	0	0	0	0	0	0	0	0	0.002483	ZFHX4_Leontina
					8:76808456-76808456	8_76808456_A/G	G	rs1226953724	2.629e-05	0	0	0	0	0	0	0	5.881e-05	0	0	ZFHX4_Logan
					8:76808460-76808460	8_76808460_C/A	A	-	-	-	-	-	-	-	-	-	-	-	-	ZFHX4_Logan
					8:76808479-76808479	8_76808479_T/A	A	-	-	-	-	-	-	-	-	-	-	-	-	ZFHX4_Logan
					8:76808499-76808499	8_76808499_C/G	G	COSV50828842	-	-	-	-	-	-	-	-	-	-	-	ZFHX4_Logan
					8:76808500-76808500	8_76808500_G/A	A	rs189375651	0.004214	0.01442	0	0.001901	0	0	0	0.003165	4.41e-05	0.005258	0	ZFHX4_Logan
					8:76808512-76808512	8_76808512_A/G	G	rs1000473857	2.628e-05	2.412e-05	0	0	0	0	0	0	4.409e-05	0	0	ZFHX4_Logan
					8:76808522-76808522	8_76808522_A/G	G	rs1295303776	6.571e-06	0	0	0	0	0	0	0	0	0	0.000207	ZFHX4_Logan
					8:76808525-76808525	8_76808525_G/A	A	-	-	-	-	-	-	-	-	-	-	-	-	ZFHX4_Logan
					8:76808528-76808528	8_76808528_A/C	C	rs146272629	0.0004468	0	0	0	0	0.01251	0	0	0	0	0.0006221	ZFHX4_Logan
					8:76808558-76808558	8_76808558_C/T	T	rs148456820	0.0003748	0.001303	0	0.0001311	0	0	0	0	0	0	0.000207	ZFHX4_Logan
					8:76808565-76808565	8_76808565_T/C	C	rs992349600	1.314e-05	0	0	0	0	0	0	0	2.94e-05	0	0	ZFHX4_Logan
					8:76808570-76808570	8_76808570_C/T	T	rs1382744790	6.577e-06	2.415e-05	0	0	0	0	0	0	0	0	0	ZFHX4_Logan
					8:76808599-76808599	8_76808599_G/C	C	COSV50517550	-	-	-	-	-	-	-	-	-	-	-	ZFHX4_Logan
					8:76808679-76808679	8_76808679_C/T	T	rs973947607	2.631e-05	0	0	0	0	0	0	0	5.883e-05	0	0	ZFHX4_Logan
					8:76808815-76808815	8_76808815_C/T	T	rs761969414	-	-	-	-	-	-	-	-	-	-	-	ZFHX4_Logan
					8:76841748-76841748	8_76841748_T/A	A	rs76752188	0.0002562	0	0	0	0	0.00752	0	0	0	0	0	ZFHX4_Lucifer
					8:76841767-76841767	8_76841767_T/C	C	-	-	-	-	-	-	-	-	-	-	-	-	ZFHX4_Lucifer
					8:76841779-76841779	8_76841779_C/T	T	rs774995534	0.000454	0.0002417	0	6.553e-05	0	0	0.001041	0	0.0006617	0.0009579	0	ZFHX4_Lucifer
					8:76841807-76841807	8_76841807_T/C	C	rs983534974	-	-	-	-	-	-	-	-	-	-	-	ZFHX4_Lucifer
					8:76841858-76841858	8_76841858_C/A	A	-	-	-	-	-	-	-	-	-	-	-	-	ZFHX4_Lucifer
					8:76841859-76841859	8_76841859_G/A	A	rs1029995411	-	-	-	-	-	-	-	-	-	-	-	ZFHX4_Lucifer
					8:76841870-76841870	8_76841870_G/C	C	rs560527296	0.0003351	0	0	0	0	0	0	0	0	0	0.01056	ZFHX4_Lucifer
					8:76841890-76841890	8_76841890_G/A	A	rs914510574	5.916e-05	0.0001448	0	6.544e-05	0	0	0	0	2.94e-05	0	0	ZFHX4_Lucifer
					8:77130697-77130697	8_77130697_G/A	A	rs1474839742	-	-	-	-	-	-	-	-	-	-	-	ZFHX4_Nemo
					8:77130766-77130766	8_77130766_G/A	A	rs141375999	0.006374	0.001472	0.001099	0.004583	0.006912	0	0.006591	0.01266	0.01041	0.006686	0.00373	ZFHX4_Nemo
					8:77130801-77130801	8_77130801_A/C	C	rs1170487344	6.572e-06	0	0	0	0	0	0	0	1.47e-05	0	0	ZFHX4_Nemo
					8:77130811-77130811	8_77130811_C/T	T	rs534820408	3.946e-05	4.832e-05	0	0	0	0	0	0	5.882e-05	0	0	ZFHX4_Nemo
					8:77130846-77130846	8_77130846_A/C	C	rs1282967005	6.574e-06	0	0	0	0	0	0	0	0	0.0004789	0	ZFHX4_Nemo
					8:77130871-77130871	8_77130871_T/G	G	rs192450543	0.002281	0.004251	0	0.004516	0.009505	0	0	0.01266	0.0008378	0.00382	0	ZFHX4_Nemo
					8:77130895-77130895	8_77130895_A/G	G	-	-	-	-	-	-	-	-	-	-	-	-	ZFHX4_Nemo
					8:77130899-77130899	8_77130899_A/G	G	rs114662461	0.004506	0.0156	0	0.002159	0	0	0	0	0	0.002868	0	ZFHX4_Nemo
					8:77130906-77130906	8_77130906_C/G	G	-	-	-	-	-	-	-	-	-	-	-	-	ZFHX4_Nemo
					8:77130919-77130919	8_77130919_G/C	C	rs576418064	0.0002563	0	0	0	0	0	0	0	0	0	0.008061	ZFHX4_Nemo
					8:77130919-77130919	8_77130919_G/T	T	rs576418064	5.257e-05	2.413e-05	0	0	0	0	0	0	0.0001029	0	0	ZFHX4_Nemo
					8:77402143-77402143	8_77402143_C/T	T	rs570474089	0.0002039	0.0006034	0	0	0	0	0	0	0	0	0.00124	ZFHX4_Pablo
					8:77402160-77402160	8_77402160_A/G	G	rs892941603	0.0008222	0.00292	0	0.000197	0	0	0	0	0	0.0004776	0	ZFHX4_Pablo
					8:77402165-77402165	8_77402165_T/C	C	rs1011029520	0.0001053	7.24e-05	0	0	0	0	0	0	0.0001914	0	0	ZFHX4_Pablo
					8:77402210-77402210	8_77402210_T/A	A	-	-	-	-	-	-	-	-	-	-	-	-	ZFHX4_Pablo
					8:77402267-77402267	8_77402267_G/A	A	rs1035287058	2.632e-05	0	0	0	0	0	0	0	0	0	0.0008292	ZFHX4_Pablo
					8:77402282-77402282	8_77402282_T/C	C	rs554391090	1.316e-05	4.828e-05	0	0	0	0	0	0	0	0	0	ZFHX4_Pablo
					8:77404036-77404036	8_77404036_A/G	G	rs972103358	5.914e-05	0.0001688	0	0	0	0	0	0	2.941e-05	0	0	ZFHX4_Patricia
					8:77404051-77404051	8_77404051_A/G	G	rs540693533	6.571e-06	0	0	0	0	0	0	0	1.47e-05	0	0	ZFHX4_Patricia
					8:77404070-77404070	8_77404070_A/T	T	rs780526637	6.571e-06	0	0	0	0	0	0	0	1.47e-05	0	0	ZFHX4_Patricia
					8:77404088-77404088	8_77404088_T/C	C	rs749675740	1.314e-05	2.412e-05	0	0	0	0	0	0	1.471e-05	0	0	ZFHX4_Patricia
					8:77404189-77404189	8_77404189_T/G	G	rs189574665	3.285e-05	9.646e-05	0	6.546e-05	0	0	0	0	0	0	0	ZFHX4_Patricia
					8:77404223-77404223	8_77404223_T/A	A	rs147857579	0.001525	0.005286	0	0.0006557	0	0	0	0	1.47e-05	0.000956	0	ZFHX4_Patricia
					8:77404250-77404250	8_77404250_T/C	C	-	-	-	-	-	-	-	-	-	-	-	-	ZFHX4_Patricia
					8:77404284-77404284	8_77404284_G/A	A	rs1005866889	5.259e-05	0	0	0	0	0	0	0	8.822e-05	0	0.0004142	ZFHX4_Patricia
					9:123742290-123742290	9_123742290_G/A	A	rs57261411	0.05843	0.0205	0.01429	0.04407	0.1718	0.0158	0.09917	0.109	0.07501	0.06328	0.07416	LHX2_Chen
					9:123742353-123742353	9_123742353_T/A	A	-	-	-	-	-	-	-	-	-	-	-	-	LHX2_Chen
					9:123776737-123776737	9_123776737_G/C	C	-	-	-	-	-	-	-	-	-	-	-	-	LHX2_Daniel
					9:123776862-123776862	9_123776862_A/T	T	rs889646894	6.568e-06	2.412e-05	0	0	0	0	0	0	0	0	0	LHX2_Daniel
					9:123776873-123776873	9_123776873_T/A	A	rs181789985	0.001748	0.006152	0	0.0003272	0	0	0	0.003165	5.879e-05	0.0004776	0	LHX2_Daniel
					9:123776886-123776886	9_123776886_G/A	A	rs1390058911	6.572e-06	0	0	0	0	0	0	0	1.47e-05	0	0	LHX2_Daniel
					9:123776891-123776891	9_123776891_A/G	G	rs754758069	6.568e-06	0	0	0	0	0	0	0	1.469e-05	0	0	LHX2_Daniel
					9:123776928-123776928	9_123776928_G/A	A	-	-	-	-	-	-	-	-	-	-	-	-	LHX2_Daniel
					9:123776959-123776959	9_123776959_G/A	A	rs1021736923	3.942e-05	0.0001447	0	0	0	0	0	0	0	0	0	LHX2_Daniel
					9:123777243-123777243	9_123777243_A/G	G	rs891828004	-	-	-	-	-	-	-	-	-	-	-	LHX2_Hans
					9:123777245-123777245	9_123777245_T/C	C	rs138877727	0.007541	0.02675	0	0.0017	0	0	0	0	2.94e-05	0.004776	0.0002069	LHX2_Hans
					9:123777341-123777341	9_123777341_G/A	A	rs1163660753	3.944e-05	9.656e-05	0	0	0	0	0	0	2.94e-05	0	0	LHX2_Hans
					9:123792533-123792533	9_123792533_G/A	A	rs919172646	3.947e-05	4.835e-05	0	0	0	0	0	0	5.882e-05	0	0	LHX2_Logan
					9:123792565-123792565	9_123792565_A/G	G	rs113237886	0.03182	0.006223	0.02522	0.01578	0.01499	0.0003843	0.1081	0.01266	0.04437	0.02249	0.01077	LHX2_Logan
					9:123792567-123792567	9_123792567_A/G	G	rs765989939	1.971e-05	0	0	0	0	0.0001921	0	0	1.47e-05	0	0.0002068	LHX2_Logan
					9:123792605-123792605	9_123792605_C/T	T	rs146310416,COSV65323766	0.0004931	0.000169	0	0.000131	0	0	0.0001889	0	0.0009409	0	0	LHX2_Logan
					9:123792611-123792611	9_123792611_T/C	C	rs139264629	0.0004402	2.411e-05	0	6.549e-05	0.01066	0	0	0	0.0003381	0.0009569	0.0006209	LHX2_Logan
					9:123792724-123792724	9_123792724_C/G	G	rs117893097	0.006911	0.002077	0.003289	0.004851	0.02334	0.0001927	0.00312	0	0.01113	0.005731	0.0008295	LHX2_Logan
					9:123792725-123792725	9_123792725_C/G	G	-	-	-	-	-	-	-	-	-	-	-	-	LHX2_Logan
					9:123792727-123792727	9_123792727_G/C	C	rs778545679	6.572e-05	2.414e-05	0	0	0	0	0	0	0.0001323	0	0	LHX2_Logan
					9:123792739-123792739	9_123792739_A/C	C	rs1158158461	6.571e-06	0	0	0	0	0	0	0	1.47e-05	0	0	LHX2_Logan
					9:123861555-123861555	9_123861555_C/T	T	rs1385571619	-	-	-	-	-	-	-	-	-	-	-	LHX2_Lucifer
					9:2159678-2159678	9_2159678_C/T	T	rs41314207,COSV104404553,COSV56646380	0.008024	0.002365	0	0.009297	0.002305	0.003076	0.01113	0.006329	0.01201	0.004302	0.002279	chr9_Abraham
					9:2159679-2159679	9_2159679_G/A	A	rs532203477	6.57e-05	2.413e-05	0	0.0001964	0	0	0	0	8.819e-05	0	0	chr9_Abraham
					9:2159765-2159765	9_2159765_G/C	C	rs780495797	6.571e-06	0	0	6.55e-05	0	0	0	0	0	0	0	chr9_Abraham
					9:2159769-2159769	9_2159769_A/G	G	rs772821032	3.941e-05	2.412e-05	0	0	0	0	0	0	7.347e-05	0	0	chr9_Abraham
					9:2159836-2159836	9_2159836_G/C	C	rs559064348,COSV56646400	6.575e-06	0	0	0	0	0.0001925	0	0	0	0	0	chr9_Abraham
					9:2159872-2159872	9_2159872_C/G	G	rs747789267	0.0001117	0	0	0.0001964	0	0	0	0	0.0002058	0	0	chr9_Abraham
					9:2159898-2159898	9_2159898_G/A	A	rs369140373,COSV100190761	1.314e-05	0	0	0	0	0	0	0	2.94e-05	0	0	chr9_Abraham
					9:2159943-2159943	9_2159943_T/G	G	rs748467510	1.314e-05	0	0	0	0	0	0	0	2.939e-05	0	0	chr9_Abraham
					9:2159952-2159952	9_2159952_C/T	T	rs770415816	1.972e-05	0	0	0	0	0	0	0	4.41e-05	0	0	chr9_Abraham
					9:95496271-95496271	9_95496271_A/G	G	rs1237906543	1.314e-05	0	0	0	0	0	0	0	2.94e-05	0	0	chr9_Jun
					9:95496306-95496306	9_95496306_A/C	C	rs557077081	0.0001971	0.0007237	0	0	0	0	0	0	0	0	0	chr9_Jun
					9:95496308-95496308	9_95496308_G/A	A	rs1348339004	1.315e-05	0	0	0	0	0	0	0	2.94e-05	0	0	chr9_Jun
					9:95496333-95496333	9_95496333_C/T	T	rs1053166814	5.256e-05	0	0	0	0	0	0	0	4.409e-05	0	0.001035	chr9_Jun
					9:95496439-95496439	9_95496439_T/C	C	rs1007218983	1.316e-05	4.838e-05	0	0	0	0	0	0	0	0	0	chr9_Jun
					9:95496473-95496473	9_95496473_A/T	T	-	-	-	-	-	-	-	-	-	-	-	-	chr9_Jun

## Sheet: Fig. 3C
gwRVIS	Location
0.628938	Flanking
0.628946	Flanking
0.616529	Flanking
0.616542	Flanking
0.616522	Flanking
0.61654	Flanking
0.604129	Flanking
0.604092	Flanking
0.604071	Flanking
0.604083	Flanking
0.604063	Flanking
0.604076	Flanking
0.604062	Flanking
0.591615	Flanking
0.591613	Flanking
0.591619	Flanking
0.579202	Flanking
0.579189	Flanking
0.579213	Flanking
0.579208	Flanking
0.566803	Flanking
0.554373	Flanking
0.541977	Flanking
0.541953	Flanking
0.541956	Flanking
0.529516	Flanking
0.52954	Flanking
0.529543	Flanking
0.529562	Flanking
0.52959	Flanking
0.529579	Flanking
0.529561	Flanking
0.529559	Flanking
0.529548	Flanking
0.529571	Flanking
0.529577	Flanking
0.517141	Flanking
0.517121	Flanking
0.517084	Flanking
0.517055	Flanking
0.51706	Flanking
0.517073	Flanking
0.51708	Flanking
0.517077	Flanking
0.517056	Flanking
0.517058	Flanking
0.517059	Flanking
0.517077	Flanking
0.517108	Flanking
0.517107	Flanking
0.517133	Flanking
0.517137	Flanking
0.517135	Flanking
0.517151	Flanking
0.517178	Flanking
0.504756	Flanking
0.504746	Flanking
0.504761	Flanking
0.504767	Flanking
0.504741	Flanking
0.504742	Flanking
0.504705	Flanking
0.504679	Flanking
0.504662	Flanking
0.492236	Flanking
0.479817	Flanking
0.4798	Flanking
0.479828	Flanking
0.47985	Flanking
0.479858	Flanking
0.47987	Flanking
0.479878	Flanking
0.479883	Flanking
0.479891	Flanking
0.479908	Flanking
0.47992	Flanking
0.479947	Flanking
0.467509	Flanking
0.455083	Flanking
0.455066	Flanking
0.455047	Flanking
0.467488	Flanking
0.467486	Flanking
0.467497	Flanking
0.467483	Flanking
0.467486	Flanking
0.467524	Flanking
0.467537	Flanking
0.467541	Flanking
0.479966	Flanking
0.467542	Flanking
0.467571	Flanking
0.455134	Flanking
0.442681	Flanking
0.442685	Flanking
0.246709	Flanking
0.246701	Flanking
0.246699	Flanking
0.246716	Flanking
0.246697	Flanking
0.246699	Flanking
0.246701	Flanking
0.246727	Flanking
0.246727	Flanking
0.246731	Flanking
0.246708	Flanking
0.246705	Flanking
0.246699	Flanking
0.246691	Flanking
0.259131	Flanking
0.271564	Flanking
0.284031	Flanking
0.284037	Flanking
0.284067	Flanking
0.284041	Flanking
0.284021	Flanking
0.284013	Flanking
0.271593	Flanking
0.259142	Flanking
0.259134	Flanking
0.259132	Flanking
0.259144	Flanking
0.259144	Flanking
0.259145	Flanking
0.246696	Flanking
0.246705	Flanking
0.259153	Flanking
0.25914	Flanking
0.259141	Flanking
0.271585	Flanking
0.271559	Flanking
0.259131	Flanking
0.259118	Flanking
0.259139	Flanking
0.259154	Flanking
0.271562	Flanking
0.271568	Flanking
0.271559	Flanking
0.27155	Flanking
0.28395	Flanking
0.271544	Flanking
0.283973	Flanking
0.283959	Flanking
0.296371	Flanking
0.296387	Flanking
0.296365	Flanking
0.296376	Flanking
0.296385	Flanking
0.29638	Flanking
0.296389	Flanking
0.296391	Flanking
0.296393	Flanking
0.29638	Flanking
0.296368	Flanking
0.283928	Flanking
0.283928	Flanking
0.283934	Flanking
0.283945	Flanking
0.283952	Flanking
0.271538	Flanking
0.25912	Flanking
0.259119	Flanking
0.259124	Flanking
0.259112	Flanking
0.0506687	Flanking
0.0506543	Flanking
0.0506277	Flanking
0.0506325	Flanking
0.0506273	Flanking
0.0506335	Flanking
0.0506421	Flanking
0.0506485	Flanking
0.0506389	Flanking
0.0506359	Flanking
0.0506235	Flanking
0.0506506	Flanking
0.0506438	Flanking
0.0506181	Flanking
0.0506003	Flanking
0.0505945	Flanking
0.0505897	Flanking
0.0505601	Flanking
0.0381341	Flanking
0.0381412	Flanking
0.0381414	Flanking
0.0505989	Flanking
0.0506253	Flanking
0.050616	Flanking
0.0506367	Flanking
0.0381889	Flanking
0.0381781	Flanking
0.0381674	Flanking
0.0381713	Flanking
0.0381477	Flanking
0.0381354	Flanking
0.0381269	Flanking
0.0381074	Flanking
0.0380824	Flanking
0.0380736	Flanking
-0.698746	Flanking
-0.698766	Flanking
-0.698753	Flanking
-0.69876	Flanking
-0.69878	Flanking
-0.698742	Flanking
-0.698745	Flanking
-0.686359	Flanking
-0.686355	Flanking
-0.686365	Flanking
-0.673922	Flanking
-0.673916	Flanking
-0.673938	Flanking
-0.673921	Flanking
-0.673918	Flanking
-0.661487	Flanking
-0.661488	Flanking
-0.661491	Flanking
-0.661473	Flanking
-0.67391	Flanking
-0.882244	Flanking
-0.869835	Flanking
-0.86987	Flanking
-0.857448	Flanking
-1.06579	Flanking
-1.05335	Flanking
-1.05338	Flanking
-1.06582	Flanking
-1.06586	Flanking
-1.07832	Flanking
-1.06589	Flanking
-1.0659	Flanking
-1.06591	Flanking
-1.0659	Flanking
-1.06589	Flanking
-1.06593	Flanking
-1.06588	Flanking
-1.06585	Flanking
-1.05341	Flanking
-1.05341	Flanking
-1.05343	Flanking
-1.05339	Flanking
-1.05336	Flanking
-1.05338	Flanking
-1.0534	Flanking
-1.04093	Flanking
-1.04092	Flanking
-1.04093	Flanking
-1.04099	Flanking
-1.04102	Flanking
-1.04102	Flanking
-1.04108	Flanking
-1.04105	Flanking
-1.05349	Flanking
-1.0535	Flanking
-1.05349	Flanking
-1.05346	Flanking
-1.05345	Flanking
-1.06588	Flanking
-1.09069	Flanking
-1.09071	Flanking
-1.09072	Flanking
-1.09072	Flanking
-1.09074	Flanking
-1.09075	Flanking
-1.09076	Flanking
-1.09073	Flanking
-1.09071	Flanking
-1.09068	Flanking
-1.09069	Flanking
-1.09071	Flanking
-1.07831	Flanking
-1.06586	Flanking
-1.06582	Flanking
-1.06586	Flanking
-1.06587	Flanking
-1.06586	Flanking
-1.06587	Flanking
-1.06588	Flanking
-1.06587	Flanking
-1.05343	Flanking
-1.0534	Flanking
-1.05341	Flanking
-1.05341	Flanking
-1.04092	Flanking
-1.04095	Flanking
-1.04099	Flanking
-1.04097	Flanking
-1.04096	Flanking
-1.02855	Flanking
-1.02855	Flanking
-1.02855	Flanking
-1.02856	Flanking
-1.02853	Flanking
-1.041	Flanking
-1.02858	Flanking
-1.02859	Flanking
-1.02859	Flanking
-1.04099	Flanking
-1.041	Flanking
-1.04098	Flanking
-1.04099	Flanking
-1.02855	Flanking
-1.01612	Flanking
-1.01607	Flanking
-1.01607	Flanking
-1.01609	Flanking
-1.01613	Flanking
-1.0161	Flanking
-1.00368	Flanking
-1.01613	Flanking
-1.01614	Flanking
-1.01613	Flanking
-1.01615	Flanking
-1.01619	Flanking
-1.01618	Flanking
-1.01615	Flanking
-1.01616	Flanking
-1.01619	Flanking
-1.01618	Flanking
-1.01621	Flanking
-1.01621	Flanking
-1.01621	Flanking
-1.01618	Flanking
-1.01613	Flanking
-1.01608	Flanking
-1.01612	Flanking
-1.01609	Flanking
-1.01609	Flanking
-1.01608	Flanking
-1.01607	Flanking
-1.01602	Flanking
-1.01604	Flanking
-1.016	Flanking
-1.01603	Flanking
-1.01601	Flanking
-1.01601	Flanking
-1.01596	Flanking
-1.01598	Flanking
-1.0284	Flanking
-1.02839	Flanking
-1.02841	Flanking
-1.0284	Flanking
-1.02844	Flanking
-1.02842	Flanking
-1.02845	Flanking
-1.0284	Flanking
-1.02837	Flanking
-1.02836	Flanking
-1.02835	Flanking
-1.02838	Flanking
-1.02833	Flanking
-1.02834	Flanking
-1.02832	Flanking
-1.0283	Flanking
-1.02832	Flanking
-1.02833	Flanking
-1.02834	Flanking
-1.02834	Flanking
-1.02833	Flanking
-1.04076	Flanking
-1.04076	Flanking
-1.04078	Flanking
-1.02835	Flanking
-1.01591	Flanking
-1.00347	Flanking
-0.991051	Flanking
-0.991029	Flanking
-0.991029	Flanking
-1.00344	Flanking
-1.01592	Flanking
-1.01592	Flanking
-1.00345	Flanking
-1.00348	Flanking
-1.00348	Flanking
-1.00347	Flanking
-1.00348	Flanking
-1.0034	Flanking
-1.00345	Flanking
-0.991011	Flanking
-0.991007	Flanking
-0.99097	Flanking
-0.990925	Flanking
-0.990938	Flanking
-0.978548	Flanking
-0.978553	Flanking
-0.978597	Flanking
-0.97858	Flanking
-0.978565	Flanking
-0.978567	Flanking
-0.978582	Flanking
-0.978609	Flanking
-0.978567	Flanking
-0.978569	Flanking
-0.978575	Flanking
-0.978542	Flanking
-0.978506	Flanking
-0.978557	Flanking
-0.978539	Flanking
-1.0659	Flanking
-1.07833	Flanking
-1.07837	Flanking
-1.09079	Flanking
-1.09074	Flanking
-1.09075	Flanking
-1.09072	Flanking
-1.0907	Flanking
-1.09068	Flanking
-1.10313	Flanking
-1.09072	Flanking
-1.09068	Flanking
-1.09071	Flanking
-1.07827	Flanking
-1.0783	Flanking
-1.0783	Flanking
-1.09074	Flanking
-1.09071	Flanking
-1.09073	Flanking
-1.09074	Flanking
-1.09074	Flanking
-1.10317	Flanking
-1.11556	Flanking
-1.11559	Flanking
-1.11558	Flanking
-1.11558	Flanking
-1.11559	Flanking
-1.11556	Flanking
-1.11551	Flanking
-1.11551	Flanking
-1.11547	Flanking
-1.11545	Flanking
-1.10303	Flanking
-1.10297	Flanking
-1.09053	Flanking
-1.31125	Flanking
-1.31121	Flanking
-1.29879	Flanking
-1.2988	Flanking
-1.29886	Flanking
-1.28648	Flanking
-1.07816	Flanking
-1.07818	Flanking
-1.07821	Flanking
-1.07822	Flanking
-1.06585	Flanking
-1.06586	Flanking
-1.05342	Flanking
-1.05336	Flanking
-1.05332	Flanking
-1.05333	Flanking
-1.04093	Flanking
-1.0409	Flanking
-1.04093	Flanking
-1.04096	Flanking
-1.05339	Flanking
-1.04095	Flanking
-1.02852	Flanking
-1.04094	Flanking
-1.04096	Flanking
-1.05343	Flanking
-1.05337	Flanking
-1.04094	Flanking
-1.01612	Flanking
-1.00366	Flanking
-1.00368	Flanking
-1.00368	Flanking
-1.00368	Flanking
-1.00366	Flanking
-1.01606	Flanking
-1.01611	Flanking
-0.807785	Flanking
-0.795381	Flanking
-0.795376	Flanking
-0.795366	Flanking
-0.795376	Flanking
-0.795345	Flanking
-0.807776	Flanking
-0.807765	Flanking
-0.807756	Flanking
-0.807774	Flanking
-0.807758	Flanking
-0.80779	Flanking
-0.807797	Flanking
-0.807786	Flanking
-0.807794	Flanking
-0.807792	Flanking
-0.807793	Flanking
-0.807836	Flanking
-0.807856	Flanking
-0.807814	Flanking
-0.807829	Flanking
-0.82022	Flanking
-0.820273	Flanking
-0.82025	Flanking
-0.820246	Flanking
-0.820221	Flanking
-0.807783	Flanking
-0.807763	Flanking
-0.832593	Flanking
-0.832596	Flanking
-0.832593	Flanking
-0.832615	Flanking
-0.8326	Flanking
-0.832604	Flanking
-0.832613	Flanking
-0.832598	Flanking
-0.845021	Flanking
-0.844999	Flanking
-0.845007	Flanking
-0.844979	Flanking
-0.844974	Flanking
-0.845008	Flanking
-0.832623	Flanking
-0.845027	Flanking
-0.845039	Flanking
-0.845048	Flanking
-0.845074	Flanking
-0.832627	Flanking
-0.845065	Flanking
-0.845112	Flanking
-0.857493	Flanking
-0.869891	Flanking
-0.869889	Flanking
-0.869851	Flanking
-0.869886	Flanking
-0.86986	Flanking
-0.869869	Flanking
-0.869869	Flanking
-0.857446	Flanking
-0.84503	Flanking
-0.857435	Flanking
-0.857444	Flanking
-0.857445	Flanking
-0.857456	Flanking
-0.857479	Flanking
-0.845015	Flanking
-0.832605	Flanking
-0.832612	Flanking
-0.832592	Flanking
-0.832588	Flanking
-0.832592	Flanking
-0.832582	Flanking
-0.844991	Flanking
-0.844969	Flanking
-0.844984	Flanking
-0.844976	Flanking
-0.84495	Flanking
-0.857366	Flanking
-0.857334	Flanking
-0.857311	Flanking
-0.857294	Flanking
-0.882134	Flanking
-0.882136	Flanking
-0.882121	Flanking
-0.869717	Flanking
-0.869746	Flanking
-0.869748	Flanking
-0.882145	Flanking
-0.882106	Flanking
-0.882099	Flanking
-0.882075	Flanking
-0.882101	Flanking
-0.882111	Flanking
-0.882117	Flanking
-0.882101	Flanking
-0.882131	Flanking
-0.882139	Flanking
-0.882122	Flanking
-0.894537	Flanking
-0.882117	Flanking
-0.869723	Flanking
-0.869672	Flanking
-0.869683	Flanking
-0.86966	Flanking
-0.869679	Flanking
-0.869649	Flanking
-0.869643	Flanking
-0.869677	Flanking
-0.86967	Flanking
-0.869624	Flanking
-0.869624	Flanking
-0.869638	Flanking
-0.869636	Flanking
-0.869604	Flanking
-0.882034	Flanking
-0.882037	Flanking
-0.882034	Flanking
-0.882073	Flanking
-0.882089	Flanking
-0.882128	Flanking
-0.882201	Flanking
-0.882238	Flanking
-0.894638	Flanking
-0.894644	Flanking
-0.894698	Flanking
-0.894712	Flanking
-0.894746	Flanking
-0.894731	Flanking
-0.820597	Flanking
-0.820547	Flanking
-0.820554	Flanking
-0.832958	Flanking
-0.832993	Flanking
-0.83298	Flanking
-0.833054	Flanking
-0.833078	Flanking
-0.833045	Flanking
-0.845435	Flanking
-0.85788	Flanking
-0.85786	Flanking
-0.870286	Flanking
-0.661852	Flanking
-0.661852	Flanking
-0.686765	Flanking
-0.686769	Flanking
-0.686777	Flanking
-0.686777	Flanking
-0.686806	Flanking
-0.686795	Flanking
-0.686747	Flanking
-0.686786	Flanking
-0.686849	Flanking
-0.68689	Flanking
-0.686907	Flanking
-0.686961	Flanking
-0.686971	Flanking
-0.699406	Flanking
-0.699398	Flanking
-0.699412	Flanking
-0.699369	Flanking
-0.699376	Flanking
-0.699425	Flanking
-0.699435	Flanking
-0.699434	Flanking
-0.699378	Flanking
-0.71182	Flanking
-0.711819	Flanking
-0.724266	Flanking
-0.724269	Flanking
-0.724258	Flanking
-0.724277	Flanking
-0.724276	Flanking
-0.724306	Flanking
-0.724293	Flanking
-0.73674	Flanking
-0.736778	Flanking
-0.736779	Flanking
-0.736835	Flanking
-0.736846	Flanking
-0.736868	Flanking
-0.736892	Flanking
-0.736875	Flanking
-0.736849	Flanking
-0.736853	Flanking
-0.736901	Flanking
-0.736905	Flanking
-0.736893	Flanking
-0.736845	Flanking
-0.749275	Flanking
-0.749258	Flanking
-0.761629	Flanking
-0.761659	Flanking
-0.761681	Flanking
-0.761671	Flanking
-0.761701	Flanking
-0.761719	Flanking
-0.761763	Flanking
-0.774217	Flanking
-0.786679	Flanking
-0.799133	Flanking
-0.799111	Flanking
-0.799076	Flanking
-0.799072	Flanking
-0.81151	Flanking
-0.823903	Flanking
-0.823852	Flanking
-0.823833	Flanking
-0.823752	Flanking
-0.836178	Flanking
-0.836184	Flanking
-0.836179	Flanking
-0.836165	Flanking
-0.836159	Flanking
-0.836157	Flanking
-0.836125	Flanking
-0.836145	Flanking
-0.836172	Flanking
-0.836195	Flanking
-0.836248	Flanking
-0.836195	Flanking
-0.848619	Flanking
-0.861016	Flanking
-0.860958	Flanking
-0.860954	Flanking
-0.860959	Flanking
-0.86099	Flanking
-0.860988	Flanking
-0.860979	Flanking
-0.860976	Flanking
-0.860979	Flanking
-0.860997	Flanking
-0.860967	Flanking
-0.860945	Flanking
-0.860949	Flanking
-0.86095	Flanking
-0.860954	Flanking
-0.860931	Flanking
-0.860915	Flanking
-0.873378	Flanking
-0.873382	Flanking
-0.873397	Flanking
-0.885782	Flanking
-0.885769	Flanking
-0.885779	Flanking
-0.885834	Flanking
-0.898271	Flanking
-0.898235	Flanking
-0.898175	Flanking
-0.898127	Flanking
-0.898098	Flanking
-0.898117	Flanking
-0.898146	Flanking
-0.89812	Flanking
-0.898144	Flanking
-0.89809	Flanking
-0.898099	Flanking
-0.898129	Flanking
-0.89816	Flanking
-0.898149	Flanking
-0.89818	Flanking
-0.898212	Flanking
-0.898268	Flanking
-0.910675	Flanking
-0.923121	Flanking
-0.923098	Flanking
-0.923101	Flanking
-0.923082	Flanking
-0.935466	Flanking
-0.935448	Flanking
-0.935404	Flanking
-0.947824	Flanking
-0.947835	Flanking
-0.947803	Flanking
-0.960278	Flanking
-0.947849	Flanking
-0.935384	Flanking
-0.922893	Flanking
-0.898009	Flanking
-0.898076	Flanking
-0.910485	Flanking
-0.91046	Flanking
-0.910412	Flanking
-0.910359	Flanking
-0.922791	Flanking
-0.922825	Flanking
-0.922825	Flanking
-0.922799	Flanking
-0.922753	Flanking
-0.922714	Flanking
-0.935172	Flanking
-0.922711	Flanking
-0.922686	Flanking
-0.922721	Flanking
-0.92273	Flanking
-0.910248	Flanking
-0.935136	Flanking
-0.947608	Flanking
-0.947581	Flanking
-0.947565	Flanking
-0.94758	Flanking
-0.947588	Flanking
-0.947567	Flanking
-0.947568	Flanking
-0.947526	Flanking
-0.959969	Flanking
-0.959932	Flanking
-0.95997	Flanking
-0.95997	Flanking
-0.960017	Flanking
-0.959977	Flanking
-0.959952	Flanking
-0.95995	Flanking
-0.959974	Flanking
-0.959988	Flanking
-0.959972	Flanking
-0.95997	Flanking
-0.959923	Flanking
-0.972306	Flanking
-0.984711	Flanking
-0.997134	Flanking
-1.00951	Flanking
-0.99712	Flanking
-1.00954	Flanking
-1.02203	Flanking
-1.022	Flanking
-1.02202	Flanking
-1.02198	Flanking
-0.684084	Flanking
-0.684136	Flanking
-0.684069	Flanking
-0.684067	Flanking
-0.684031	Flanking
-0.684075	Flanking
-0.696448	Flanking
-0.696435	Flanking
-0.696474	Flanking
-0.708873	Flanking
-0.708823	Flanking
-0.696408	Flanking
-0.68402	Flanking
-0.684024	Flanking
-0.671567	Flanking
-0.671587	Flanking
-0.671592	Flanking
-0.671585	Flanking
-0.671616	Flanking
-0.671638	Flanking
-0.671661	Flanking
-0.671738	Flanking
-0.671779	Flanking
-0.671766	Flanking
-0.67178	Flanking
-0.671823	Flanking
-0.671863	Flanking
-0.671905	Flanking
-0.671871	Flanking
-0.659478	Flanking
-0.647127	Flanking
-0.647119	Flanking
-0.647162	Flanking
-0.647219	Flanking
-0.647238	Flanking
-0.647243	Flanking
-0.647204	Flanking
-0.622349	Flanking
-0.622332	Flanking
-0.609935	Flanking
-0.609898	Flanking
-0.609893	Flanking
-0.609922	Flanking
-0.59746	Flanking
-0.609896	Flanking
-0.609965	Flanking
-0.609969	Flanking
-0.609981	Flanking
-0.609993	Flanking
-0.609986	Flanking
-0.830749	Flanking
-1.02668	Flanking
-1.01426	Flanking
-1.01427	Flanking
-1.01426	Flanking
-1.00187	Flanking
-0.98945	Flanking
-0.989443	Flanking
-1.00188	Flanking
-1.00185	Flanking
-1.00177	Flanking
-1.02661	Flanking
-1.05141	Flanking
-1.06383	Flanking
-1.07627	Flanking
-1.07623	Flanking
-1.08862	Flanking
-1.08868	Flanking
-1.08866	Flanking
-1.07621	Flanking
-1.05138	Flanking
-1.05142	Flanking
-1.05143	Flanking
-1.05141	Flanking
-1.05133	Flanking
-1.05131	Flanking
-0.84296	Flanking
-0.855407	Flanking
-0.867799	Flanking
-0.880198	Flanking
-0.880228	Flanking
-0.88025	Flanking
-0.867831	Flanking
-0.867812	Flanking
-0.86786	Flanking
-0.855397	Flanking
-0.86778	Flanking
-0.867775	Flanking
-0.8554	Flanking
-0.867835	Flanking
-0.867818	Flanking
-0.8678	Flanking
-0.671897	Flanking
-0.671892	Flanking
-0.671908	Flanking
-0.659522	Flanking
-0.659565	Flanking
-0.659585	Flanking
-0.659586	Flanking
-0.659615	Flanking
-0.659583	Flanking
-0.659532	Flanking
-0.659504	Flanking
-0.671987	Flanking
-0.65958	Flanking
-0.659562	Flanking
-0.867902	Flanking
-0.867939	Flanking
-0.867987	Flanking
-0.880387	Flanking
-0.868035	Flanking
-0.85563	Flanking
-0.85565	Flanking
-0.855612	Flanking
-0.855565	Flanking
-0.855526	Flanking
-0.855482	Flanking
-0.855472	Flanking
-0.855461	Flanking
-0.855441	Flanking
-0.855433	Flanking
-0.855473	Flanking
-0.86793	Flanking
-0.86788	Flanking
-0.892699	Flanking
-0.892654	Flanking
-0.88024	Flanking
-0.880239	Flanking
-0.867853	Flanking
-0.867841	Flanking
-0.867797	Flanking
-0.867782	Flanking
-0.867764	Flanking
-0.867805	Flanking
-0.867807	Flanking
-0.867776	Flanking
-0.867832	Flanking
-0.867823	Flanking
-0.867842	Flanking
-0.867786	Flanking
-0.880177	Flanking
-0.880161	Flanking
-0.880143	Flanking
-0.867754	Flanking
-0.867725	Flanking
-0.86774	Flanking
-0.867772	Flanking
-0.867701	Flanking
-0.867707	Flanking
-0.867766	Flanking
-0.867754	Flanking
-0.867769	Flanking
-0.855325	Flanking
-0.867725	Flanking
-0.867767	Flanking
-0.86773	Flanking
-0.867717	Flanking
-0.867701	Flanking
-0.88012	Flanking
-0.880128	Flanking
-0.880101	Flanking
-0.880135	Flanking
-0.880159	Flanking
-0.880184	Flanking
-0.880222	Flanking
-0.867804	Flanking
-0.855405	Flanking
-0.855379	Flanking
-0.867825	Flanking
-0.867869	Flanking
-0.88033	Flanking
-0.880383	Flanking
-0.880373	Flanking
-0.880369	Flanking
-0.880369	Flanking
-0.892795	Flanking
-0.892787	Flanking
-0.90525	Flanking
-0.917628	Flanking
-0.942444	Flanking
-0.954837	Flanking
-0.954817	Flanking
-0.942426	Flanking
-0.929968	Flanking
-0.929912	Flanking
-0.929945	Flanking
-0.942384	Flanking
-0.942299	Flanking
-0.954718	Flanking
-0.954749	Flanking
-0.954832	Flanking
-0.954861	Flanking
-0.954861	Flanking
-0.967341	Flanking
-0.967311	Flanking
-0.954929	Flanking
-0.942521	Flanking
-0.930102	Flanking
-0.930071	Flanking
0.493132	Flanking
0.493101	Flanking
0.493081	Flanking
0.480635	Flanking
0.468222	Flanking
0.46823	Flanking
0.455747	Flanking
0.455781	Flanking
0.455744	Flanking
0.468176	Flanking
0.468188	Flanking
0.468195	Flanking
0.689054	Flanking
0.676572	Flanking
0.676579	Flanking
0.676564	Flanking
0.676555	Flanking
0.688956	Flanking
0.688913	Flanking
0.688884	Flanking
0.701285	Flanking
0.70127	Flanking
0.701249	Flanking
0.701223	Flanking
0.909593	Flanking
0.922023	Flanking
0.922048	Flanking
0.922033	Flanking
0.922018	Flanking
0.922032	Flanking
0.909597	Flanking
0.909597	Flanking
0.89715	Flanking
0.897109	Flanking
0.897115	Flanking
0.872293	Flanking
0.859877	Flanking
0.859878	Flanking
0.859828	Flanking
0.84742	Flanking
0.835018	Flanking
0.835056	Flanking
0.835069	Flanking
0.822641	Flanking
0.810245	Flanking
0.81023	Flanking
0.810176	Flanking
0.810082	Flanking
0.810103	Flanking
0.810064	Flanking
0.797652	Flanking
0.810069	Flanking
0.79763	Flanking
0.797651	Flanking
0.797644	Flanking
0.797597	Flanking
0.785164	Flanking
0.785163	Flanking
0.785214	Flanking
0.785192	Flanking
0.785183	Flanking
0.785179	Flanking
0.785157	Flanking
0.772756	Flanking
0.772778	Flanking
0.772792	Flanking
0.772828	Flanking
0.77287	Flanking
0.772858	Flanking
0.772873	Flanking
0.772827	Flanking
0.7604	Flanking
0.74796	Flanking
0.747982	Flanking
0.735558	Flanking
0.735537	Flanking
0.735537	Flanking
0.735505	Flanking
0.735502	Flanking
0.735544	Flanking
0.735574	Flanking
0.723171	Flanking
0.723193	Flanking
0.723202	Flanking
0.723198	Flanking
0.723185	Flanking
0.723169	Flanking
0.723159	Flanking
0.723138	Flanking
0.723116	Flanking
0.723081	Flanking
0.723116	Flanking
0.735514	Flanking
0.73555	Flanking
0.735549	Flanking
0.723131	Flanking
0.710729	Flanking
0.723153	Flanking
0.723158	Flanking
0.723146	Flanking
0.698303	Flanking
0.685877	Flanking
0.685881	Flanking
0.465075	Flanking
0.477533	Flanking
0.477502	Flanking
0.477508	Flanking
0.477491	Flanking
0.477477	Flanking
0.477482	Flanking
0.477436	Flanking
0.477464	Flanking
0.477501	Flanking
0.465084	Flanking
0.465094	Flanking
0.465095	Flanking
0.465072	Flanking
0.46501	Flanking
0.465046	Flanking
0.46503	Flanking
0.256685	Flanking
0.244273	Flanking
0.256747	Flanking
0.256723	Flanking
0.2567	Flanking
0.256694	Flanking
0.2567	Flanking
0.256701	Flanking
0.256681	Flanking
0.256673	Flanking
0.256696	Flanking
0.256711	Flanking
0.256722	Flanking
0.256729	Flanking
0.256743	Flanking
0.256749	Flanking
0.26918	Flanking
0.269226	Flanking
0.269248	Flanking
0.269237	Flanking
0.269216	Flanking
0.269231	Flanking
0.269226	Flanking
0.26922	Flanking
0.269235	Flanking
0.281669	Flanking
0.294102	Flanking
0.294079	Flanking
0.306488	Flanking
0.306492	Flanking
0.306486	Flanking
0.318915	Flanking
0.318877	Flanking
0.318856	Flanking
0.306428	Flanking
0.306462	Flanking
0.306434	Flanking
0.306419	Flanking
0.306444	Flanking
0.306432	Flanking
0.306379	Flanking
0.30642	Flanking
0.306448	Flanking
0.318908	Flanking
0.318883	Flanking
0.318874	Flanking
0.318869	Flanking
0.331286	Flanking
0.331297	Flanking
0.331311	Flanking
0.331283	Flanking
0.318848	Flanking
0.318848	Flanking
0.318853	Flanking
0.318898	Flanking
0.318877	Flanking
0.331304	Flanking
0.122906	Flanking
0.122941	Flanking
0.122945	Flanking
0.122962	Flanking
0.122949	Flanking
0.122948	Flanking
0.122966	Flanking
0.135329	Flanking
0.135369	Flanking
0.135407	Flanking
0.135413	Flanking
0.135426	Flanking
0.135446	Flanking
0.135422	Flanking
0.147855	Flanking
0.147855	Flanking
0.147875	Flanking
0.147882	Flanking
0.147901	Flanking
0.147866	Flanking
0.147903	Flanking
0.147964	Flanking
0.136674	Flanking
0.136669	Flanking
0.136666	Flanking
0.136676	Flanking
0.136695	Flanking
0.149128	Flanking
0.149155	Flanking
0.149177	Flanking
0.149198	Flanking
0.161622	Flanking
0.161615	Flanking
0.161634	Flanking
0.174094	Flanking
0.174094	Flanking
0.174079	Flanking
0.17408	Flanking
0.174085	Flanking
-0.0343236	Flanking
-0.0218754	Flanking
-0.00944128	Flanking
-0.00944208	Flanking
-0.00943805	Flanking
-0.00942577	Flanking
0.00303495	Flanking
-0.0093842	Flanking
-0.00939692	Flanking
-0.00940136	Flanking
0.00304121	Flanking
0.0154621	Flanking
0.0154675	Flanking
0.0154814	Flanking
0.0154532	Flanking
0.0154299	Flanking
0.0154333	Flanking
0.0154374	Flanking
0.0154376	Flanking
0.0154356	Flanking
0.0154494	Flanking
0.0154497	Flanking
0.0279144	Flanking
0.0279347	Flanking
0.0155016	Flanking
0.0154953	Flanking
0.0154981	Flanking
0.0154831	Flanking
0.0279199	Flanking
0.0279428	Flanking
0.0279338	Flanking
0.0279227	Flanking
0.0279088	Flanking
0.0279155	Flanking
0.0279308	Flanking
0.0279491	Flanking
0.0404054	Flanking
0.0404089	Flanking
0.0528218	Flanking
0.0528583	Flanking
0.0528561	Flanking
0.0777105	Flanking
0.0776932	Flanking
0.0777038	Flanking
0.0776941	Flanking
0.0901168	Flanking
0.0776862	Flanking
0.065261	Flanking
0.0652837	Flanking
0.0777232	Flanking
0.0777226	Flanking
0.0901432	Flanking
0.0901443	Flanking
0.0901459	Flanking
0.0901419	Flanking
0.0901154	Flanking
0.0901141	Flanking
0.0901195	Flanking
0.114996	Flanking
0.114993	Flanking
0.114995	Flanking
0.114983	Flanking
0.114993	Flanking
0.114986	Flanking
0.114971	Flanking
0.114971	Flanking
0.102537	Flanking
0.102505	Flanking
0.102498	Flanking
0.102487	Flanking
0.102499	Flanking
0.102505	Flanking
0.102503	Flanking
0.102497	Flanking
0.102485	Flanking
0.10248	Flanking
0.10247	Flanking
0.102468	Flanking
0.10247	Flanking
0.310833	Flanking
0.298392	Flanking
0.285968	Flanking
0.28597	Flanking
0.285987	Flanking
0.298418	Flanking
0.298428	Flanking
0.310838	Flanking
0.310835	Flanking
0.310826	Flanking
0.323254	Flanking
0.323277	Flanking
0.310837	Flanking
0.310844	Flanking
0.323265	Flanking
0.335725	Flanking
0.335726	Flanking
0.348169	Flanking
0.348176	Flanking
0.348198	Flanking
0.34819	Flanking
0.335773	Flanking
0.335758	Flanking
0.335742	Flanking
0.335749	Flanking
0.348172	Flanking
0.348194	Flanking
0.348188	Flanking
0.348196	Flanking
0.348179	Flanking
0.360633	Flanking
0.360637	Flanking
0.152261	Flanking
0.164688	Flanking
0.164685	Flanking
0.164687	Flanking
0.164678	Flanking
0.164672	Flanking
0.164679	Flanking
0.164664	Flanking
0.164677	Flanking
0.164681	Flanking
0.164673	Flanking
0.164684	Flanking
0.152237	Flanking
0.152227	Flanking
0.152222	Flanking
0.152222	Flanking
0.164656	Flanking
0.177068	Flanking
0.177043	Flanking
0.177025	Flanking
0.177052	Flanking
0.164634	Flanking
0.164626	Flanking
0.16462	Flanking
0.16461	Flanking
0.139766	Flanking
0.139757	Flanking
0.139751	Flanking
0.139747	Flanking
0.139763	Flanking
0.139759	Flanking
0.348157	Flanking
0.348157	Flanking
0.348126	Flanking
0.335714	Flanking
0.323276	Flanking
0.102459	Flanking
0.10245	Flanking
0.114879	Flanking
0.127289	Flanking
0.127289	Flanking
0.1273	Flanking
0.127299	Flanking
0.114849	Flanking
0.114843	Flanking
0.114835	Flanking
0.114854	Flanking
0.114847	Flanking
0.114835	Flanking
0.102403	Flanking
0.102399	Flanking
0.0899654	Flanking
0.0899858	Flanking
0.0899886	Flanking
0.0899872	Flanking
0.0775528	Flanking
0.077543	Flanking
0.0775385	Flanking
0.0775369	Flanking
0.0651006	Flanking
0.0650855	Flanking
0.0526767	Flanking
0.0651135	Flanking
0.0651142	Flanking
0.0651194	Flanking
0.0775306	Flanking
0.0775308	Flanking
0.0775256	Flanking
0.0775273	Flanking
0.0775209	Flanking
0.065085	Flanking
0.599872	Flanking
0.59987	Flanking
0.599863	Flanking
0.599892	Flanking
0.587439	Flanking
0.587456	Flanking
0.587473	Flanking
0.587494	Flanking
0.587487	Flanking
0.587492	Flanking
0.599885	Flanking
0.599914	Flanking
0.587476	Flanking
0.58749	Flanking
0.587462	Flanking
0.587464	Flanking
0.587498	Flanking
0.599917	Flanking
0.599911	Flanking
0.599903	Flanking
0.599908	Flanking
0.612325	Flanking
0.624748	Flanking
0.637172	Flanking
0.63719	Flanking
0.637216	Flanking
0.429032	Flanking
0.429055	Flanking
0.429047	Flanking
0.429028	Flanking
0.429023	Flanking
0.44142	Flanking
0.441428	Flanking
0.441411	Flanking
0.429031	Flanking
0.416594	Flanking
0.416589	Flanking
0.416581	Flanking
0.416558	Flanking
0.416537	Flanking
0.391704	Flanking
0.379306	Flanking
0.3793	Flanking
0.379301	Flanking
0.391735	Flanking
0.391731	Flanking
0.391746	Flanking
0.404166	Flanking
0.404173	Flanking
0.404193	Flanking
0.404199	Flanking
0.404206	Flanking
0.40425	Flanking
0.404282	Flanking
0.404275	Flanking
0.404299	Flanking
0.404307	Flanking
0.404303	Flanking
0.404294	Flanking
0.404275	Flanking
0.404272	Flanking
0.404262	Flanking
0.404286	Flanking
0.404295	Flanking
0.404318	Flanking
0.404299	Flanking
0.404318	Flanking
0.404322	Flanking
0.404334	Flanking
0.404333	Flanking
0.404323	Flanking
0.404335	Flanking
0.416755	Flanking
0.41675	Flanking
0.416763	Flanking
0.208495	Flanking
0.220928	Flanking
0.220944	Flanking
0.233371	Flanking
0.233361	Flanking
0.233394	Flanking
0.233399	Flanking
0.233412	Flanking
0.233387	Flanking
0.233401	Flanking
0.23342	Flanking
0.233439	Flanking
0.233439	Flanking
0.233452	Flanking
0.233452	Flanking
0.233463	Flanking
0.233442	Flanking
0.233468	Flanking
0.233479	Flanking
0.233471	Flanking
0.233452	Flanking
0.233454	Flanking
0.23345	Flanking
0.233447	Flanking
0.233457	Flanking
0.23345	Flanking
0.233479	Flanking
0.233454	Flanking
0.233449	Flanking
0.233441	Flanking
0.233458	Flanking
0.233439	Flanking
0.233448	Flanking
0.23343	Flanking
0.233429	Flanking
0.233461	Flanking
0.233504	Flanking
0.233511	Flanking
0.233512	Flanking
0.2335	Flanking
0.233521	Flanking
0.233531	Flanking
0.233536	Flanking
0.233521	Flanking
0.233483	Flanking
0.233484	Flanking
0.233478	Flanking
0.233485	Flanking
0.233493	Flanking
0.233493	Flanking
0.233494	Flanking
0.233477	Flanking
0.233486	Flanking
0.233481	Flanking
0.233464	Flanking
0.233478	Flanking
0.233471	Flanking
0.233457	Flanking
0.233478	Flanking
0.233465	Flanking
0.233465	Flanking
0.233486	Flanking
0.233505	Flanking
0.233492	Flanking
0.233472	Flanking
0.233471	Flanking
0.233489	Flanking
0.233499	Flanking
0.23349	Flanking
0.233492	Flanking
0.233478	Flanking
0.233466	Flanking
0.233485	Flanking
0.233464	Flanking
0.233447	Flanking
0.233432	Flanking
0.233437	Flanking
0.233447	Flanking
0.23345	Flanking
0.233465	Flanking
0.233471	Flanking
0.233484	Flanking
0.233487	Flanking
0.233489	Flanking
0.233492	Flanking
0.23348	Flanking
0.23351	Flanking
0.233544	Flanking
0.233546	Flanking
0.233529	Flanking
0.233533	Flanking
0.233545	Flanking
0.233548	Flanking
0.233553	Flanking
0.233556	Flanking
0.233558	Flanking
0.23355	Flanking
0.233573	Flanking
0.233605	Flanking
0.23361	Flanking
0.233631	Flanking
0.233641	Flanking
0.233646	Flanking
0.233656	Flanking
0.233625	Flanking
0.233618	Flanking
0.233604	Flanking
0.233589	Flanking
0.23359	Flanking
0.233557	Flanking
0.233555	Flanking
0.233548	Flanking
0.233566	Flanking
0.233575	Flanking
0.233588	Flanking
0.233598	Flanking
0.233607	Flanking
0.233592	Flanking
0.233566	Flanking
0.233563	Flanking
0.233584	Flanking
0.233565	Flanking
0.233555	Flanking
0.233557	Flanking
-1.07191	Flanking
-1.05949	Flanking
-1.04708	Flanking
-1.04713	Flanking
-1.04715	Flanking
-1.04716	Flanking
-1.04715	Flanking
-1.04715	Flanking
-1.04717	Flanking
-1.04722	Flanking
-1.04722	Flanking
-1.04724	Flanking
-1.04718	Flanking
-1.04716	Flanking
-1.0471	Flanking
-1.04714	Flanking
-1.04715	Flanking
-1.04714	Flanking
-1.04721	Flanking
-1.0472	Flanking
-1.0472	Flanking
-1.05963	Flanking
-1.05959	Flanking
-1.05966	Flanking
-1.07207	Flanking
-1.08453	Flanking
-1.29303	Flanking
-1.29304	Flanking
-1.29301	Flanking
-1.29308	Flanking
-1.30549	Flanking
-1.30548	Flanking
-1.30547	Flanking
-1.30541	Flanking
-1.30543	Flanking
-1.30532	Flanking
-1.3053	Flanking
-1.31772	Flanking
-1.31772	Flanking
-1.31771	Flanking
-1.31773	Flanking
-1.33017	Flanking
-1.3426	Flanking
-1.34256	Flanking
-1.34252	Flanking
-1.3425	Flanking
-1.3425	Flanking
-1.3425	Flanking
-1.34246	Flanking
-1.34248	Flanking
-1.33003	Flanking
-1.33003	Flanking
-1.33004	Flanking
-1.33001	Flanking
-1.32995	Flanking
-1.32994	Flanking
-1.32995	Flanking
-1.32992	Flanking
-1.32994	Flanking
-1.32993	Flanking
-1.32997	Flanking
-1.33001	Flanking
-1.33003	Flanking
-1.31759	Flanking
-1.32993	Flanking
-1.34244	Flanking
-1.35483	Flanking
-1.35483	Flanking
-1.35481	Flanking
-1.35483	Flanking
-1.35483	Flanking
-1.36721	Flanking
-1.36725	Flanking
-1.36734	Flanking
-1.36732	Flanking
-1.36732	Flanking
-1.35487	Flanking
-1.35489	Flanking
-1.35487	Flanking
-1.35486	Flanking
-1.35489	Flanking
-1.35485	Flanking
-1.36723	Flanking
-1.36716	Flanking
-1.36723	Flanking
-1.36726	Flanking
-1.35491	Flanking
-1.35495	Flanking
-1.36738	Flanking
-1.36736	Flanking
-1.35498	Flanking
-1.35503	Flanking
-1.35505	Flanking
-1.34263	Flanking
-1.3427	Flanking
-1.33031	Flanking
-1.34275	Flanking
-1.34278	Flanking
-1.3677	Flanking
-1.38008	Flanking
-1.38013	Flanking
-1.38016	Flanking
-1.38018	Flanking
-1.38017	Flanking
-1.38013	Flanking
-1.38018	Flanking
-1.38017	Flanking
-1.3802	Flanking
-1.38017	Flanking
-1.38011	Flanking
-1.3801	Flanking
-1.38009	Flanking
-1.3801	Flanking
-1.38004	Flanking
-1.38007	Flanking
-1.58854	Flanking
-1.60101	Flanking
-1.60095	Flanking
-1.60092	Flanking
-1.60096	Flanking
-1.60098	Flanking
-1.60092	Flanking
-1.60093	Flanking
-1.60099	Flanking
-1.60095	Flanking
-1.6009	Flanking
-1.60089	Flanking
-1.60092	Flanking
-1.6009	Flanking
-1.60079	Flanking
-1.61325	Flanking
-1.6133	Flanking
-1.61325	Flanking
-1.61319	Flanking
-1.61318	Flanking
-1.60076	Flanking
-1.60075	Flanking
-1.60076	Flanking
-1.60076	Flanking
-1.6008	Flanking
-1.60084	Flanking
-1.60091	Flanking
-1.5885	Flanking
-1.58848	Flanking
-1.58847	Flanking
-1.58857	Flanking
-1.58859	Flanking
-1.57615	Flanking
-1.57616	Flanking
-1.58857	Flanking
-1.57612	Flanking
-1.57614	Flanking
-1.57613	Flanking
-1.5761	Flanking
-1.56369	Flanking
-1.55121	Flanking
-1.55116	Flanking
-1.55119	Flanking
-1.55121	Flanking
-1.55122	Flanking
-1.55119	Flanking
-1.5512	Flanking
-1.55119	Flanking
-1.5511	Flanking
-1.5511	Flanking
-1.55105	Flanking
-1.5511	Flanking
-1.57594	Flanking
-1.58848	Flanking
-1.58853	Flanking
-1.60092	Flanking
-1.60087	Flanking
-1.60088	Flanking
-1.60084	Flanking
-1.5884	Flanking
-1.58835	Flanking
-1.58834	Flanking
-1.58842	Flanking
-1.58843	Flanking
-1.61332	Flanking
-1.62576	Flanking
-1.6258	Flanking
-1.62574	Flanking
-1.60079	Flanking
-1.82169	Flanking
-1.85908	Flanking
-1.87159	Flanking
-1.88406	Flanking
-1.88415	Flanking
-1.88417	Flanking
-1.88416	Flanking
-1.87169	Flanking
-1.87171	Flanking
-1.84679	Flanking
-1.84681	Flanking
-1.83443	Flanking
-1.83448	Flanking
-1.84693	Flanking
-1.84685	Flanking
1.42041	Flanking
1.42041	Flanking
1.408	Flanking
1.40806	Flanking
1.40812	Flanking
1.19986	Flanking
1.19982	Flanking
1.21224	Flanking
1.21219	Flanking
1.22461	Flanking
1.23705	Flanking
1.23703	Flanking
1.237	Flanking
1.24945	Flanking
1.24944	Flanking
1.2494	Flanking
1.24941	Flanking
1.24942	Flanking
1.237	Flanking
1.23696	Flanking
1.23695	Flanking
1.23695	Flanking
1.237	Flanking
1.24944	Flanking
1.24947	Flanking
1.24945	Flanking
1.26185	Flanking
1.26187	Flanking
1.26186	Flanking
1.27427	Flanking
1.28666	Flanking
1.28662	Flanking
1.28667	Flanking
1.28662	Flanking
1.2866	Flanking
1.28662	Flanking
1.29907	Flanking
1.31153	Flanking
1.31154	Flanking
1.34875	Flanking
1.34872	Flanking
1.34867	Flanking
1.34864	Flanking
1.36108	Flanking
1.36111	Flanking
1.3611	Flanking
1.3611	Flanking
1.36111	Flanking
1.36113	Flanking
1.36107	Flanking
1.36108	Flanking
1.3611	Flanking
1.36109	Flanking
1.36107	Flanking
1.36108	Flanking
1.36105	Flanking
1.36101	Flanking
1.36096	Flanking
1.34851	Flanking
1.33613	Flanking
1.32368	Flanking
1.32368	Flanking
1.32368	Flanking
1.31124	Flanking
1.32363	Flanking
1.32366	Flanking
1.32365	Flanking
1.32367	Flanking
1.32371	Flanking
1.32371	Flanking
1.32378	Flanking
1.32378	Flanking
1.32376	Flanking
1.32378	Flanking
1.32377	Flanking
1.32373	Flanking
1.3237	Flanking
1.32372	Flanking
1.32374	Flanking
1.11551	Flanking
1.14034	Flanking
1.14039	Flanking
1.14041	Flanking
1.14041	Flanking
1.14042	Flanking
1.14046	Flanking
1.1405	Flanking
1.14047	Flanking
1.12806	Flanking
1.12807	Flanking
1.12806	Flanking
1.1281	Flanking
1.12807	Flanking
1.14049	Flanking
1.14045	Flanking
1.14043	Flanking
1.15286	Flanking
1.15283	Flanking
1.15286	Flanking
1.15281	Flanking
1.15277	Flanking
1.12791	Flanking
1.12788	Flanking
1.12792	Flanking
1.12793	Flanking
1.12794	Flanking
1.12797	Flanking
1.12792	Flanking
1.1279	Flanking
1.12793	Flanking
1.12797	Flanking
1.12799	Flanking
1.12795	Flanking
1.12794	Flanking
1.14034	Flanking
1.14035	Flanking
1.14033	Flanking
1.14035	Flanking
1.14037	Flanking
1.14038	Flanking
1.14036	Flanking
1.14034	Flanking
1.1403	Flanking
1.14027	Flanking
1.14029	Flanking
1.14027	Flanking
1.14029	Flanking
1.14032	Flanking
1.14036	Flanking
1.14031	Flanking
1.14031	Flanking
1.1403	Flanking
1.14032	Flanking
1.14031	Flanking
1.14033	Flanking
1.1404	Flanking
1.14042	Flanking
1.14039	Flanking
1.14039	Flanking
1.14041	Flanking
1.14043	Flanking
1.14043	Flanking
1.1404	Flanking
1.15285	Flanking
1.15287	Flanking
1.15286	Flanking
1.15291	Flanking
1.15293	Flanking
1.16532	Flanking
1.16533	Flanking
1.16534	Flanking
1.16534	Flanking
1.16535	Flanking
1.15291	Flanking
1.15295	Flanking
1.3612	Flanking
1.36119	Flanking
1.36119	Flanking
1.36124	Flanking
1.37367	Flanking
1.38608	Flanking
1.38608	Flanking
1.17786	Flanking
1.19033	Flanking
1.19031	Flanking
1.21513	Flanking
1.22755	Flanking
1.22758	Flanking
1.22764	Flanking
1.22764	Flanking
1.22764	Flanking
1.22767	Flanking
1.24006	Flanking
1.24005	Flanking
1.21521	Flanking
1.21523	Flanking
1.21524	Flanking
1.2152	Flanking
1.21521	Flanking
1.21516	Flanking
1.22755	Flanking
1.22753	Flanking
1.22757	Flanking
1.22754	Flanking
1.22756	Flanking
1.2151	Flanking
1.2027	Flanking
1.20274	Flanking
1.20271	Flanking
1.2027	Flanking
1.20271	Flanking
1.20272	Flanking
1.21512	Flanking
1.00687	Flanking
1.00685	Flanking
1.00688	Flanking
1.01932	Flanking
1.0318	Flanking
1.03184	Flanking
-1.69944	Flanking
-1.69946	Flanking
-1.69949	Flanking
-1.69955	Flanking
-1.69954	Flanking
-1.90784	Flanking
-1.9079	Flanking
-1.90798	Flanking
-1.90802	Flanking
[truncated: 209,474+ more rows]

## Sheet: Supplementary Fig. 2A
Gene	Type	Count
CHN1	Low frequency	526
CHN1	Ultra-rare	1262
CHN1	Common	228
CHN1	Rare	732
CHN1	Very rare	2704
CRB1	Low frequency	480
CRB1	Common	349
CRB1	Very rare	3082
CRB1	Ultra-rare	1352
CRB1	Rare	543
DPYD	Ultra-rare	6265
DPYD	Rare	2855
DPYD	Very rare	12746
DPYD	Low frequency	2524
DPYD	Common	1768
ELP4	Very rare	3958
ELP4	Low frequency	544
ELP4	Common	370
ELP4	Rare	794
ELP4	Ultra-rare	1855
ERCC6	Common	157
ERCC6	Rare	319
ERCC6	Low frequency	196
ERCC6	Ultra-rare	517
ERCC6	Very rare	1255
FZD5	Very rare	102
FZD5	Low frequency	20
FZD5	Rare	25
FZD5	Common	9
FZD5	Ultra-rare	39
GALK1	Ultra-rare	82
GALK1	Rare	43
GALK1	Common	26
GALK1	Low frequency	29
GALK1	Very rare	226
IFT43	Low frequency	581
IFT43	Common	313
IFT43	Very rare	2491
IFT43	Ultra-rare	1077
IFT43	Rare	598
KAT6B	Rare	568
KAT6B	Ultra-rare	1248
KAT6B	Common	176
KAT6B	Low frequency	384
KAT6B	Very rare	2681
KIZ	Common	141
KIZ	Very rare	1636
KIZ	Rare	382
KIZ	Low frequency	387
KIZ	Ultra-rare	794
MAB21L1	Common	5
MAB21L1	Very rare	68
MAB21L1	Ultra-rare	34
MAB21L1	Low frequency	8
MAB21L1	Rare	8
OTX2	Common	21
OTX2	Low frequency	41
OTX2	Rare	55
OTX2	Very rare	220
OTX2	Ultra-rare	124
PAX2	Rare	341
PAX2	Common	209
PAX2	Ultra-rare	622
PAX2	Low frequency	294
PAX2	Very rare	1363
PAX6	Low frequency	82
PAX6	Rare	93
PAX6	Ultra-rare	281
PAX6	Common	48
PAX6	Very rare	524
PEX14	Low frequency	431
PEX14	Common	389
PEX14	Very rare	2327
PEX14	Ultra-rare	1018
PEX14	Rare	502
RARB	Very rare	3388
RARB	Ultra-rare	1582
RARB	Common	711
RARB	Low frequency	839
RARB	Rare	809
RPGRIP1L	Common	187
RPGRIP1L	Ultra-rare	630
RPGRIP1L	Very rare	1504
RPGRIP1L	Rare	308
RPGRIP1L	Low frequency	210
SDCCAG8	Rare	713
SDCCAG8	Low frequency	527
SDCCAG8	Very rare	3402
SDCCAG8	Common	377
SDCCAG8	Ultra-rare	1510
SIX3	Common	15
SIX3	Very rare	59
SIX3	Rare	14
SIX3	Ultra-rare	30
SIX3	Low frequency	11
TCF4	Common	517
TCF4	Very rare	5799
TCF4	Ultra-rare	2719
TCF4	Low frequency	827
TCF4	Rare	1208
TEAD1	Common	527
TEAD1	Very rare	4158
TEAD1	Ultra-rare	1838
TEAD1	Rare	833
TEAD1	Low frequency	805
USH2A	Low frequency	2960
USH2A	Rare	2902
USH2A	Common	1609
USH2A	Very rare	11307
USH2A	Ultra-rare	5058
VAX1	Very rare	110
VAX1	Rare	22
VAX1	Ultra-rare	61
VAX1	Common	11
VAX1	Low frequency	8
WDPCP	Very rare	9364
WDPCP	Rare	1734
WDPCP	Ultra-rare	4244
WDPCP	Low frequency	1298
WDPCP	Common	1098
ZEB2	Rare	346
ZEB2	Common	180
ZEB2	Low frequency	222
ZEB2	Very rare	2016
ZEB2	Ultra-rare	852
ZNF423	Rare	1197
ZNF423	Common	882
ZNF423	Low frequency	994
ZNF423	Ultra-rare	2373
ZNF423	Very rare	5887

## Sheet: Supplementary Fig. 2B
Gene	Type	Count
CRB1	Low frequency	0
CRB1	Common	0
CRB1	Rare	0
CRB1	Ultra-rare	3
CRB1	Very rare	36
DPYD	Common	0
DPYD	Ultra-rare	13
DPYD	Very rare	28
DPYD	Low frequency	2
DPYD	Rare	7
ELP4	Rare	3
ELP4	Very rare	30
ELP4	Ultra-rare	15
ELP4	Common	0
ELP4	Low frequency	2
ERCC6	Common	0
ERCC6	Ultra-rare	3
ERCC6	Very rare	4
ERCC6	Rare	1
ERCC6	Low frequency	0
FZD5	Low frequency	0
FZD5	Rare	0
FZD5	Ultra-rare	1
FZD5	Common	0
FZD5	Very rare	6
GALK1	Common	0
GALK1	Low frequency	0
GALK1	Rare	1
GALK1	Very rare	3
GALK1	Ultra-rare	4
IFT43	Common	0
IFT43	Rare	2
IFT43	Ultra-rare	3
IFT43	Low frequency	0
IFT43	Very rare	5
KAT6B	Low frequency	2
KAT6B	Ultra-rare	6
KAT6B	Common	0
KAT6B	Very rare	12
KAT6B	Rare	0
KIZ	Very rare	5
KIZ	Low frequency	2
KIZ	Rare	3
KIZ	Common	0
KIZ	Ultra-rare	3
MAB21L1	Very rare	39
MAB21L1	Rare	7
MAB21L1	Common	2
MAB21L1	Ultra-rare	22
MAB21L1	Low frequency	5
OTX2	Low frequency	3
OTX2	Rare	4
OTX2	Very rare	35
OTX2	Ultra-rare	26
OTX2	Common	3
PAX2	Rare	8
PAX2	Common	0
PAX2	Very rare	32
PAX2	Low frequency	4
PAX2	Ultra-rare	14
PAX6	Common	0
PAX6	Low frequency	6
PAX6	Rare	6
PAX6	Ultra-rare	34
PAX6	Very rare	68
PEX14	Low frequency	4
PEX14	Ultra-rare	16
PEX14	Common	0
PEX14	Very rare	29
PEX14	Rare	3
RARB	Rare	8
RARB	Very rare	12
RARB	Ultra-rare	8
RARB	Common	2
RARB	Low frequency	0
RPGRIP1L	Very rare	11
RPGRIP1L	Low frequency	1
RPGRIP1L	Ultra-rare	2
RPGRIP1L	Rare	1
RPGRIP1L	Common	2
SDCCAG8	Very rare	12
SDCCAG8	Low frequency	1
SDCCAG8	Rare	1
SDCCAG8	Ultra-rare	13
SDCCAG8	Common	0
SIX3	Very rare	78
SIX3	Rare	18
SIX3	Low frequency	12
SIX3	Ultra-rare	32
SIX3	Common	4
TCF4	Low frequency	3
TCF4	Ultra-rare	16
TCF4	Very rare	23
TCF4	Common	5
TCF4	Rare	2
TEAD1	Low frequency	0
TEAD1	Rare	1
TEAD1	Very rare	7
TEAD1	Ultra-rare	4
TEAD1	Common	0
USH2A	Rare	27
USH2A	Very rare	95
USH2A	Ultra-rare	45
USH2A	Common	10
USH2A	Low frequency	17
VAX1	Rare	0
VAX1	Very rare	4
VAX1	Ultra-rare	2
VAX1	Common	0
VAX1	Low frequency	0
WDPCP	Common	0
WDPCP	Ultra-rare	6
WDPCP	Rare	0
WDPCP	Low frequency	1
WDPCP	Very rare	8
ZEB2	Common	3
ZEB2	Ultra-rare	25
ZEB2	Rare	11
ZEB2	Low frequency	2
ZEB2	Very rare	72
ZNF423	Common	0
ZNF423	Ultra-rare	6
ZNF423	Rare	1
ZNF423	Low frequency	0
ZNF423	Very rare	16
